# Supplementary material for: Genetic regulation of volatile production in two melon introgression line collections with contrasting ripening behavior
Source: Hortic Res. 2024 Jan 16;11(3):uhae020. doi: 10.1093/hr/uhae020 (PMC10925849; doi:10.1093/hr/uhae020)
Supplement: Web_Material_uhae020 [file web_material_uhae020.zip]

Archive with 13 entries (13 files):
- Supplementary FigS1.pdf
- Supplementary FigS2.pdf
- Supplementary FigS3_R1.pdf
- Supplementary table S1. Fruit quality QTLs.xlsx
- Supplementary table S2. Volatile compounds list.xlsx
- Supplementary table S3. Raw data PS ILs_R1.xlsx
- Supplementary table S4. Raw data VED ILs_R1.xlsx
- Supplementary table S5. Volatile QTLs_R1.xlsx
- Supplementary table S6. List of genes after fine mapping on chromosome 6_R1.xlsx
- Supplementary table S7. List of genes on chromosome 11 subQTLs_R1.xlsx
- Supplementary table S8. Genotype IL populations_R1.xlsx
- Supplementary table S9. Genotype of two fine mapping populations_R1.xlsx
- Supplementary table S10. Primers used for fine mapping_R1.xlsx
