# Supplementary material for: Genetic regulation of volatile production in two melon introgression line collections with contrasting ripening behavior
Source: Hortic Res. 2024 Jan 16;11(3):uhae020. doi: 10.1093/hr/uhae020 (PMC10925849; doi:10.1093/hr/uhae020)
Supplement: Web_Material_uhae020 [file web_material_uhae020.zip › Supplementary table S1. Fruit quality QTLs.xlsx]

## Sheet: S1a
Supplementary Table S1a Fruit quality QTLs in PS ILs
Population	Trait	QTLa	IL	Year	Chr	Genomic interval (Mb)	Mean IL	Mean recurrent parent	% Differenceb	pValue (Wilcoxon test)
PS ILs	FA	FAQP2.2	PS2.2	2021	2	24770855-27064691	137.402	117.138	17.2997	<0.01
		FAQP6.1	PS6.1	2021	6	0-7470470	141.485		20.7852	<0.01
		FAQP7.1	PS7.1_C	2022	7	0-2622585	173.654	132.354	31.2036	<0.001
		FAQP10.1	PS10.2_C	2022	10	5108239-20469721	113.456		-14.2784	<0.05
	FL	FLQP2.2	PS2.2	2021	2	24770855-27064691	12.5603	11.602	8.25953	<0.05
		FLQP6.1	PS6.1	2021	6	0-7470470	12.8372		10.6458	<0.01
		FLQP7.1	PS7.1_C	2022	7	0-2622585	14.8057	12.6595	16.9525	<0.001
	FP	FPQP2.2	PS2.2	2021	2	24770855-27064691	45.1576	41.8118	8.00183	<0.05
		FPQP6.1	PS6.1	2021	6	0-7470470	45.1888		8.0765	<0.01
		FPQP7.1	PS7.1_C	2022	7	0-2622585	51.4058	45.3878	13.259	<0.001
		FPQP10.1	PS10.2_C	2022	10	5108239-20469721	41.2166		-9.19024	<0.05
	FW	FWQP2.1	PS2.2	2021	2	24770855-27064691	1209.17	959.13	26.0691	<0.01
		FWQP6.1	PS6.1	2021	6	0-7470470	1323.6		38	<0.01
		FWQP7.1	PS7.1_C	2022	7	0-2622585	1574.4	1131.11	39.1906	<0.001
		FWQP10.2	PS10.2_C	2022	10	5108239-20469721	872		-22.9077	<0.05
	FWI	FWIQP2.2	PS2.2	2021	2	24770855-27064691	13.6119	12.6053	7.98498	<0.05
		FWIQP6.1	PS6.1	2021	6	0-7470470	13.7846		9.35519	<0.05
		FWIQP7.1	PS7.1_C	2022	7	0-2622585	14.6406	13.1233	11.5613	<0.001
		FWIQP10.1	PS10.2_C	2022	10	5108239-20469721	12.0523		-8.16129	<0.05
	FIR	FIRQP3.1	PS3.3	2022	3	27822030-31666927	4.215	2.08194	102.455	<0.001
	ABS	ABSQP10.1	PS10.2_C	2022	10	20469721-26663822	1.5	2.4	-37.5	<0.05
	EALF	EALFQP10.1	PS10.2_C	2022	10	20469721-26663822	35.125	33.3333	5.375	<0.05
	EARO	EAROQP6.1	PS6.1	2021	6	7470470-32436928	35.8571	34.4783	3.99928	<0.05
	ECD	ECDQP10.1	PS10.2_C	2022	10	20469721-26663822	36.25	33.6296	7.79185	<0.05
		ECDQP6.1	PS6.1	2021	6	0-7470470	36.5714	34.913	4.75004	<0.01
	HAR	HARQP10.2	PS10.2_C	2022	10	20469721-26663822	38.25	35.2222	8.59621	<0.01
a Newly described QTLs in the population are in bold, the rest match Pereira et al. (2021)
b The background color gradient corresponds to the percentage of reduction (red) or increase (blue) in comparison to VED phenotype.

## Sheet: S1b
Supplementary Table S1b Fruit quality QTLs in VED ILs
Population	Trait	QTLa	IL	Year	Chr	Genomic interval (Mb)	Mean IL	Mean recurrent parent	% Differenceb	pValue (Wilcoxon test)
VED ILs	FA	FAQW5.2	VED5.1_C	2022	5	0-2755628	322.619	257.052	25.5074	<0.001
		FAQW6.4	VED6.4_C	2022	6	35319622-32000000	307.711		19.7076	<0.01
		FAQW7.1	VED7.1_C	2022	7	2622585-20725487	188.133		-26.8113	<0.001
			VED7.2_C	2022	7		192.167		-25.2418	<0.001
		FAQW8.3	VED8.2	2022	8	0-14983250	219.066		-14.7774	<0.05
	FL	FLQW5.2	VED5.1_C	2022	5	0-2755628	26.3144	22.3315	17.8353	<0.001
		FLQW7.1	VED7.1_C	2022	7	2622585-20725487	18.2728		-18.175	<0.001
			VED7.2_C	2022	7		18.7808		-15.9002	<0.001
		FLQW8.3	VED8.2	2022	8	0-14983250	18.8366		-15.65	<0.001
		FLQW8.2	VED8.3_C	2022	8	14983250-34618869	24.2164		8.44029	<0.05
		FLQW11.1	VED11.2_C	2022	11	29793099-34457057	20.1981		-9.55348	<0.05
	FP	FPQW5.1	VED5.1_C	2022	5	0-2755628	76.7916	64.0634	19.8681	<0.001
		FPQW6.4	VED6.4_C	2022	6	35319622-32000000	70.7856		10.4931	<0.01
		FPQW7.1	VED7.1_C	2022	7	2622585-20725487	53.2932		-16.8117	<0.001
			VED7.2_C	2022	7		54.3986		-15.0862	<0.001
		FPQW8.3	VED8.2	2022	8	0-14983250	57.5346		-10.1912	<0.01
	FS	FSQW5.1	VED5.1_C	2022	5	0-2755628	1.6372	1.47352	11.1084	<0.01
		FSQW8.1	VED8.2	2022	8	0-14983250	1.28022		-13.118	<0.001
		FSQW11.1	VED11.2_C	2022	11	29793099-34457057	1.31744		-10.5921	<0.01
	FW	FWQW5.1	VED5.1_C	2022	5	0-2755628	2807.2	2131.06	31.7276	<0.001
		FWQW6.4	VED6.4_C	2022	6	35319622-32000000	2877.6		35.0311	<0.001
		FWQW7.1	VED7.1_C	2022	7	2622585-20725487	1361.2		-36.1258	<0.001
			VED7.2_C	2022	7		1268.4		-40.4805	<0.001
	FWI	FWIQW6.4	VED6.4_C	2022	6	35319622-32000000	16.8961	15.2031	11.1355	<0.001
		FWIQW7.1	VED7.1_C	2022	7	2622585-20725487	13.6398		-10.2829	<0.001
			VED7.2_C	2022	7		13.3198		-12.388	<0.05
	SSC	SSCQW7.1	VED7.1_C	2022	7	0-2622585	12.18	10.56	15.3409	<0.05
		SSCQW10.2	VED10.2	2022	10	5108239-26663822	7.45	10.56	-29.4508	<0.01
	FIR	FIRQW11.1	VED11.2_C	2022	11	29793099-34457057	4.405	2.49113	76.8275	<0.01
	EALF	EALFQW7.1	VED7.1_C	2022	7	605361-4639809	46.2222	53.0606	-12.8879	<0.001
		EALFQW8.2	VED8.2	2022	8	6892880-14983250	43.2222		-18.5418	<0.001
		EALFQW8.3	VED8.3_C	2022	8	14983250-34618869	44.2		-16.699	<0.01
		EALFQW11.1	VED11.2_C	2022	11	14135929-29793099	36.1667		-31.839	<0.05
	EARO	EAROQW7.1	VED7.1_C	2022	7	605361-4639809	42.4444	52.2353	-18.7437	<0.001
		EAROQW8.2	VED8.2	2022	8	6892880-14983250	40.2857		-22.8764	<0.001
	EYELL	EYELLQW3.4	VED3.4	2022	3	27822030-31666927	24.375	27.3235	-10.7912	<0.05
		EYELLQW8.1	VED8.3_C	2022	8	14983250-34618869	47		72.0129	<0.01
		EYELLQW10.1	VED10.2	2022	10	1756542-5108239	-		no yellowing	<0.001
	HAR	HARQW7.1	VED7.1_C	2022	7	605361-4639809	46.2222	53.2059	-13.1257	<0.001
		HARQW8.2	VED8.2	2022	8	6892880-14983250	43.5556		-18.1377	<0.001
		HARQW8.3	VED8.3_C	2022	8	14983250-34618869	46.6		-12.4157	<0.01
a Newly described QTLs in the population are in bold, the rest match Santo Domingo et al. (2022)
b The background color gradient corresponds to the percentage of reduction (red) or increase (blue) in comparison to PS phenotype.
