# Supplementary material for: Genetic regulation of volatile production in two melon introgression line collections with contrasting ripening behavior
Source: Hortic Res. 2024 Jan 16;11(3):uhae020. doi: 10.1093/hr/uhae020 (PMC10925849; doi:10.1093/hr/uhae020)
Supplement: Web_Material_uhae020 [file web_material_uhae020.zip › Supplementary table S2. Volatile compounds list.xlsx]

## Sheet: S2
Supplementary Table S2 Volatile compounds analyzed
Chemical group	Compound	Alternative name	Code	CAS	RI	Years detected					Fine-mapping
Aldehydes	2-Butenal, 2-methyl-	2-Methyl-2-butenal	AD_2B2M	1115-11-3	733.91	2018	2019	2020	2021	2022
	2-Decenal-(E)		AD_2DCLE	3913-81-3	1259.86	-	-	2020	2021	2022
	2-Heptenal-(Z)		AD_2HPLZ	57266-86-1	952.888	2018	2019	2020	2021	2022
	2-Hexenal-(E)		AD_2HXLE	6728-26-3	846.684	2018	2019	2020	2021	2022
	2-Nonenal, (E)-		AD_2NNLE	18829-56-6	1157.68	-	2019	2020	2021	2022
	2-Octenal-(E)		AD_2OCLE	2548-87-0	1055.29	-	2019	2020	2021	2022
	2-Pentenal-(E)		AD_2PNLE	1576-87-0	747.837	-	2019	2020	2021	2022
	2,4-Heptadienal-(E,E)		AD_24HPDLEE	4313-03-5	995.1 1009.2	2018	2019	2020	2021	2022
	2,4-Nonadienal-(E,E)		AD_24NDLEE	5910-87-2	1216.49	2018	2019	2020	2021	2022
	2,6-Nonadienal-(E,Z)		AD_26NDLEZ	557-48-2	1149.98	2018	2019	2020	2021	2022
	3,6-Nonadien-1-ol-(E,Z)		AD_36ND1OEZ	56805-23-3	1152.95	-	-	-	-	2022
	6-Nonenal-(Z)		AD_6NNLZ	2277-19-2	1099.76	-	2019	2020	2021	2022
	Benzaldehyde		AD_BZALD	100-52-7	958.321	2018	2019	2020	2021	2022
	Benzeneacetaldehyde		AD_ BZACALD	122-78-1	1040.54	2018	2019	2020	2021	2022	Chromosome 11
	Butanal, 2-methyl-	2-Methylbutanal	AD_B2M	96-17-3	647.205	2018	2019	2020	2021	2022
	Butanal, 3-methyl-	3-Methylbutanal	AD_B3M	590-86-3	634.99	2018	2019	2020	2021	2022
	Butanal		AD_BL	123-72-8		-	2019	-	-	2022
	Decanal		AD_DCL	112-31-2	1203.65	2018	2019	2020	2021	2022
	Heptanal		AD_HPL	111-71-7	899.595	2018	2019	2020	2021	2022
	Hexanal		AD_HXL	66-25-1	798.616	2018	2019	2020	2021	2022
	Nonanal		AD_NNL	124-19-6	1102.36	-	2019	2020	2021	2022
	Octanal		AD_OCL	124-13-0	1001.41	2018	2019	2020	2021	2022
	Pentanal		AD_PNL	110-62-3	692.754	2018	2019	2020	2021	2022
	Propanal		AD_PL	123-38-6		-	-	2020	2021	2022
Alcohols	1-Butanol		AL_1BOL	71-36-3	641.201	-	-	-	-	2022
	1-Butanol, 2-methyl-	2-Methylbutanol	AL_1B2M	137-32-6	729.325	2018	2019	2020	2021	2022
	1-Butanol, 3-methyl-	3-Methylbutanol	AL_1B3M	123-51-3	725.692	2018	2019	2020	2021	2022
	1-Heptanol		AL_1HPOL	111-70-6	966.869	-	2019	2020	2021	2022
	1-Hexanol		AL_1HXOL	111-27-3	863.797	2018	2019	2020	2021	2022
	1-Nonanol		AL_1NNOL	143-08-8	1169.36	-	-	-	-	2022
	1-Octanol		AL_1OCOL	111-87-5	1072.03	2018	2019	2020	2021	2022
	1-Octen-3-ol		AL_1O3O	3391-86-4	976.14	2018	2019	2020	2021	2022
	1-Pentanol		AL_1PNOL	71-41-0	760.64	-	2019	2020	2021	2022
	1-Penten-3-ol		AL_1PN3OL	616-25-1	669.358	2018	2019	2020	2021	2022
	3-Buten-1-ol, 3-methyl-	3-Methyl-3-buten-1-ol	AL_3B1O3M	763-32-6	723.183	-	-	2020	2021	2022
	3-Decen-1-ol-(Z)		AL_3DC1OZ	10340-22-4	1245.89	-	-	-	-	2022	Chromosome 6
	3-Hexanol		AL_3HXOL	623-37-0	794.031	-	-	-	-	2022
	3-Hexen-1-ol-(Z)		AL_3HX1OZ	928-96-1	848.759	2018	2019	2020	2021	2022	Chromosome 6
	3-Octen-1-ol-(Z)		AL_3O1OZ	20125-84-2	1051.09	-	-	-	2021	2022	Chromosome 6
	Benzenepropanol		AL_BZPOL	122-97-4	1227.29	2018	2019	2020	2021	2022
	Benzyl Alcohol		AL_BZOL	100-51-6	1031.73	2018	2019	2020	2021	2022
	Cyclohexanol		AL_CHXOL	108-93-0	882.987	-	2019	2020	2021	2022
	Ethanol		AL_ET	64-17-5		2018	2019	2020	2021	2022
	Phenylethyl Alcohol		AL_PHEOL	60-12-8	1110.66	2018	2019	2020	2021	2022
Aromatic (benzoids)	Benzyl nitrile		AR_BZN	140-29-4	1134.17	2018	2019	2020	2021	2022
	Benzothiazole		AR_BZTHZ	95-16-9	1221.47	2018	2019	-	-	-
	Creosol		AR_CREOL	93-51-6	1186.32	-	-	-	2021	-
	Methyl salicylate		AR_MSAL	119-36-8	1189.51	-	2019	2020	2021	2022
	Phenol, 2-methoxy-	2-Methoxyphenol	AR_PH2MX	90-05-1	1082.42	-	-	2020	2021	-
Esters	1-Butanol, 2-methyl-, acetate	2-Methylbutyl acetate	E_1B2MA	624-41-9	874.025	2018	2019	2020	2021	2022	Chromosome 11
	1-Butanol, 3-methyl-, acetate	3-Methylbutyl acetate	E_1B3MA	123-92-2	871.038	2018	2019	2020	2021	2022	Chromosome 11
	1,2-Propanediol diacetate		E_12PLDA	623-84-7	1019.76	-	-	-	-	2022	Chromosome 11
	2-Buten-1-ol, acetate		E_2B1OA	628-08-0	820.354	-	-	2020	-	-
	2-Buten-1-ol, 3-methyl-, acetate	3-Methyl-2-buten-1-ol acetate	E_2B1O3MA	1191-16-8	916.375	2018	2019	2020	2021	2022	Chromosome 11
	2-Furanmethanol, acetate		E_2FMAC	623-17-6	990.122	-	-	2020	-	2022
	2,3-Butanedioldiacetate		E_23BOLDA	1114-92-7	1050.3 1063.9	2018	2019	2020	2021	2022
	2,4-Hexadienoic acid, ethyl ester		E_24HXEE	2396-84-1	1090.22	2018	2019	2020	2021	2022
	3-Decen-1-ol, acetate-(Z)		E_3DC1OAZ	81634-99-3	1386.39	2018	2019	2020	2021	2022	Chromosome 6
	3-Hexen-1-ol, acetate-(Z)		E_3HX1OAZ	3681-71-8	1004.61	2018	2019	2020	2021	2022	Chromosomes 6 and 11
	3-Hexenoic acid, methyl ester-(Z)	Methyl 3-hexenoate-(Z)	E_3HXMEZ	13894-62-7	926.292	-	-	2020	2021	2022	Chromosomes 6 and 11
	3-(Methylthio)propanoic acid ethyl ester	Ethyl 3-methylthiopropanoate	E_3MTHPEE	13327-56-5	1096.97	2018	2019	2020	2021	2022
	3-(Methylthio)propanoic acid methyl ester	Methyl 3-methylthiopropanoate	E_3MTHPME	13532-18-8	1021.38	-	-	2020	2021	2022
	3-Octen-1-ol acetate-(Z)		E_3O1OAZ	69668-83-3	1193.47	2018	2019	2020	2021	2022	Chromosome 6
	3-Phenyl-1-propanol, acetate		E_3PH1POLA	122-72-5	1364.99	2018	2019	2020	2021	2022
	4-Octenoic acid, ethyl ester	Ethyl 4-octenoate	E_4OEE	138234-61-4	1182.69	2018	2019	-	-	-
	Acetic acid, 2-methylpropyl ester	2-Methylpropyl acetate	E_A2MPE	110-19-0	764.187	2018	2019	2020	2021	2022	Chromosome 11
	Acetic acid, 2-phenylethyl ester	2-Phenylethyl acetate	E_A2PHEE	103-45-7	1250.32	2018	2019	2020	2021	2022	Chromosome 11
	Acetic acid, butyl ester	Butyl acetate	E_ABE	123-86-4	810.329	2018	2019	2020	2021	2022	Chromosome 11
	Acetic acid, cyclohexyl ester	Cyclohexyl acetate	E_ACHXE	622-45-7	1036.71	2018	2019	2020	2021	2022
	Acetic acid, cinnamyl ester	Cinnamyl acetate	E_ACINE	103-54-8	1440.32	2018	2019	2020	2021	2022
	Acetic acid, decyl ester	Decyl acetate	E_ADCE	112-17-4	1405.35	2018	2019	2020	2021	2022
	Acetic acid, heptyl ester	Heptyl acetate	E_AHPE	112-06-1	1109.06	2018	2019	2020	2021	2022
	Acetic acid, hexyl ester	Hexyl acetate	E_AHXE	142-92-7	1012.4	2018	2019	2020	2021	2022	Chromosome 11
	Acetic acid, methyl ester	Methyl acetate	E_AME	79-20-9		2018	2019	2020	2021	2022
	Acetic acid, octyl ester	Octyl acetate	E_AOE	112-14-1	1209.51	2018	2019	2020	2021	2022
	Acetic acid, phenylmethyl ester	Phenylmethyl acetate	E_APHME	140-11-4	1159.87	2018	2019	2020	2021	2022	Chromosome 11
	Acetic acid, pentyl ester	Pentyl acetate	E_APNE	628-63-7	909.84	2018	2019	2020	2021	2022	Chromosome 11
	Benzoic acid, 2-methylpropyl ester	2-Methylpropyl benzoate	E_BZ2MPE	120-50-3	1237.8	-	-	-	2021	-
	Benzoic acid, ethyl ester	Ethyl benzoate	E_BZEE	93-89-0	1167.77	2018	2019	2020	2021	2022
	Benzoic acid, methyl ester	Methyl benzoate	E_BZME	93-58-3	1088.47	2018	2019	2020	2021	2022
	Benzeneacetic acid, ethyl ester	Ethyl benzeneacetate	E_BZAEE	101-97-3	1239.01	2018	2019	2020	2021	2022
	Butanoic acid, 2-methyl-, 2-methylbutyl ester	2-Methylbutyl 2-methylbutanoate	E_B2M2MBE	2445-78-5	1100.17	-	-	2020	2021	2022
	Butanoic acid, 2-methyl-, 2-methylpropyl ester	2-Methylpropyl 2-methylbutanoate	E_B2M2MPE	2445-67-2	1000.07	-	-	-	2021	2022
	Butanoic acid, 2-methyl-, butyl ester	Butyl 2-methylbutanoate	E_B2M.BE	15706-73-7	1038.32	2018	2019	2020	2021	2022	Chromosome 11
	Butanoic acid, 2-methyl-, propyl ester	Propyl 2-methylbutanoate	E_B2M.PE	37064-20-3	940.729	2018	2019	2020	2021	2022	Chromosome 11
	Butanoic acid, 2-methylbutyl ester	2-Methylbutyl butanoate	E_B2MBE	51115-64-1	1055.5	2018	2019	2020	2021	2022
	Butanoic acid, 2-methyl-, ethyl ester	Ethyl 2-methylbutanoate	E_B2MEE	7452-79-1	842.177	2018	2019	2020	2021	2022
	Butanoic acid, 2-methyl-, methyl ester	Methyl 2-methylbutanoate	E_B2MME	868-57-5	768.858	2018	2019	2020	2021	2022
	Butanoic acid, 2-methylpropyl ester	2-Methylpropyl butanoate	E_B2MPE	539-90-2	951.102	2018	2019	2020	2021	2022
	Butanoic acid, 3-methyl-, propyl ester	Propyl 3-methylbutanoate	E_B3M.PE	557-00-6	945.213	-	-	2020	2021	-
	Butanoic acid, 3-methyl-, 2-methylpropyl ester	2-Methylpropyl 3-methylbutanoate	E_B3M2MPE	589-59-3	1006.12	-	-	2020	2021	2022
	Butanoic acid, 3-methyl-, ethyl ester	Ethyl 3-methylbutanoate	E_B3MEE	108-64-5	846.38	-	2019	2020	2021	2022
	Butanoic acid, butyl ester	Butyl butanoate	E_BBE	109-21-7	993.275	2018	2019	2020	2021	2022	Chromosome 11
	Butanoic acid, ethyl ester	Ethyl butanoate	E_BEE	105-54-4	798.616	2018	2019	2020	2021	2022
	Butanoic acid, hexyl ester	Hexyl butanoate	E_BHXE	2639-63-6	1189.31	-	-	-	2021	2022
	Butanoic acid, methyl ester	Methyl butanoate	E_BME	623-42-7	714.446	2018	2019	2020	2021	2022
	Butanoic acid, propyl ester	Propyl butanoate	E_BPE	105-66-8	894.785	2018	2019	2020	2021	2022	Chromosome 11
	Cinnamic acid, ethyl ester	Ethyl cinnamate	E_CINEE	103-36-6	1464.81	-	-	2020	2021	2022
	Decanoic acid, ethyl ester	Ethyl decanoate	E_DCEE	110-38-3	1391.5	2018	2019	2020	2021	2022
	Dodecanoic acid, ethyl ester	Ethyl dodecanoate	E_DDEE	106-33-2	1589.67	2018	2019	2020	2021	2022
	Ethyl (+-)-3-acetoxybutyrate		E_E3AXB	27846-49-7	1105.73	2018	2019	2020	2021	2022
	Ethyl Acetate		E_EAC	141-78-6	612.62	2018	2019	2020	2021	2022
	Ethyl (methylthio)acetate		E_EMTHAC	4455-13-4	978.609	2018	2019	2020	2021	2022
	Ethyl tiglate		E_ETG	5837-78-5	933.967	2018	2019	2020	2021	2022
	Heptanoic acid, ethyl ester	Ethyl heptanoate	E_HPEE	106-30-9	1094.99	2018	2019	2020	2021	2022
	Hexanoic acid, 2-methylbutyl ester	2-Methylbutyl hexanoate	E_HX2MBE	2601-13-0	1250.05	-	-	-	2021	2022
	Hexanoic acid, 2-methylpropyl ester	2-Methylpropyl hexanoate	E_HX2MPE	105-79-3	1147.82	2018	2019	2020	2021	2022
	Hexanoic acid, butyl ester	Butyl hexanoate	E_HXBE	626-82-4	1188.15	-	-	2020	2021	2022
	Hexanoic acid, ethyl ester	Ethyl hexanoate	E_HXEE	123-66-0	997.53	2018	2019	2020	2021	2022
	Hexanoic acid, hexyl ester	Hexyl hexanoate	E_HXHXE	6378-65-0	1382.39	-	-	-	2021	2022
	Hexanoic acid, methyl ester	Methyl hexanoate	E_HXME	106-70-7	919.757	2018	2019	2020	2021	2022
	Hexanoic acid, octyl ester	Octyl hexanoate	E_HXOE	4887-30-3	1578.42	-	-	-	-	2022
	Hexanoic acid, propyl ester	Propyl hexanoate	E_HXPE	626-77-7	1092.2	2018	2019	2020	2021	2022
	Methyl (methylthio)acetate		E_MMTHAC	16630-66-3	905.547	-	-	-	2021	2022
	n-Propyl acetate	Acetic acid, propyl ester	E_NPA	109-60-4	706.747	2018	2019	2020	2021	2022	Chromosome 11
	Octanoic acid, ethyl ester	Ethyl octanoate	E_OEE	106-32-1	1194.47	2018	2019	2020	2021	2022
	Octanoic acid, methyl ester	Methyl octanoate	E_OME	111-11-5	1121.88	-	-	2020	2021	2022
	Propanoic acid, 2-methyl-, 2-methylbutyl ester	2-Methylbutyl 2-methylpropanoate	E_P2M2MBE	2445-69-4	1013.01	-	-	2020	2021	2022
	Propanoic acid, 2-methyl-, 2-methylpropyl ester	2-Methylpropyl 2-methylpropanoate	E_P2M2MPE	97-85-8	910.524	-	-	2020	2021	2022
	Propanoic acid, 2-methyl-, butyl ester	Butyl 2-methylpropanoate	E_P2MBE	97-87-0	948.404	-	2019	2020	2021	2022	Chromosome 11
	Propanoic acid, 2-methyl-, ethyl ester	Ethyl 2-methylpropanoate	E_P2MEE	97-62-1	747.837	2018	2019	2020	2021	2022
	Propanoic acid, 2-methyl-, methyl ester	Methyl 2-methylpropanoate	E_P2MME	547-63-7	670.6	-	-	2020	2021	2022
	Propanoic acid, 2-methyl-, octyl ester	Octyl 2-methylpropanoate	E_P2MOE	109-15-9	1341.01	-	-	-	-	2022
	Propanoic acid, 2-methylpropyl ester	2-Methylpropyl propanoate	E_P2MPE	540-42-1	860.506	-	2019	2020	2021	2022
	Propanoic acid, butyl ester	Butyl propanoate	E_PBE	590-01-2	906.231	-	-	2020	2021	2022
	Propanoic acid, ethyl ester	Ethyl propanoate	E_PEE	105-37-3	704.671	2018	2019	2020	2021	2022
	Pentanoic acid, ethyl ester	Ethyl pentanoate	E_PNEE	539-82-2	897.468	2018	2019	2020	2021	2022
	Propanoic acid, octyl ester	Octyl propanoate	E_POE	142-60-9	1299.28	-	-	-	-	2022
	Propanoic acid, propyl ester	Propyl propanoate	E_PPE	106-36-5	805.519	2018	2019	2020	2021	2022	Chromosome 11
	Undecanoic acid, ethyl ester	Ethyl undecanoate	E_UNEE	627-90-7	1492.8	-	-	-	2021	-
Furans	Furan, 2-butyl-	2-Butylfuran	F_F2B	4466-24-4	887.279	-	-	2020	2021	-
	Furan, 2-ethyl-	2-Ethylfuran	F_F2E	3208-16-0	698.965	2018	2019	-	2021	2022
	Furan, 2-pentyl-	2-Pentylfuran	F_F2PN	3777-69-3	987.614	2018	2019	2020	2021	2022
Ketones	1-Octen-3-one		K_1O3O	4312-99-6	973.86	-	-	2020	2021	2022
	1-Penten-3-one		K_1PN3O	1629-58-9	673.085	-	2019	2020	2021	2022
	3,5-Octadien-2-one-(E,E)		K_35O2OEE	30086-02-3	1066.25	-	-	-	-	2022
	3-Octen-2-one		K_3O2O	1669-44-9	1034.69	-	-	2020	2021	2022
	3-Pentanone, 2-methyl-	2-Methyl-3-pentanone	K_3PN2M	565-69-5	740.138	-	-	-	-	2022
	5-Hepten-2-one, 6-methyl-	6-Methyl-5-hepten-2-one	K_5HP2O	110-93-0	981.307	-	-	-	2021	2022
Lactones	γ-Decalactone		L_γDC	706-14-9	1459.16	2018	2019	2020	2021	2022
Sulfides	Dimethyl trisulfide		S_DMTS	3658-80-8	964.856	-	2019	2020	2021	2022
	Disulfide dimethyl	Dimethyl disulfide	S_DSDM	624-92-0	735.986	-	-	2020	2021	2022
Terpenes	4-Terpineol		T_4TEROL	562-74-3	1178.06	-	-	-	2021	2022
	Actinidiolide, dihydro-	Dihydroactinidiolide	T_ACDLDH	17092-92-1	1525.3	2018	2019	2020	2021	2022
	cis-Geranylacetone		T_CGERAC	3879-26-3	1425.7	2018	2019	2020	2021	2022
	Citral-(E)		T_CL	5392-40-5	1242.23	-	-	-	2021	-
	Eucalyptol		T_EUL	470-82-6	1030.55	2018	2019	2020	2021	2022
	2,6,6-Trimethyl-2-cyclohexene-1,4-dione		T_KISOPH	1125-21-9	1141.09	-	-	-	-	2022
	Perillene		T_PER	539-52-6	1097.94	-	-	-	2021	-
	trans-Geranylacetone		T_TGERAC	3796-70-1	1444.24	2018	2019	2020	2021	2022
	α-Caryophyllene		T_αCPHL	6753-98-6	1454.52	-	2019	2020	2021	2022
	α-Ionone		T_αI	127-41-3	1419.22	-	2019	2020	-	2022
	α-Terpineol		T_αTEROL	98-55-5	1192.47	-	-	-	2021	2022
	β-Caryophyllene		T_βCPHL	87-44-5	1418.76	-	2019	2020	2021	2022
	β-Cyclocitral		T_βCYCL	432-25-7	1217.17	2018	2019	2020	2021	2022
	β-Cyclohomocitral		T_βCYHCL	472-66-2	1252.98	2018	2019	2020	2021	2022
	β-Ionone		T_βI	14901-07-6	1476	2018	2019	2020	2021	2022
	β-Ionone, dihydro-	Dihydro β-ionone	T_βIDH	17283-81-7	1408.7	2018	2019	2020	2021	2022
	β-Ionone epoxide		T_βIEPX	23267-57-4	1478.45	2018	2019	2020	2021	2022
	δ-Cadinene		T_δCAD	483-76-1	1516.39	2018	2019	2020	2021	2022
