# Supplementary material for: Genetic regulation of volatile production in two melon introgression line collections with contrasting ripening behavior
Source: Hortic Res. 2024 Jan 16;11(3):uhae020. doi: 10.1093/hr/uhae020 (PMC10925849; doi:10.1093/hr/uhae020)
Supplement: Web_Material_uhae020 [file web_material_uhae020.zip › Supplementary table S3. Raw data PS ILs_R1.xlsx]

## Sheet: Flesh_2018
Line	Replicate	Tissue	Year	%Esters	%Ethyl esters	%Acetates	%Aldehydes	%Alcohols	%Terpenes	TOTAL	Esters	Ethyl esters	Acetates	Aldehydes	Alcohols	Terpenes	1,2-Propanediol, diacetate	1-Butanol, 2-methyl-	1-Butanol, 2-methyl-, acetate	1-Butanol, 3-methyl-	1-Butanol, 3-methyl-, acetate	1-Hexanol	1-Octanol	1-Octen-3-ol	1-Penten-3-ol	2,3-Butanedioldiacetate	2,4-Hexadienoic acid, ethyl ester	2,4-Nonadienal, (E,E)-	2,6-Nonadienal, (E,Z)-	2-Buten-1-ol, 3-methyl-, acetate	2-Butenal, 2-methyl-	2-Heptenal, (Z)-	2-Hexenal, (E)-	3-(Methylthio)propanoic acid ethyl ester	3-Decen-1-ol, acetate, (Z)-	3-Hexen-1-ol, (Z)-	3-Hexen-1-ol, acetate	3-Octen-1-ol, acetate, (Z)-	3-Phenyl-1-propanol, acetate	4-Octenoic acid, ethyl ester	Acetic acid, 2-methylpropyl ester	Acetic acid, 2-phenylethyl ester	Acetic acid, butyl ester	Acetic acid, decyl ester	Acetic acid, heptyl ester	Acetic acid, hexyl ester	Acetic acid, methyl ester	Acetic acid, octyl ester	Acetic acid, pentyl ester
VED	1	Flesh	2018	70.3767	55.4456	21.3471	7.1517	10.7756	11.0915	277373	195206	153791	59211.2	19836.9	29888.5	30764.8	0	1944.13	5285.37	374.704	565.448	3673.4	3200.14	306.176	0	6771.43	14054.8	115.651	1429.83	309.332	382.048	234.786	0	2845.89	0	4590.88	5931.01	0	246.199	291.694	2324.29	538.706	4957.19	0	0	6574.52	169.765	698.083	399.799
VED	2	Flesh	2018	62.2791	51.1416	23.4284	12.4746	20.7498	4.12695	244375	152195	124977	57253.1	30484.9	50707.3	10085.2	37.2916	1737.05	798.834	211.013	178.12	14685.7	26733.8	141.435	0	1937.99	508.265	9.38905	894.229	189.584	103.316	75.0341	0	4771.39	226.73	3072.43	3744.78	0	38.3376	502.819	2916.69	172.152	2385.32	0	274.046	4806.24	231.045	5936.18	179.88
VED	3	Flesh	2018	73.4457	28.7149	53.3615	3.38938	12.8424	9.6687	119144	87506.5	34212.1	63577.3	4038.26	15301	11519.7	55.8849	1248.22	4155.54	48.3649	354.483	5630.62	5103.89	849.905	17.6551	324.684	0	18.4237	555.559	321.813	32.5278	98.7984	150.949	1892.67	123.426	579.126	5713.29	517.054	219.031	0	6731.74	7401.57	3629.52	0	714.264	12872.2	200.437	6094.38	732.371
VED	5	Flesh	2018	76.9088	66.3695	27.7459	5.12825	15.2804	2.43016	173412	133369	115093	48114.9	8893.02	26498.1	4214.21	0	608.984	662.161	106.215	187.652	8517.8	10837	0	0	3395.79	3214.06	0	183.15	90.337	76.903	0	0	3375.4	93.4886	2030.75	904.074	0	70.4173	201.343	1798.68	0	2179.06	0	177.551	3829.56	289.102	1580.79	163.317
VED	6	Flesh	2018	66.894	58.0136	25.0999	11.1841	17.319	4.06583	533558	356919	309536	133923	59673.9	92407.2	21693.6	0	3250.21	1384.44	649.17	331.6	22265.7	43529.3	270.395	0	7740.86	4563.11	0	3663.11	387.104	451.105	0	0	12318.8	333.47	7694.58	5634.85	0	133.004	668.3	4535.65	393.163	6919.92	0	0	6316.57	759.319	6415.17	206.954
VED	7	Flesh	2018	81.094	64.4518	34.0596	3.05214	12.3081	3.25998	586325	475474	377897	199700	17895.4	72165.1	19114.1	0	3030.19	4762.31	538.507	2067.76	19900.3	28118.2	325.274	0	9241.15	6433.66	0	2556.45	1499.17	415.844	161.935	0	15945	556.32	6829.53	12734	0	722.872	993.22	9641.1	1065.61	10616.4	0	902.898	18790.9	851.058	7191.1	1080.87
VED	8	Flesh	2018	69.357	49.3775	30.6872	7.08527	17.1207	5.99669	144356	100121	71279.6	44299	10228	24714.9	8656.61	0	338.379	397.118	56.7652	167.367	3979.27	17562.1	82.482	0	503.386	237.375	0	544.736	163.251	28.1269	0	0	3124.16	641.539	1079.77	4449.01	0	246.128	320.679	1782.82	1253.75	1577.76	58.7139	527.3	4546.86	108.506	10139.3	145.336
PS1.1	1	Flesh	2018	63.8284	51.0226	25.8622	5.72124	13.0612	16.8121	321159	204991	163864	83058.8	18374.3	41947.1	53993.7	0	2995.56	4527.53	716.501	900.902	4841.56	3011.26	793.237	0	9103.24	9779.03	55.6073	927.263	230.017	375.671	146.827	0	7636.23	0	4904.72	4636.79	0	278.269	151.036	3096.39	343.965	4331.47	0	0	5778.6	161.454	382.108	303.493
PS1.1	2	Flesh	2018	78.9746	59.2546	32.979	4.72378	12.5647	3.40604	321485	253891	190495	106022	15186.2	40393.5	10949.9	0	1247.54	4314.81	249.716	1875.67	11739.5	16804.2	385.309	0	4803.91	2787.88	0	708.326	575.597	114.899	68.6854	0	6241.67	0	4068.71	10974.2	0	106.944	434.685	6287.59	574.962	7319.13	0	563	14114.2	455.315	4296.94	754.044
PS1.1	3	Flesh	2018	57.4976	45.0936	17.8454	9.52737	16.4794	15.8465	215023	123633	96961.6	38371.7	20486	35434.5	34073.6	0	1427.8	3123	197.405	634.02	8121.32	7555.43	258.041	0	2249.03	4238.17	27.6768	961.36	218.486	196.829	124.718	920.963	3616.08	0	4608.91	4453.44	0	198.204	135.378	3066.57	126.417	3994.79	0	0	3626.35	224.897	539.141	307.222
PS1.3	1	Flesh	2018	68.9217	63.9573	24.2223	8.57284	15.1677	6.02726	192760	132853	123284	46690.9	16525	29237.2	11618.1	0	2294.8	1056.51	460.671	152.648	5611.98	2646	191.29	0	1245.24	2556.31	0	960.446	68.6419	184.676	40.8663	0	1990.4	0	3936.82	0	0	48.9791	53.1191	2109.61	106.85	1423.04	0	0	368.004	191.36	89.2812	47.8773
PS1.3	2	Flesh	2018	61.948	54.7369	30.2855	8.23565	14.1346	14.9067	169650	105095	92861	51379.2	13971.7	23979.3	25289.2	0	971.368	363.096	355.49	83.3408	5320.65	2665.98	397.172	0	7588.21	5067.69	0	977.822	11.7281	84.4502	55.9396	684.529	3367.84	0	3202.81	0	0	43.1038	0	788.204	0	937.629	0	0	333.487	126.295	87.5987	24.5223
PS1.3	3	Flesh	2018	66.6525	50.972	23.591	6.79884	21.5274	4.34231	316191	210749	161169	74592.6	21497.3	68067.5	13730	0	1336.87	1488.83	318.104	631.673	17062.9	33910.2	438.061	0	2268.6	2233.35	38.6719	1136.04	365.107	161.241	119.112	0	7846.48	0	4318.34	9322.43	0	265.342	295.067	3855.9	746.588	5813.42	0	615.92	10516.8	232.522	7796.2	454.205
PS1.4	1	Flesh	2018	72.3521	61.1801	28.3933	5.51245	12.1007	9.49341	244798	177117	149768	69506.3	13494.4	29622.4	23239.7	0	2081.38	3065.47	275.815	234.376	2728.13	578.308	698.98	0	5937.26	8792.37	0	860.718	77.696	330.322	48.5492	0	274.82	0	6589.09	2353.59	0	107.75	82.1913	3484.79	117.25	3376.23	0	0	1230.22	289.801	33.6153	226.787
PS1.4	2	Flesh	2018	72.8869	62.8224	18.4364	2.84951	18.6927	5.01353	232617	169547	146135	42886.2	6628.44	43482.3	11662.3	0	1539.32	908.678	331.255	172.421	16575.3	5074.02	1046.97	0	7850.16	11945.9	0	540.104	47.6059	293.567	36.6872	0	3357.66	0	5355.02	2247.17	0	79.7644	279.849	1519.44	145.807	2887.27	0	0	3049.38	144.872	393.476	153.872
PS1.4	3	Flesh	2018	67.5429	57.2366	22.7585	5.49147	20.9961	5.53805	339430	229261	194278	77249.2	18639.7	71267.2	18797.8	0	1892.48	2136.95	174.207	207.419	23140.5	27036.4	395.448	0	7237.83	7952.04	0	387.146	164.741	146.071	0	0	553.363	0	6644.37	2115.6	0	117.807	238.989	5596.47	0	4055.36	0	0	3833.6	879.212	2078.5	374.277
PS2.1	1	Flesh	2018	61.9807	44.8352	25.713	8.04479	9.61831	19.8307	170443	105642	76418.5	43826	13711.8	16393.8	33800	0	920.581	4264.96	117.73	386.658	1625.78	632.204	150.677	0	4275.77	3385.32	0	440.255	320.291	410.258	46.8196	403.388	3034.81	0	3787.96	5919.41	0	117.386	69.528	1637.65	125.013	2753.03	0	0	4732.64	246.982	164.873	468.598
PS2.1	2	Flesh	2018	61.179	53.145	22.0048	15.3487	16.4412	6.41602	228819	139989	121606	50351.3	35120.8	37620.7	14681.1	0	1810.14	964.59	168.337	292.824	8779.05	12739.2	208.156	0	1610.21	1108.35	0	1272.59	333.727	149.256	43.4269	0	3377.23	0	4234.14	3246.77	0	44.6962	217.51	2122.58	98.4937	2229.83	23.2972	0	2200.63	273.719	757.164	266.956
PS2.1	3	Flesh	2018	57.8594	42.65	31.7573	9.23653	11.4261	21.109	180102	104206	76813.4	57195.5	16635.2	20578.5	38017.7	0	1101.65	3565.76	96.2736	247.446	1465.89	1260.73	310.508	0	4133.11	2780.56	0	466.55	392.015	331.298	38.7699	447.164	3643.69	0	4163.42	4488.13	0	134.201	0	3105.3	159.654	1714.24	0	0	2904.91	245.302	227.071	309.754
PS2.2	1	Flesh	2018	68.1588	20.6125	53.9864	5.44449	16.6821	9.29962	388293	264656	80037.1	209626	21140.6	64775.4	36109.8	200.133	2085.47	12254.5	134.616	1547.8	17189	34783.1	555.103	0	2602.67	74.3208	87.0848	1725.59	1832.35	108.339	0	413.854	2125.4	2497.73	3125.92	27215.3	0	427.246	290.728	14920	5705.31	13778.4	241.325	3265.35	40729.2	389.085	32158.7	2472.56
PS2.2	2	Flesh	2018	65.4023	44.4578	30.1822	5.83592	5.23102	23.1583	191506	125249	85139.5	57800.9	11176.2	10017.7	44349.6	0	344.032	3677.63	65.0305	305.6	468.12	840.706	405.234	0	17724.7	5076.17	0	810.148	368.507	88.8487	104.999	0	2235.77	0	360.495	2567.35	0	118.509	152.317	4196.28	943.384	2546.25	0	0	1817.54	131.849	440.924	301.349
PS2.2	3	Flesh	2018	68.9808	54.2305	37.982	8.5486	9.70407	12.0722	198860	137175	107843	75531	16999.7	19297.5	24006.8	0	1409.43	3679.48	203.468	332.144	650.224	451.461	180.367	0	8714.31	3080.71	0	703.297	617.017	313.416	70.2381	500.597	4966.81	41.5519	2539.77	3069.25	0	80.7126	59.0982	4105.12	400.77	2221.03	0	0	1257.07	210.418	222.674	222.284
PS3.2	1	Flesh	2018	58.752	45.4648	18.3427	10.8934	16.5253	13.072	254475	149509	115697	46677.4	27721	42052.6	33265	0	841.987	3286.28	173.848	466.104	8433.66	12764.3	121.517	0	2716.53	3962.64	25.4655	1095.69	272.82	245.215	71.3991	871.787	1258.74	0	5416.2	6702.1	0	247.946	192.85	3739.51	0	3732.61	0	1782.91	4360.55	296.329	871.899	451.028
PS3.2	2	Flesh	2018	70.0237	58.9673	26.3039	4.68275	10.5589	14.1745	292217	204621	172312	76864.4	13683.8	30854.8	41420.2	0	1842.38	3519.09	310.167	529.001	3956.25	1885.86	262.581	0	9078.84	11534.8	0	603.37	209.154	120.333	0	0	3745.96	0	4815.2	4679.77	0	91.1837	236.808	2743.89	167.553	3684.83	0	0	2708.62	99.8694	114.207	229.955
PS3.2	3	Flesh	2018	65.7048	51.3033	30.7658	7.45256	13.9665	12.2189	181024	118941	92871.2	55693.4	13490.9	25282.6	22119.1	0	1369.94	3144.04	228.369	349.633	3969.3	3507.24	172.765	0	6500.04	4706.34	24.575	536.67	290.724	162.821	97.0799	565.121	1658.1	0	3382.83	4852.99	0	69.3038	94.7686	1827.8	182.372	2220.21	0	0	2868.07	52.3956	248.955	180.916
PS4.1	1	Flesh	2018	58.645	44.5041	26.9136	8.88688	13.3905	18.335	240692	141154	107118	64778.9	21390	32229.8	44130.9	0	2324.22	5836.89	321.675	636.827	7083.17	4688.47	447.607	0	6227.93	3196.69	49.6611	1196.28	596.397	593.113	167.52	832.522	6051.17	0	3860.01	4997.58	0	95.2558	76.3443	2820.92	224.19	3271.57	0	0	3877.02	187.962	300.46	280.434
PS4.1	2	Flesh	2018	70.0691	59.3054	20.8453	6.42613	11.0989	11.5773	243956	170938	144679	50853.3	15676.9	27076.4	28243.4	0	1517.16	2066.12	396.904	448.898	6098.01	4305.24	185.252	0	9597.51	8890.61	0	724.71	151.248	276.054	68.7798	0	10332.8	0	3144.5	4299.03	0	86.2753	256.728	1055.95	0	2614.12	0	0	2523.99	104.093	306.844	193.062
PS4.1	3	Flesh	2018	65.3766	50.8802	32.7382	7.41569	11.9241	14.6183	173491	113423	88272.5	56797.8	12865.5	20687.3	25361.5	0	1767.04	4947.98	347.566	383.11	784.146	407.44	1060.32	0	5644.41	5001.22	32.3908	810.258	424.597	402.119	112.073	549.356	4121.74	0	2338.03	4283.62	0	42.4605	94.1538	1556.09	415.419	2256.32	0	0	2623.98	213.735	121.432	137.197
PS4.1	4	Flesh	2018	62.5537	48.789	29.7309	6.74877	13.113	16.8589	182994	114470	89281.1	54405.8	12349.8	23996.1	30850.7	0	1500.53	5221.17	331.724	419.085	857.242	382.397	899.57	0	5218.65	4960.9	30.2472	657.678	423.889	378.409	112.972	455.257	3700.49	0	2331.37	4511.75	0	51.0082	85.3779	1590.69	570.462	2219.47	0	0	2777.6	53.664	85.702	156.177
PS4.3	1	Flesh	2018	51.7386	36.8379	20.4007	11.6593	16.1945	19.8538	147762	76450.1	54432.4	30144.6	17228	23929.4	29336.4	0	1107.87	2946.42	149.472	235.233	2421.74	1945.44	182.239	0	4200.52	2253.59	32.5755	1182.12	224.195	284.959	106.718	625.948	452.341	0	4494.15	4148.67	0	121.766	119.334	1653.08	93.1547	1960.55	0	0	3413.45	85.6625	175.027	196.563
PS4.3	2	Flesh	2018	71.5066	49.1563	29.9836	8.28415	11.6134	8.06298	415624	297199	204305	124619	34430.9	48268.1	33511.7	0	3379.82	13726.5	339.319	1266.41	10577.9	6333.36	319.103	0	3044.25	9117.71	43.7133	1170.08	1112.86	712.75	148.42	0	953.198	0	9769.54	19307.4	0	386.528	413.205	6055.41	509.119	7220.47	0	676.012	22618.6	752.062	1556.68	1375.31
PS4.3	3	Flesh	2018	55.7975	42.2057	19.4575	12.8791	16.6076	14.0794	191794	107016	80947.8	37318.3	24701.3	31852.4	27003.4	0	1686.25	2791.49	199.914	327.037	4843.43	4040.26	227.755	0	3680.85	2846.36	46.4405	1293.34	306.89	397.704	142.948	643.957	1754.96	0	6218.05	5183.35	0	166.103	260.132	2134.23	0	2854.74	0	0	3809.83	210.058	323.574	334.078
PS4.4	1	Flesh	2018	63.9397	44.9931	26.9938	10.7794	13.6955	11.1868	232911	148923	104794	62871.7	25106.3	31898.5	26055.2	0	907.779	4480.01	151.977	311.342	6307.5	12273.2	736.031	0	12364.3	3937.25	33.9258	974.611	443.963	265.62	101.763	626.503	4142.42	82.0548	3686.29	8993.45	0	156.209	340.251	1371.16	356.375	2189.84	0	0	8114.81	76.9651	1883.35	317.202
PS4.4	2	Flesh	2018	66.3084	28.1435	40.2131	8.86534	19.6822	4.89874	367179	243470	103337	147654	32551.6	72268.9	17987.1	0	852.7	7532.44	124.043	2024.21	14092.6	49279.3	0	0	1115.84	1284.89	0	882.704	1186.95	124.384	0	0	630.685	1570.2	3934.88	30027.4	2644.64	514.498	618.341	6157.05	0	10420.4	272.424	2244.82	37982.9	177.062	24040.8	2009.82
PS4.4	3	Flesh	2018	66.4731	46.5729	31.8904	7.23182	13.2168	12.493	314893	209319	146655	100420	22772.5	41618.7	39339.5	0	3227.26	5227.66	328.021	832.548	13953.7	6601.36	495.611	0	3824.9	3065.13	99.8179	1366.53	902.663	312.805	345.039	0	2863.45	0	6764.16	12429	0	250.697	664.327	5808.1	769.904	7417.8	0	421.942	13126.1	411.503	2395.82	829.842
PS4.4	4	Flesh	2018	69.2655	57.9048	35.7639	6.24216	8.61226	15.472	277917	192501	160927	99394.1	17348	23934.9	42999.2	0	1693.85	3549.98	199.435	253.362	1275	1401.48	1319.46	0	13564.4	3755.01	0	446.879	193.655	433.337	101.723	0	5907.35	0	3288.51	2217.99	0	54.2164	172.225	3501.82	202.875	2678.55	0	0	1135.16	289.933	191.701	123.253
PS5.1	1	Flesh	2018	74.4744	63.8923	26.9647	9.47509	8.49226	7.31273	279761	208350	178746	75436.8	26507.6	23758	20458.2	0	1309.67	1959.84	256.526	369.925	4538.43	1878.6	366.97	0	9289.7	9721.9	0	1129.64	118.078	198.838	0	3985.15	3056.45	0	4796.44	3167.94	0	92.8742	280.793	2764.74	0	3821.85	0	0	2623.49	416.17	276.064	354.611
PS5.1	2	Flesh	2018	71.283	61.9101	19.051	7.61816	11.9179	8.65505	182449	130055	112954	34758.5	13899.3	21744.1	15791.1	0	1104.88	972.127	238.981	213.372	4852.01	1273.12	97.5796	0	6819.8	7528.43	0	1178.98	46.0162	253.812	40.6099	0	3491.34	0	4729.08	1890.65	0	81.9407	108.192	1251.25	73.3368	2235.4	0	0	1031.47	125.461	116.665	98.9931
PS5.1	3	Flesh	2018	65.7851	54.2713	22.4729	8.95987	11.9249	12.9122	180792	118934	98118.4	40629.2	16198.8	21559.3	23344.3	0	1194.74	1449.79	170.194	212.336	2422.97	1720.48	99.0565	0	7788.29	3350.64	0	807.258	78.9085	176.33	0	0	2062.07	0	5019.15	1864.08	0	124.546	73.9376	2507.34	85.6678	2253.59	0	0	686.287	206.741	140.867	111.314
PS5.2	1	Flesh	2018	69.26	49.2462	32.4383	7.14294	17.8415	5.23888	333366	230889	164170	108138	23812.1	59477.3	17464.6	0	1612.02	4000.45	234.368	785.291	16785.3	19357.4	499.195	0	3845.56	3987.06	21.1377	2474.71	775.191	216.902	93.4675	0	4431.37	154.388	4975.88	12181.2	0	456.324	227.9	6927.84	551.364	6769.38	25.9399	610.654	14132.2	162.965	4428.86	948.724
PS5.2	2	Flesh	2018	65.6532	50.7615	26.523	8.7879	14.0174	11.0627	340083	223275	172631	90200.2	29886.2	47670.7	37622.5	0	1760.4	4454.59	276.234	877.994	13078.9	15196	189.228	0	4820.06	4032.89	15.0265	1518.15	581.696	258.41	81.9762	0	2764	147.665	5602.3	8051.72	0	210.85	191.066	5700.87	234.498	6907.34	0	0	9044.63	562.594	2274.51	683.407
PS5.2	3	Flesh	2018	57.4805	31.9054	35.9197	11.5407	25.5604	5.08389	225318	129514	71888.7	80933.6	26003.2	57592.2	11454.9	82.9369	2020.28	1492.34	114.469	228.587	14173	36974.9	404.318	0	910.499	76.2445	54.3195	1248.37	316.232	22.2241	210.71	0	1467.84	2088.66	1582.27	4046.15	1236.09	142.832	328.073	5606.42	938.906	4043.07	341.453	877.124	9047.07	507.685	21894	397.129
PS6.2	1	Flesh	2018	67.0933	54.3915	26.0776	7.7312	15.1846	9.56413	178482	119750	97079.2	46543.9	13798.8	27101.8	17070.3	0	1827.84	2314.29	304.599	228.935	5417.16	1250.86	812.612	0	6685.11	5767.1	14.349	1815.24	78.8427	124.407	66.5318	0	880.274	0	4675.45	2704.41	0	48.4533	59.9857	1838.1	39.118	3131.75	0	0	2688.39	100.428	59.3662	174.755
PS6.2	2	Flesh	2018	68.7671	43.1249	35.6448	4.26378	22.0026	4.74227	315954	217272	136255	112621	13471.6	69518.1	14983.4	123.166	1762.91	1668.37	71.0275	202.414	14772.7	48586.4	409.157	0	1245.21	234.909	43.8477	1896.04	431.181	18.0447	140.767	0	7543.76	1714.27	2054.48	6104.4	1688.21	134.108	419.54	8957.65	1860.64	4018.66	371.782	2006.51	12520.2	1000.94	31072.4	541.67
PS6.2	3	Flesh	2018	67.6848	53.9073	28.5537	6.87768	12.0442	12.8716	250688	169678	135139	71580.8	17241.5	30193.4	32267.5	0	2046.86	3312.61	200.083	347.735	5035.08	1334.02	234.966	0	5958.24	7432.7	118.336	1677.8	100.84	280.19	210.748	617.884	1693.41	0	6320.08	5536.89	0	213.087	138.621	3213.09	124.062	4097.64	0	0	4372.64	701.171	145.539	388.212
PS7.1	1	Flesh	2018	72.9203	56.4884	36.0177	4.43148	7.48504	14.7718	313715	228762	177213	112993	13902.2	23481.7	46341.4	0	1061.64	5510.2	198.873	721.067	556.409	691.491	851.935	0	16868	4506.4	0	647.609	166.265	87.3132	91.1265	0	2515.26	0	3096.25	4704.23	0	194.221	158.233	5858.3	377.941	5936.68	0	0	2649.16	226.235	309.065	401.436
PS7.1	2	Flesh	2018	75.2447	55.7012	37.5999	8.1984	7.80326	8.47437	325000	244545	181029	122200	26644.8	25360.6	27541.7	0	596.622	3085.47	244.409	813.729	2622.76	7729.89	488.81	0	29034.1	1851.59	0	654.809	93.535	40.795	42.6176	0	5179.59	224.909	2848.03	5520.51	0	267.014	244.437	4916.5	348.156	3622.56	72.0761	0	5676.25	193.105	3408.13	362.677
PS7.1	3	Flesh	2018	73.5929	60.4402	33.3918	6.1777	12.2474	7.56228	194432	143088	117515	64924.3	12011.4	23812.9	14703.5	0	1530.24	2994.54	244.491	314.555	3297.38	1341.81	151.158	0	8971.52	4655.06	0	775.503	56.9948	167.026	35.8215	500.194	1705.27	0	4292.43	3391.28	0	59.6912	95.6815	2387.82	83.583	2797.81	0	0	1903.78	84.8483	111.378	225.904
PS7.2	1	Flesh	2018	66.1453	48.9443	31.5183	6.79238	12.2686	14.1716	192908	127600	94417.7	60801.5	13103.1	23667.2	27338.2	0	1214.65	2252.13	193.801	322.314	1929.64	676.537	200.542	0	14391.3	3917.26	18.3857	1416.61	104.85	153.139	83.691	0	1546.02	0	4297.72	3727.02	0	113.206	156.059	2633.44	104.293	3389.48	0	0	2484.15	192.269	49.5564	292.512
PS7.2	2	Flesh	2018	71.5518	52.1936	33.7885	10.2583	12.0828	5.62145	256898	183815	134084	86801.8	26353.4	31040.5	14441.4	79.855	786.586	2174.84	154.524	755.293	7139.5	13439.9	660.468	0	8704.52	1411.64	56.7572	4073.82	290.738	43.967	121.864	0	5125.6	147.559	2816.87	8372.26	0	108.786	300.944	4602.78	279.776	4571.74	0	368.231	8785.45	512.221	3448.43	696.549
PS7.2	3	Flesh	2018	58.2645	26.5718	39.7011	9.73045	24.161	7.35361	227887	132777	60553.5	90473.5	22174.4	55059.7	16757.9	167.702	788.321	1106.25	113.682	427.994	10637	38556.1	697.301	22.5547	1468.83	67.815	50.8855	2016.39	267.221	124.327	158.013	274.775	1983.21	2153.39	1834.5	10014.7	1401.42	149.53	172.582	3011.05	1756.34	4154.47	445.407	1179.58	12548.4	397.082	26018.4	498.309
PS7.3	1	Flesh	2018	65.2151	53.2326	32.7601	9.26917	10.3598	14.4729	165800	108127	88259.8	54316.4	15368.3	17176.7	23996.1	0	1444.15	1408.63	337.861	185.954	909.312	786.063	696.245	0	9352.38	5633.88	34.3555	1049.95	131.047	302.485	108.294	497.404	3438.6	0	2227.48	2040.94	0	55.0874	86.305	1071.77	188.825	2156.71	0	0	1493.14	150.847	122.206	96.9212
PS7.3	2	Flesh	2018	63.705	56.8727	21.6258	13.7228	18.2571	3.64191	273932	174509	155793	59240.2	37591.1	50012.2	9976.37	0	2127.96	731.377	333.649	150.368	9005.83	26000.8	622.097	0	1937.29	1066.26	0	1312.92	105.835	249.854	52.4386	0	2949.84	125.907	5146.89	0	0	27.6744	306.902	2216.87	118.016	1977.54	0	231.15	3380.57	400.625	3950.47	103.839
PS7.3	3	Flesh	2018	73.1453	60.4549	18.8324	5.85883	10.6869	9.88498	251421	183902	151996	47348.6	14730.3	26869.2	24852.9	0	717.91	1881.69	142.004	411.383	4924.59	5882.88	450.762	0	8859.9	6680.73	16.7509	668.078	127.055	111.036	87.8455	0	5756.11	0	3097.15	4142.09	0	85.6269	296.312	2698.87	230.276	4157.76	0	0	4800.68	132.156	952.858	214.937
PS8.1	1	Flesh	2018	76.8078	61.5451	25.1871	2.17483	13.6002	6.80639	265136	203645	163178	66780.2	5766.26	36059.1	18046.2	0	1856.1	5322.66	300.848	881.304	12613.7	7210.32	560.948	0	2236.53	6616.07	0	781.304	521.27	522.046	37.3732	0	7687.99	0	4370.43	7215.12	0	133.21	287.151	2690.77	635.452	5110.13	0	0	9572.05	84.5058	811.254	558.303
PS8.1	2	Flesh	2018	78.2359	64.0797	31.5055	4.17849	10.5333	6.70386	308564	241408	197727	97214.7	12893.3	32502	20685.7	0	1708.43	4249.18	260.142	885.866	7889.11	6719.07	384.946	0	6224.14	10648.6	0	850.74	484.689	341.513	0	0	7119.54	0	3605.61	6313.46	0	168.386	395.997	4190.81	262.266	5678.17	0	0	7795.64	286.346	724.478	443.468
PS8.1	3	Flesh	2018	59.7768	33.7114	34.5444	5.45421	26.8291	7.14893	290696	173768	97997.5	100419	15855.1	77990.9	20781.6	0	1205.56	1871.44	74.4204	501.714	15721	52314	747.284	0	1449.15	521.327	24.6216	928.437	870.895	151.529	0	0	12047	678.639	2195.15	10901.7	0	90.4431	191.061	3760.21	2445.13	5262.2	123.944	1750.14	17349.3	159.144	24668.6	796.799
PS8.2	1	Flesh	2018	45.5388	10.7	36.8098	10.0993	28.328	14.589	52794.5	24042	5648.99	19433.5	5331.89	14955.6	7702.22	416.906	1366.6	877.697	54.1586	73.6636	7068.04	1829.25	791.834	57.589	1726.12	0	149.387	611.502	201.297	0	596.872	179.116	85.177	191.653	1279.4	0	0	42.3266	0	3761.86	617.139	2811.56	0	140.819	2304.33	459.418	670.906	196.194
PS8.2	2	Flesh	2018	82.8116	42.4772	73.0463	5.23638	3.5134	7.74609	84280.5	69794.1	35800	61563.8	4413.25	2961.12	6528.44	290.671	40.2481	528.623	0	171.775	116.331	237.872	774.24	0	19606.7	108.932	51.3017	506.958	102.398	10.892	257.049	188.095	0	0	0	0	0	0	0	3039.71	1054.64	438.618	0	0	501.465	282.13	47.5359	79.448
PS8.2	3	Flesh	2018	86.1502	52.5384	54.5108	5.15635	5.74803	2.75428	198465	170978	104271	108185	10233.6	11407.8	5466.3	266.887	1258.1	4263.22	55.8654	5446.89	2557.26	310.894	498.908	0	5396.99	277.152	23.3974	688.394	692.798	80.3057	207.642	0	318.295	0	1746.55	4178.54	156.383	0	53.9241	16656.4	283.595	4302.2	0	259.875	5286.2	2040.76	236.357	1589.52
PS8.3	1	Flesh	2018	84.867	62.3182	45.8932	2.66199	5.33195	6.97863	358722	304437	223549	164629	9549.14	19126.9	25033.9	175.063	915.557	9614.96	19.1527	275.752	872.941	159.945	279.412	0	21243	9054.69	76.5333	1074.27	964.3	144.807	194.502	0	1272.9	0	4953.59	10373.5	0	0	112.396	11202.3	687.443	4084.28	0	0	3445.71	582.633	0	1308.51
PS8.3	2	Flesh	2018	85.5863	69.7922	33.4365	2.28689	7.69823	4.26834	325720	278771	227327	108909	7448.85	25074.7	13902.8	0	1686.57	4356.74	124.996	424.072	5442.1	148.814	370.541	0	7864.64	16563.3	0	346.821	257.13	196.891	0	0	2896.13	0	5256.2	8707.44	0	57.2362	259.322	4650.19	227.484	7131.2	0	0	8102.26	239.53	0	913.033
PS8.3	3	Flesh	2018	60.5139	30.0273	42.9707	10.5401	18.0056	10.3091	162690	98449.9	48851.4	69909	17147.6	29293.2	16771.9	232.189	1279.67	1679.05	51.4737	252.079	8616.1	14375.2	648.167	0	3107.37	0	119.461	1345.01	417.698	15.568	338.774	307.93	3371.96	537.567	1695.1	7491.52	939.862	77.3777	18.0598	4590.06	2006.78	4220.83	45.3849	612.548	9399.32	365.955	8927.78	556.403
PS9.2	1	Flesh	2018	54.4221	22.6864	36.1937	15.9837	19.6804	9.28843	217033	118114	49237.1	78552.3	34690	42713	20159	39.5824	2170.31	6779.13	269.686	1330.66	12973.7	16637.9	518.651	0	1214.6	87.106	37.308	1902.54	1017.2	210.687	163.145	544.529	1568.47	257.81	4937.65	11501.7	0	39.7744	117.143	8399.1	433.221	7866.93	42.6736	619.224	15287.8	163.96	7735.61	1034.15
PS9.2	2	Flesh	2018	62.2254	45.9474	22.7418	12.0851	14.6559	10.3669	270975	168615	124506	61624.4	32747.5	39713.9	28091.8	0	1859.42	7586.6	227.895	857.002	7645.38	10154.7	324.026	0	3215.41	5469.41	35.1459	1328.97	649.887	440.576	132.617	715.67	2704.28	0	4172.87	8432.7	0	200.938	250.311	3608.12	196.938	4322.46	0	0	7425.62	157.216	901.254	582.118
PS9.2	3	Flesh	2018	48.5989	35.7352	22.4003	7.76631	37.9682	5.3513	295645	143680	105649	66225.4	22960.7	112251	15820.9	72.9909	1558.98	692.245	184.135	161.711	18161.9	85305.1	361.544	0	1299.97	529.712	27.9299	1317.49	260.211	99.1825	111.732	361.293	5269.15	654.103	2422.48	3872.62	0	66.7572	734.469	2171.91	0	2810.38	189.888	546.507	5658.85	466.82	15827.9	147.015
PS9.4	1	Flesh	2018	71.1526	58.4303	27.6427	10.7163	15.52	2.2039	235010	167215	137317	64963	25184.3	36473.5	5179.39	0	4008.9	4078.81	592.8	366.804	4933.86	2473	764.42	0	5031.72	5973.52	19.6846	761.957	116.361	246.767	183.336	0	1807.16	0	7068.87	4572.45	0	97.1568	119.214	1688.66	207.452	3631.66	0	0	5300.22	117.026	220.794	380.031
PS9.4	2	Flesh	2018	66.0149	51.3043	18.9466	7.40387	25.7856	0.581393	478719	316026	245603	90700.8	35443.7	123440	2783.24	0	1475.74	5596.34	306.956	1172.36	37673.8	69953.3	267.107	0	385.065	2620.21	0	552.808	281.034	47.6916	222.341	0	3126.71	0	3476.16	7037.03	0	103.903	963.07	5889.33	324.698	5659.33	0	1054.53	26241.6	212.59	9611.29	995.56
PS9.4	3	Flesh	2018	60.1995	15.8854	47.879	3.35948	35.9109	0.462222	493747	297233	78433.7	236401	16587.3	177309	2282.2	0	1793.31	8695.78	36.7215	566.016	27563.1	145377	111.632	0	669.751	95.7471	0	538.612	628.421	19.3462	0	167.611	773.317	4407.25	694.642	6188	5389.59	95.1703	581.646	7507.24	1025.5	7940.69	1249.2	6634.96	60602.1	311.211	96543.2	1592.81
PS10.2	1	Flesh	2018	72.563	63.1504	20.4808	7.14741	11.7246	7.95014	199541	144793	126011	40867.5	14262	23395.3	15863.8	0	898.257	851.644	237.89	162.596	5435.06	1888.46	132.888	0	12300.3	11274.1	0	1428.43	33.6295	266.769	47.3583	0	3978.72	0	3807.02	0	0	97.2876	145.961	710.366	90.5614	1475.79	0	0	478.494	139.905	86.0858	96.8403
PS10.2	2	Flesh	2018	71.6986	61.027	26.7943	3.88652	9.71422	14.3679	228955	164158	139724	61346.9	8898.39	22241.2	32896.1	0	1889.97	1207.98	564.763	367.534	4159.64	1287.62	455.938	0	11853.4	7488.56	0	691.255	0	123.846	0	0	6690.43	0	3040.34	1481.08	0	65.8629	93.9426	1785.95	0	3795.1	0	0	1071.37	187.332	91.6812	96.4195
PS10.2	3	Flesh	2018	74.7194	65.0176	26.567	9.06135	9.52972	6.24279	254271	189990	165321	67552.4	23040.4	24231.4	15873.6	0	1828.14	1943.06	320.672	414.998	1461.71	586.26	1141.71	0	6544.1	10774.2	0	1133.52	77.7051	276.156	73.9691	0	3376.76	0	5520.45	2477.29	0	91.4355	377.807	2720.51	99.1522	4988.94	0	0	1411.52	103.906	81.255	184.853
PS11.1	1	Flesh	2018	68.0058	53.0677	40.5697	6.84017	8.28739	16.2985	132211	89911	70161.3	53637.5	9043.45	10956.8	21548.4	0	415.446	869.239	78.2337	88.5706	962.257	1294.96	233.415	0	13169	2931.7	25.6729	925.43	46.7031	118.805	112.533	394.441	1394.97	0	1780.59	953.122	0	20.3749	42.1598	1550.62	0	1073.65	0	0	332.329	177.993	87.6131	41.8754
PS11.1	2	Flesh	2018	77.6272	67.7831	30.6087	3.58447	14.4726	3.8334	244590	189869	165791	74866	8767.26	35398.7	9376.13	0	2273.66	1896.62	504.519	442.709	10751	6828.01	352.389	0	5880.71	5920.92	0	800.443	150.062	490.64	50.7732	0	2873.54	0	4972.15	2607.77	0	27.5839	238.824	3234.13	167.049	2549.66	0	0	2458.57	159.893	510.124	122.75
PS11.1	3	Flesh	2018	70.2858	64.4572	20.9057	5.87507	16.2051	7.19355	197518	138827	127314	41292.5	11604.3	32007.9	14208.5	0	2499.71	1455.55	376.711	177.165	10156.5	4504.74	403.144	0	2030.44	4536.04	0	665.811	50.7412	362.924	0	0	1219.07	0	5058.43	1078.22	0	0	97.0853	1508.54	48.2932	1607.15	0	0	1093.98	51.4021	141.386	85.6329
PS11.2	1	Flesh	2018	55.1636	41.6136	41.0611	6.66985	13.6515	23.8583	155285	85660.6	64619.6	63761.6	10357.3	21198.8	37048.4	0	1333.97	2336.48	185.303	177.425	123.681	122.244	474.726	0	8596.31	2370.37	32.4794	946.644	385.558	496.948	92.8276	418.61	712.779	0	1566.6	1697.6	0	63.0157	0	1932.73	297.821	2034.11	0	0	604.357	119.701	45.3669	71.9952
PS11.2	2	Flesh	2018	64.5857	19.9016	52.885	12.4034	6.80356	15.0306	188325	121631	37479.7	99595.9	23358.8	12812.8	28306.5	59.7688	754.596	5347.45	80.0566	1819.84	1768.79	3072.92	613.261	48.6812	663.162	0	201.729	2503.24	1323.35	96.8959	522.956	706.512	2681.86	432.129	1663.89	18011.1	0	417.856	48.4949	5547.48	7699.66	3698.43	69.0876	1544.65	15930.8	175.829	10633.8	766.8
PS11.2	3	Flesh	2018	67.3287	52.7606	24.2729	8.86891	13.8517	9.03276	162921	109693	85958.3	39545.8	14449.3	22567.3	14716.3	0	1429.93	2585.51	363.818	546.589	4095.07	1027.23	222.261	0	2536.09	2074.63	0	957.013	205.541	342.448	31.737	221.886	2330.42	0	4390.22	3107.25	0	87.668	0	4177.08	187.925	3883.08	0	0	1487.44	258.861	147.855	220.432
PS12.1	1	Flesh	2018	66.0911	55.2543	23.8262	7.18273	15.0668	11.1533	246876	163163	136409	58821.1	17732.4	37196.3	27534.9	0	2552.12	2933.05	508.87	775.648	13817.5	3068.24	380.637	0	2314.17	5362.1	39.3581	1419.96	154.596	342.18	112.102	857.547	2891.49	0	6373.75	4112.88	0	76.2886	141.207	2955.95	104.075	3867.29	0	0	4205.78	505.755	192.537	435.359
PS12.1	2	Flesh	2018	48.2966	39.6642	13.4221	12.9361	28.6807	9.32241	580532	280377	230264	77919.4	75098	166501	54119.6	0	2782.12	2645.89	561.85	976.296	35575.8	104864	439.119	0	3131.1	3497.94	171.216	4126.88	229.292	274.208	433.141	0	9348.51	716.791	4990.51	0	0	219.16	1347.58	3153.55	0	5384.57	318.12	979.142	11161.4	428.249	15667.4	498.327
PS12.1	3	Flesh	2018	72.7314	61.4306	27.6894	6.74879	10.8209	9.26916	270583	196799	166221	74923	18261.1	29279.7	25080.8	0	1924.19	2607.44	558.338	589.21	3487.56	2200.63	936.247	0	8116.18	11349.2	53.4925	1125.92	99.7124	214.277	123.689	0	7509.47	0	3294.76	2687.5	0	297.961	186.38	2808.66	237.392	4126.82	0	0	3226.06	269.434	302.767	205.746
PS12.2	1	Flesh	2018	72.623	60.4066	23.0914	6.28165	14.5008	6.01672	299045	217176	180643	69053.6	18785	43364.1	17992.7	0	3144.92	2724.63	316.092	365.149	12702.5	6189.59	319.755	0	5025.47	4817.04	27.5049	2060.41	214.721	493.589	43.308	0	17390.7	0	7033.06	5536.79	0	115.827	193.987	2649.04	201.625	4357.86	0	0	3641.91	121.461	689.742	243.27
PS12.2	2	Flesh	2018	67.0372	58.7066	26.0192	8.64335	15.2995	8.43206	180091	120728	105725	46858.1	15565.9	27552.9	15185.3	0	1879.91	1200.05	305.313	229.368	9206.66	2905.95	153.395	0	4965.96	4586.19	0	1773.04	79.9419	160.652	65.5448	0	9532.34	0	2896.78	1868.87	0	39.3497	95.5817	906.017	0	1927.95	0	0	1614.91	123.469	116.772	175.932
PS12.2	3	Flesh	2018	80.5473	69.1071	30.4631	4.06355	11.0568	3.91332	248644	200276	171831	75744.9	10103.8	27492	9730.26	257.904	1742.48	2274.6	318.555	557.795	10583.6	3293.22	184.441	0	5217.43	10118.1	0	409.64	134.056	119.489	32.5525	0	9107.9	0	1580.59	3877.42	0	96.1118	204.413	2203.08	141.788	4000.48	0	0	5189.54	188.318	342.277	342.691
PS12.3	1	Flesh	2018	64.8522	53.1448	22.6601	4.29645	13.0243	17.2042	199152	129154	105839	45127.9	8556.45	25938	34262.4	0	2047.35	3429.82	309.954	289.667	3361.46	1210.49	548.787	0	5572.88	12759.2	0	827.421	133.821	234.131	0	0	2198.05	0	3022.7	2385.8	0	75.2749	124.082	1932.33	231.188	3591.81	0	0	1973.84	62.147	85.1467	124.481
PS12.3	2	Flesh	2018	63.9943	48.3697	37.9995	4.05964	13.7609	17.6304	194160	124251	93914.6	73779.8	7882.2	26718.1	34231.1	0	2533.65	2146.88	613.48	435.883	4193.54	1758.53	509.175	0	13305.9	9067.89	56.0201	950.166	97.593	231.822	165.841	277.244	1306.63	0	1455.04	1406	0	78.1049	82.2002	1833.79	294.132	5864.41	0	0	1952.07	171.456	124.371	123.201
PS12.3	3	Flesh	2018	72.3237	58.3313	32.6313	4.04715	13.3	9.92362	222219	160717	129623	72513	8993.54	29555.2	22052.2	0	2428.01	4388.17	355.595	354.015	5611.45	2308.36	278.943	0	5930.83	13141.8	0	689.918	254.785	266.703	0	0	2808.58	0	3043.68	4667.07	0	179.433	158.859	2308.61	363.175	4444.76	0	0	3995.07	55.2732	313.491	194.454
[truncated: 60 more columns]

## Sheet: Rind_2018
Line	Replicate	Tissue	Year	%Esters	%Ethyl esters	%Acetates	%Aldehydes	%Alcohols	%Terpenes	TOTAL	Esters	Ethyl esters	Acetates	Aldehydes	Alcohols	Terpenes	2,6-Nonadienal, (E,Z)-	2-Butenal, 2-methyl-	2-Heptenal, (Z)-	2-Hexenal, (E)-	Butanal, 2-methyl-	Butanal, 3-methyl-	Benzeneacetaldehyde	Benzaldehyde	Decanal	Heptanal	Hexanal	Octanal	Pentanal	1-Butanol, 2-methyl-	1-Butanol, 3-methyl-	1-Hexanol	1-Octen-3-ol	1-Octanol	1-Penten-3-ol	3-Hexen-1-ol, (Z)-	Benzyl Alcohol	Benzenepropanol	Ethanol	Phenylethyl Alcohol	Benzyl nitrile	Benzothiazole	Styrene	Toluene	1,2-Propanediol, diacetate	1-Butanol, 2-methyl-, acetate	1-Butanol, 3-methyl-, acetate	2,3-Butanedioldiacetate	2,4-Hexadienoic acid, ethyl ester
PS1.1	1	Rind	2018	79.1043	45.8967	44.1672	15.8697	4.31079	0.378917	349718	276642	160509	154461	55499.1	15075.6	1325.14	450.658	62.4001	75.2531	694.529	30.225	84.3858	2174.85	38998.6	910.735	1167.33	1134.44	9715.64	0	470.092	206.453	1104.37	902.634	5102.75	0	668.875	374.43	1279.48	4366.58	599.93	912.886	110.938	69.3241	56.3062	0	2991.48	1118.73	16500.4	4473.3
PS1.1	2	Rind	2018	79.4555	16.4292	70.407	15.0327	4.58625	0.438044	436905	347145	71780	307612	65678.9	20037.6	1913.84	1963.09	82.6631	0	1261.25	219.975	175.536	4637.69	54441.2	753.068	748.2	1396.22	0	0	944.292	199.094	5506.04	850.337	8017.82	0	2034.53	581.12	385.475	643.121	875.72	1755.35	122.584	173.59	46.2887	0	9682.97	3220.95	601.746	145.63
PS1.1	3	Rind	2018	76.0916	26.1257	57.0375	19.4329	3.71921	0.374956	471162	358515	123094	268739	91560.6	17523.5	1766.65	1688.46	74.8579	41.1826	1733.17	106.611	105.148	3802.52	65063.5	1439.13	1710.93	1813.62	13981.5	0	687.176	131.631	1586.22	955.58	7343.91	0	1476.98	495.239	1890.58	2239.77	716.397	1460.65	119.895	91.139	78.6283	106.701	7226.83	1731.2	6218.37	1216.37
PS1.3	1	Rind	2018	83.3879	29.1561	65.4296	11.5682	3.83019	0.408861	468750	390881	136669	306701	54225.9	17954	1916.54	1314.29	86.5829	0	924.338	138.375	94.9428	4592.6	45009.1	647.766	376.163	1041.8	0	0	1077.88	183.416	3790.28	1156.45	4845.64	0	2686.11	533.011	729.022	1519.6	1432.64	3367.98	139.752	167.639	60.7019	0	14132.3	3888.39	931.304	782.365
PS1.3	2	Rind	2018	81.6785	46.6587	43.2319	12.8247	4.58076	0.485263	597347	487904	278714	258245	76607.9	27363	2898.7	876.155	99.9779	0	1219.42	94.8773	127.359	4222.17	64281.1	1277.47	2107.11	2302.29	0	0	1230.18	390.643	3575.15	1708.12	6844.93	0	4433.23	643.303	1176.62	6456.62	904.235	2088.21	167.533	142.063	139.97	0	5123.01	1866.83	23589.3	4937.24
PS1.3	3	Rind	2018	65.7342	15.5809	56.1336	29.9194	3.0968	0.546778	280359	184292	43682.5	157375	83881.7	8682.15	1532.94	1682.3	124.707	0	973.488	223.109	183.267	6749	59197	760.243	486.127	2094.12	11408.4	0	886.598	307.798	1022.6	1186.76	2200.76	0	1230.4	483.497	711.943	330.133	321.666	1735.88	159.939	22.0683	19.7925	28.1363	5117.36	1747.87	1257.1	67.4014
PS1.3	4	Rind	2018	53.9844	4.68613	48.2562	41.0315	2.73821	1.10583	107438	58000	5034.7	51845.7	44083.6	2941.89	1188.08	1732.3	0	0	1337.74	335.986	497.645	2162.48	36420.6	256.647	421.2	918.98	0	0	913.837	156.135	340.748	1122.39	127.843	0	0	225.149	0	18.5063	37.2794	862.586	130.428	31.3776	71.6588	0	11213.8	888.647	17.7245	0
PS1.3	5	Rind	2018	78.9709	17.9139	63.6019	17.0704	3.06789	0.510602	433379	342244	77634.9	275638	73979.4	13295.6	2212.84	3454.91	288.331	0	2027.09	230.384	220.916	5010.54	58378.6	1060.43	1070.05	2238.18	0	0	1081.32	231.254	2941.98	1334.13	4636.57	0	1463.17	421.872	336.492	428.696	420.117	1229	252.695	29.7356	45.91	70.2088	13165.6	3783.17	1974.15	164.59
PS1.4	1	Rind	2018	70.8634	43.2094	33.4661	21.517	6.7986	0.429454	400381	283724	173002	133992	86150.2	27220.3	1719.46	793.554	144.748	0	768.139	31.4635	131.415	4747.67	73909.8	1069.95	2251.97	2301.43	0	0	1405.79	299.224	1847.31	1169.25	1987.42	0	4347.53	2083.93	2092.27	10894.4	1093.17	1249.9	119.793	104.742	42.4702	0	3971.19	864.185	10098.2	5771.36
PS1.4	2	Rind	2018	71.077	46.4472	31.6131	22.9487	5.15256	0.379622	507001	360361	235488	160279	116350	26123.5	1924.69	583.224	79.0906	0	0	18.8908	126.791	5376.22	92427	1230.76	2714.45	3033.3	10760.4	0	973.691	362.256	5455.03	1444.95	5835.35	0	1679.76	1083.11	1008.79	7478.59	801.99	1679.52	147.318	230.161	136.332	0	1976.56	957.3	15705.7	2536.98
PS1.4	3	Rind	2018	79.8717	30.9589	58.3955	16.2671	3.33991	0.259312	498683	398307	154387	291209	81121.4	16655.5	1293.15	521.453	127.695	0	861.619	201.217	299.737	2513.33	57081	1154.77	1989.5	2788.12	13583	0	1552.81	180.705	2107.19	327.924	6661.15	0	2124.17	577.458	1060.71	1528.61	534.816	1120.49	77.1421	38.7838	49.4181	0	9632.36	1110.48	6611.99	439.487
PS1.4	4	Rind	2018	77.6184	25.8878	56.6109	17.7287	3.77656	0.388748	388677	301685	100620	220034	68907.4	14678.6	1510.97	2964.64	113.143	0	1146.45	318.815	582.676	6202.32	44747.8	954.911	999.234	2973.83	7903.51	0	2191.05	583.687	2320.34	1241.07	3429.92	0	2605.45	1247.87	238.083	610.152	210.994	1374.62	213.011	61.4788	80.2547	0	12672.1	3634.66	1323.19	139.369
PS1.4	5	Rind	2018	78.0338	8.8555	72.5422	16.0926	4.36266	0.58819	364905	284749	32314.2	264710	58722.6	15919.6	2146.34	1585	107.689	0	3518.67	390.468	944.888	6342.26	42306.5	774.603	708.754	2043.73	0	0	2418.07	557.033	4163.97	849.748	2560.29	0	0	3947.54	163.257	61.6092	1198.06	3011.12	145.809	60.8933	70.8158	0	26272.1	7217.04	229.358	0
PS10.2	1	Rind	2018	81.4814	44.9861	45.39	14.1849	3.77249	0.337722	502076	409098	225864	227892	71219.1	18940.7	1695.62	478.847	83.4331	1005.15	0	64.6585	115.525	2519.54	47909.4	1073.05	1801.28	1607.39	14560.8	0	578.646	222.128	2084.82	1040.7	7138.3	0	0	720.003	1614.18	5241.44	300.517	637.44	92.2889	125.016	128.037	0	5866.03	1686.27	10792.2	1632.16
PS10.2	2	Rind	2018	79.7178	52.6681	35.5113	15.3838	4.17412	0.42993	445074	354803	234412	158051	68469.2	18577.9	1913.5	1159.89	0	0	865.59	25.3032	0	3632.72	59269.3	964.447	1083.51	1468.47	0	0	172.431	31.8629	1257.19	1556.46	2325.79	0	432.71	0	1053.08	11616.8	131.544	927.364	152.973	89.1141	76.4814	0	2792.49	1705.21	28952.8	6553.38
PS10.2	3	Rind	2018	80.5111	53.3083	33.3057	14.7649	4.20118	0.255707	665622	535899	354832	221690	98278.1	27964	1702.04	439.689	73.7749	0	965.586	31.5592	74.4984	3696.18	83212.8	2091.44	5141.26	2551.36	0	0	1375.9	424.817	5508.12	820.134	6642.04	0	1560.24	1110.49	1738.32	8378.06	405.861	1310.17	151.581	157.353	126.237	0	3812.62	1646.54	19897.7	4720.19
PS10.2	4	Rind	2018	83.0539	53.7584	35.5937	10.0209	6.12442	0.58485	931824	773916	500933	331671	93377.1	57068.9	5449.77	504.221	63.0855	0	0	88.2052	0	3031.34	83704	1919.67	2195.16	1871.49	0	0	1064.6	398.967	4532.25	739.168	15066.6	0	2903.9	7154.81	6254	16909.2	2045.32	1352.72	371.817	198.018	46.3323	0	10167	2278.04	25726.8	7474.95
PS11.1	1	Rind	2018	85.2362	55.5579	47.1681	9.70675	4.18198	0.601035	185132	157799	102855	87323.2	17970.3	7742.18	1112.71	1013.37	49.5049	0	450.21	53.3198	129.895	566.324	11052.7	959.847	3113.55	581.576	0	0	254.498	113.765	455.924	400.264	1714.25	0	384.703	39.4301	107.415	3772.56	499.36	268.513	103.816	53.057	41.4633	82.0146	913.028	313.05	18636.1	839.04
PS11.1	2	Rind	2018	84.2357	13.5223	71.9688	9.46096	5.56068	0.463776	1.26429e+06	1.06498e+06	170961	909891	119613	70302.9	5863.45	1305.47	273.384	0	1112.97	523.819	437.704	3943.33	87011.2	2569.55	2041.94	2855.33	17538.7	0	1794.43	555.707	14384.6	1338.49	44618.7	0	2264.9	2209.17	862.976	890.978	1382.97	3083.1	234.782	90.2008	117.972	0	33241.1	12449.6	1396.03	98.3665
PS11.1	3	Rind	2018	87.1682	47.438	47.3161	8.09066	4.14107	0.438436	442022	385303	209687	209148	35762.5	18304.5	1937.98	221.042	109.203	0	0	65.0792	108.39	1752.49	28741.2	1781.2	2004.55	979.344	0	0	715.074	172.192	2721.91	197.135	8694.6	0	835.157	0	383.007	3877.43	707.957	598.347	57.2318	23.1799	20.0951	0	6072.9	1210.28	2544.1	741.879
PS11.2	1	Rind	2018	55.4661	34.4803	32.3503	34.9087	8.83546	0.484699	169235	93868.1	58352.7	54748	59077.7	14952.7	820.281	184.482	161.429	52.632	314.389	0	0	1427.62	49300	739.834	2256.08	725.703	3915.54	0	376.485	103.192	213.207	610.6	1488.38	0	730.61	537.49	234.633	9793.74	864.359	363.531	80.9076	20.3694	28.3018	0	2241.21	320.98	12493.9	1850.91
PS11.2	2	Rind	2018	61.6504	14.9613	57.8712	33.2008	3.09177	0.846715	164606	101480	24627.2	95259.5	54650.5	5089.25	1393.74	1474.81	69.6758	36.3932	989.507	170.806	210.235	6561.33	43254.4	289.574	488.665	1092.23	0	12.8716	558.618	172.287	1000.96	797.772	581.346	19.1566	736.859	370.961	106.9	131.984	612.403	1746.31	75.5855	43.7823	35.6262	0	4182.28	1707.98	121.569	33.994
PS11.2	3	Rind	2018	68.8941	24.1712	51.8352	25.3336	4.72506	0.483576	536032	369295	129566	277853	135796	25327.8	2592.12	821.35	183.732	0	2297.91	124.151	164.073	8395.84	105168	1480.62	1448.06	3035.18	12677	0	2206.3	668.575	2535.93	751.074	6977.81	0	4866.3	1316.4	2749.18	2448.35	807.892	2526.23	116.912	260.053	84.5606	0	8699.8	3433.04	2511.58	1001.89
PS11.2	4	Rind	2018	80.8332	19.2498	70.718	13.5342	4.44554	0.758867	552040	446232	106267	390392	74714.2	24541.2	4189.25	664.541	320.596	0	2331.59	1386.65	1423.79	5492.72	58562.6	1342.05	1073.41	2116.25	0	0	1405.56	706.133	4351.31	1794.05	9555.24	0	1509.06	2457.58	856.271	650.398	1255.56	1950.87	293.585	53.7883	65.4173	0	13412.2	7097.12	1539.6	0
PS11.3	1	Rind	2018	76.129	38.7404	49.728	19.9917	2.99122	0.518469	360083	274127	139497	179062	71986.5	10770.8	1866.92	1089.57	103.703	0	1379.54	728.309	849.648	4821.36	40721.4	1195.27	2145.23	2765.11	16122.2	65.1457	1158.45	181.751	930.187	620.218	3790.88	0	1502.16	57.4826	414.419	1807.33	307.978	1113.03	104.383	41.0686	38.7492	84.1893	4198.32	1112.63	6553	451.343
PS11.3	2	Rind	2018	78.0045	16.607	64.1205	18.6864	2.52859	0.384762	428622	334345	71181.4	274835	80094.1	10838.1	1649.17	332.307	25.4621	0	1150.72	99.9553	146.514	2751.42	41180.2	3826.3	3450.98	2689.95	24400	40.3063	340.74	32.8781	1143.77	382.594	4909.61	0	1452.76	361.779	797.464	407.697	1008.83	1488.32	70.5357	41.48	70.2896	105.911	9293.32	1352	3799.95	20.1601
PS11.3	3	Rind	2018	75.4621	27.5553	55.3197	20.038	3.44914	0.322483	307146	231779	84635	169913	61545.9	10593.9	990.496	1060.75	106.482	0	1217.69	78.2499	91.8667	4061.19	32838.8	1745.65	2082.97	3038.12	15165.7	58.4804	1060.97	185.341	435.094	391.092	2036.1	0	3386.29	352.698	410.726	1582.66	752.939	1943.88	66.4016	123.761	41.7726	43.7769	6128.46	996.004	3911.94	545.508
PS11.3	5	Rind	2018	69.8294	6.65805	66.3127	27.1503	2.08484	0.56717	252369	176228	16802.8	167352	68518.8	5261.48	1431.36	1098.03	89.656	0	532.752	182.583	330.481	1328.9	59168.2	871.119	3311.92	1468.66	0	136.474	1273.51	95.7766	924.174	604.871	755.211	0	660.479	408.719	48.29	15.0058	475.439	669.837	169.512	22.0817	52.7044	91.2912	17469.2	1359.24	632.372	0
PS12.1	1	Rind	2018	78.1522	23.3772	60.9862	16.7763	4.39018	0.356276	715498	559178	167263	436355	120034	31411.7	2549.15	692.034	144.074	357.949	2050.49	145.28	185.891	7156.66	79681.7	2268.05	1321.18	2933.26	23097.8	0	1830.66	139.295	4399.93	471.202	14204.8	0	3470.45	1300.22	1454.43	3255.22	885.417	1961.76	104.925	119.715	63.3229	0	15722.7	5185.63	2123.18	1298.85
PS12.1	2	Rind	2018	49.6734	26.4113	26.8261	41.9223	7.35897	0.587509	261860	130075	69160.6	70246.9	109778	19270.2	1538.45	306.233	172.735	53.3621	1608.63	321.195	193.506	4073.47	89376	895.017	1436.19	3249.4	8092.09	0	1124.3	649.917	3420.12	988.636	3176.32	0	3119.65	499.402	1460.36	4471.3	360.211	934.451	124.752	70.9949	16.8404	0	1937.66	1278.34	2524.17	773.789
PS12.1	3	Rind	2018	65.0157	42.8055	31.9806	28.1912	6.01282	0.385673	299053	194431	128011	95638.8	84306.7	17981.5	1153.36	297.216	34.4619	59.2148	339.987	0	0	2876.58	70471	668.076	1585.39	1325.73	6649.07	0	559.941	219.783	1310.55	736.608	4020.27	0	1151.56	535.874	1533.78	7405.26	507.879	843.988	92.7893	142.799	32.345	0	1135.35	604.343	14690.2	3760.7
PS12.1	4	Rind	2018	80.5202	35.8156	51.1699	14.5321	4.36998	0.302842	628925	506411	225253	321820	91396	27483.9	1904.65	684.204	232.399	0	2384.24	556.107	571.084	4561.27	59743.1	1226.74	1447	1742.55	18247.3	0	737.479	256.827	1638.6	1281.22	10804.5	0	1155.86	2349.08	3190.03	4622.93	1447.33	1210.7	390.714	36.1428	62.877	0	17826.8	2814.68	1739.08	1326.47
PS12.2	1	Rind	2018	84.3194	31.4371	58.7313	7.94812	6.77364	0.557429	1.03944e+06	876452	326770	610478	82616.1	70408	5794.15	1095.45	377.849	0	1500.11	200.123	136.729	1856.94	72621.3	2866.74	0	1960.82	0	0	2328.45	1213.34	11308.7	685.18	15067.5	0	3799.61	24143.9	5472.44	3444.12	2944.79	3814.39	177.377	105.836	39.7339	0	26569.1	3752.3	6400.57	1841.83
PS12.2	2	Rind	2018	81.8746	38.3955	54.4783	12.4436	5.00398	0.405029	347293	284345	133345	189199	43215.8	17378.5	1406.64	385.161	72.8115	0	858.474	1183.96	618.193	1586.44	34488.1	922.923	1848.35	1251.4	0	0	800.096	189.222	2358.86	780.42	5568.55	0	1249.99	537.099	723.03	4577.55	593.677	655.735	102.748	97.9365	71.7934	81.1145	5279.34	1101.09	5719.49	1244.62
PS12.2	3	Rind	2018	83.4783	46.5756	46.9189	10.9872	5.00085	0.174949	717394	598868	334130	336593	78821.4	35875.7	1255.07	873.241	99.3974	94.3904	1856.14	226.511	103.332	1292.42	67720.2	1492.69	3222.01	1841.09	0	0	1802.02	382.369	6105.7	1149.03	10014	0	2391.98	1360.68	1325.93	10044.3	1299.79	2081.81	217.606	140.852	97.1792	0	8520.74	2605.77	27355.7	5063.76
PS12.2	4	Rind	2018	80.2577	13.462	68.8467	15.6816	3.31037	0.289523	466155	374126	62753.7	320933	73100.7	15431.5	1349.63	1805.72	357.089	0	2725.23	446.808	332.19	3513.7	59616.2	993.693	1230.45	2079.6	0	0	1569.94	219.112	3721.22	968.439	4898.34	0	2039.84	793.754	325.756	360.819	534.232	1688.9	298.152	55.3235	77.8499	0	25235.1	4619.58	1024.1	41.5043
PS12.3	1	Rind	2018	71.0491	42.5328	38.1308	22.5797	5.82752	0.18377	289371	205595	123078	110340	65339.2	16863.1	531.778	457.303	110.752	77.3236	0	0	0	1472.84	51591.2	923.641	2579.51	1174.99	6951.67	0	724.473	185.337	729.098	878.595	2394.29	0	0	742.974	323.113	10243.1	642.122	721.198	115.126	101.549	63.2152	0	3787.79	680.787	19870.1	4472.17
PS12.3	2	Rind	2018	65.5017	34.8749	44.1936	24.836	8.26976	0.751191	164727	107899	57448.2	72798.8	40911.6	13622.5	1237.41	228.178	96.1493	340.687	235.152	0	0	1875.49	35402.3	403.233	1304.82	1025.63	0	0	497.576	271.914	1409.07	970.492	2011.77	0	1113	308.451	207.636	6540.96	291.654	578.994	67.4414	69.2902	27.6596	0	1170.57	491.079	25524.8	2612.98
PS12.3	3	Rind	2018	77.0687	38.6872	52.2518	15.3191	6.78412	0.450913	160904	124007	62249.4	84075.4	24649.1	10915.9	725.538	260.57	43.6842	98.9791	493.727	0	0	580.886	20034.7	704.41	1693.09	739.054	0	0	326.869	131.183	786.826	619.356	2920.21	0	969.849	385.958	226.808	4232.17	316.696	308.858	79.3377	45.1671	42.4931	0	2394.17	464.144	15880	2563.54
PS2.1	1	Rind	2018	85.0712	38.5275	59.4809	10.8019	3.24119	0.567296	420763	357949	162110	250274	45450.7	13637.7	2386.97	897.245	158.846	76.3849	528.17	117.825	74.7137	2781.62	36697.3	1305.4	1545.28	1267.89	0	0	666.26	200.405	421.392	1515.72	2659.49	0	893.609	280.134	1526.09	5000.62	474.023	913.524	206.177	95.1803	70.6912	65.68	6838.21	1096.93	14984.2	2764.82
PS2.1	2	Rind	2018	82.9087	21.812	67.8234	12.7331	3.41346	0.597505	303457	251592	66189.9	205815	38639.4	10358.4	1813.17	1073.27	243.951	0	720.817	581.708	281.873	2873.85	30416.9	476.471	549.131	1421.36	0	0	711.684	218.281	1299.87	997.226	3333.95	0	1607.32	669.355	386.401	571.048	563.255	801.013	133.011	57.2302	27.1201	56.4894	16076.5	2042.49	926.581	105.361
PS2.1	3	Rind	2018	89.3583	37.302	64.7775	7.42677	2.50823	0.49404	327782	292900	122269	212329	24343.6	8221.52	1619.37	343.879	103.842	0	218.557	45.2996	43.9618	1424.57	19137.6	1117.75	1148.46	759.702	0	0	287.686	131.722	176.206	802.265	1595.65	0	480.212	713.501	761.5	2869.7	403.081	481.237	99.5876	57.1759	26.3899	62.0218	6282.25	822.585	6608.66	2312.46
PS2.1	4	Rind	2018	85.0348	25.869	63.8845	12.3153	1.88684	0.486619	905893	770324	234346	578725	111564	17092.8	4408.25	1997.83	366.437	0	2912.63	251.455	135.64	5201.67	96220.1	1592.12	996.573	1889.1	0	0	1140.79	201.519	1975.07	1917.23	4275.86	0	1909.5	1733.05	1078.18	1946.05	915.528	1713.89	376.567	293.556	80.6263	0	46627.5	4220.04	3088.5	594.451
PS2.1	6	Rind	2018	90.9016	20.2383	74.8042	6.07317	2.27009	0.494072	761324	692055	154079	569502	46236.5	17282.7	3761.49	1458.06	328.27	0	1712.81	705.934	444.556	2468.34	37082.9	0	710.977	1324.62	0	0	801.918	263.472	2309.74	1387.89	8676.33	0	886.075	1097.47	452.803	717.629	689.398	1104.81	395.074	337.117	102.359	0	42743.1	3960.17	811.042	167.698
PS2.2	1	Rind	2018	76.6121	11.9838	68.7738	19.2408	3.34378	0.412004	347565	266277	41651.4	239034	66874.4	11621.8	1431.98	1125.31	215.515	0	1199.49	582.906	779.305	3562.66	55532.5	568.023	802.75	2467.56	0	38.3691	1854.69	267.831	3127.6	456.633	2031.59	0	2477.93	672.269	72.3317	93.8955	567.023	1008.44	133.142	73.7231	84.4596	0	17864.3	2315.41	581.954	0
PS2.2	2	Rind	2018	75.5211	43.7304	45.269	19.5692	4.18744	0.463212	247966	187267	108437	112252	48525	10383.4	1148.61	188.626	34.8094	0	201.431	0	0	1225.8	44422.6	495.224	1261.27	695.297	0	0	84.412	0	351.365	516.672	1800.29	0	234.282	588.861	164.591	5686.89	956.079	358.196	131.07	92.1019	38.7066	157.762	2660.14	403.768	26668.1	3190.58
PS2.2	3	Rind	2018	82.1621	35.1131	58.1387	14.4104	2.68456	0.381235	380114	312310	133470	220994	54775.8	10204.4	1449.13	212.264	116.841	0	0	39.7822	85.3206	2087.36	49120.1	976.448	1183.23	954.442	0	0	534.275	74.4371	406.348	331.136	2049.56	0	0	1708.44	478.733	3568.35	1053.1	1147.25	129.927	33.5603	27.2797	78.557	7659.81	951.258	9582.73	722.066
PS3.2	1	Rind	2018	83.821	32.9148	57.2333	11.2366	4.24084	0.343742	425205	356411	139955	243359	47778.6	18032.3	1461.61	340.198	57.1786	0	376.107	49.3822	120.166	1722.44	41244.2	916.997	1500.12	1451.75	0	0	603.63	196.274	2076.19	565.66	8452.3	0	935.182	694.409	1233.89	2625.24	649.508	1384.87	90.9437	26.9143	0	29.9018	7715.94	1463.42	2977.25	772.937
PS3.2	2	Rind	2018	72.7143	45.495	34.2031	22.1117	4.37803	0.324968	697281	507022	317227	238492	154181	30527.2	2265.94	446.506	112.933	0	0	40.0037	31.1629	5044.48	139650	2128.99	3806.45	2920.14	0	0	2117.84	446.674	3424.66	548.329	6086.28	0	2867.42	850.885	1927.03	10371.2	1886.82	2763.49	254.258	180.875	45.9325	0	6977.06	1898.39	20542.1	8589.5
PS3.2	3	Rind	2018	73.2228	39.3805	42.2594	22.3376	3.80574	0.234339	364752	267081	143641	154142	81476.8	13881.5	854.754	418.87	111.124	0	481.659	205.847	499.273	2982.77	61615.1	808.757	1645.23	1749.09	10874.8	84.2618	845.332	207.834	477.494	452.769	1594.01	5.89782	3211.31	336.68	943.95	4957	849.227	1180.18	142.039	54.7682	55.2743	0	6042.02	1022.13	9929.85	1611.14
PS3.2	4	Rind	2018	94.2456	19.2327	79.9249	2.04515	2.80974	0.52512	473485	446239	91063.9	378433	9683.49	13303.7	2486.37	1511.4	109.075	801.264	1164.15	166.566	172.756	3524.76	0	0	805.198	1428.32	0	0	665.638	209.355	1781.39	398.05	5889.99	0	1959.39	681.936	141.119	529.705	1047.12	1145.75	320.128	196.822	73.7224	0	26550.8	4189.43	202.561	0
PS4.1	1	Rind	2018	84.5605	39.0618	55.7536	12.5566	2.34068	0.237729	534483	451962	208779	297994	67113.1	12510.6	1270.62	363.221	350.807	0	0	216.463	173.871	4543.26	56066.6	1356.56	2891.74	1150.62	0	0	155.401	36.433	815.613	316.448	4635.89	0	872.902	593.358	1200.78	2960.46	923.291	1314.51	166.463	48.8902	86.5637	125.091	11535.7	1659.62	15556.1	520.975
PS4.1	2	Rind	2018	82.9571	50.4215	44.3182	13.4061	3.10625	0.250286	427817	354905	215712	189601	57353.5	13289.1	1070.77	320.623	90.7081	0	0	55.434	80.1297	2501.4	50887.3	646.718	1799.83	971.39	0	0	523.447	209.356	1046.4	425.909	3890.27	0	0	427.782	690.026	5002.96	1072.92	1023.74	84.6201	39.8992	33.9274	0	5868.32	1297.67	19148.7	1906.78
PS4.1	3	Rind	2018	68.6347	43.1709	41.6243	23.9074	6.91931	0.276776	178400	122444	77016.9	74257.7	42650.8	12344	493.768	160.894	130.025	0	262.698	19.1681	28.5926	722.894	38977.6	422.547	1364.58	561.745	0	0	635.3	160.466	689.934	444.086	1339.57	0	488.613	218.991	109.544	7565.51	692.034	371.297	72.7175	10.2463	0	0	3538.6	520.537	14329.7	1229.78
PS4.3	1	Rind	2018	72.4917	31.1599	52.0367	21.0431	5.78944	0.378536	199263	144449	62090.1	103690	41931.2	11536.2	754.283	568.695	87.4912	83.8317	288.739	11.551	56.9863	1527.24	28868.2	526.695	1340.32	835.9	7735.53	0	352.781	92.9931	669.124	673.271	3941.53	0	722.551	197.108	865.583	3840.91	180.37	303.95	106.734	67.5414	25.3739	0	2219.88	341.207	7535.58	854.774
PS4.3	2	Rind	2018	77.9602	33.8006	50.1001	17.3475	3.98765	0.384334	494953	385866	167297	247972	85861.8	19737	1902.27	251.339	209.16	0	360.676	71.1614	92.541	3248.07	64444.2	1167.36	2046.94	1532.08	12438.4	0	911.331	157.024	1467.66	327.772	7775.79	0	2649.25	554.562	1708.06	3585.51	600.06	1347.09	110.891	61.6127	55.3332	0	8474.13	1162.66	5293	1360.09
PS4.3	3	Rind	2018	85.5124	34.5505	59.3426	10.6149	3.37764	0.234628	351998	301002	121617	208885	37364.1	11889.2	825.888	249.135	112.608	200.428	413.882	138.616	541.452	1458.26	23771.8	735.819	1466.83	806.881	7468.39	0	365.708	240.402	826.021	632.163	5460.26	0	938.379	432.81	455.405	2006.82	531.261	537.76	75.1563	29.0546	52.831	93.6607	9150.86	1220.78	6118.86	340.074
PS4.3	4	Rind	2018	84.5846	26.0624	63.7856	10.2484	4.45309	0.318609	896819	758571	233733	572042	91909.6	39936.2	2857.35	480.406	133.638	0	1484.61	622.287	481.924	5286.43	79857.5	0	1396.71	2166.03	0	0	2290.6	532.667	8148.7	525.005	18577.6	0	2589.25	2317.38	1754.72	1740.27	1459.93	3139.13	283.095	25.8861	73.7319	0	30061	5804.07	1736.66	337.256
PS4.4	1	Rind	2018	82.8854	37.0381	53.1984	13.6664	2.9552	0.350913	537949	445881	199246	286180	73518.2	15897.4	1887.73	554.926	158.889	0	364.582	110.206	141.578	3314.19	37719.5	1444.96	3576.82	1127.98	24983.5	21.1009	614.176	149.754	1014.6	514.368	8065.11	0	630.388	237.294	520.693	3805.28	345.779	556.602	87.0974	51.3089	57.575	108.883	8095.29	1235.46	22989	1488.14
PS4.4	2	Rind	2018	80.6645	8.70216	74.0365	14.9117	3.60504	0.53227	899825	725839	78304.2	666199	134179	32439.1	4789.5	1671.51	490.111	0	1347.47	323.034	258.478	4785.19	97089.9	1579.58	1946.56	3792.45	20894.9	0	868.468	82.5531	5157.09	560.23	20929	0	2986.59	394.718	788.781	273.585	398.026	1971.53	193.507	332.095	42.394	0	25641.6	5885.12	943.207	109.833
PS4.4	3	Rind	2018	89.4028	21.9721	74.9907	7.64236	2.0746	0.544554	500874	447796	110052	375609	38278.7	10391.1	2727.53	1064.18	109.289	0	453.803	184.217	155.582	4327.07	29777.3	678.929	406.761	1121.51	0	0	784.2	123.154	1923.3	637.943	3875.97	0	901.099	596.04	293.074	595.94	660.395	1348.46	160.395	82.9682	62.3569	0	18684.9	3052.01	1372.33	605.125
PS4.4	4	Rind	2018	30.7479	5.04155	24.947	58.3735	7.65892	1.60978	23351.6	7180.12	1177.28	5825.51	13631.1	1788.48	375.908	751.625	0	167.554	563.23	0	9.94685	523.301	10468.1	225.205	377.534	544.63	0	0	121.867	141.836	167.301	961.793	251.965	0	0	73.5594	0	17.5108	52.6459	0	126.813	44.6014	106.401	0	1339.49	21.815	53.701	0
PS5.1	1	Rind	2018	75.7544	30.436	50.3089	19.2683	4.39809	0.369866	530175	401631	161364	266725	102156	23317.6	1960.94	816.314	72.7774	0	416.45	34.6599	65.39	1595.91	74870.3	1424.52	3364.68	2245.88	17248.8	0	590.964	0	2525.71	1216.57	12880.1	0	573.284	238.679	1394.71	3643.99	253.629	511.928	191.783	314.931	51.9103	110.085	3899.68	897.668	27851.6	2133.97
PS5.1	2	Rind	2018	78.0975	38.0744	47.059	16.728	4.56163	0.314971	413837	323196	157566	194747	69226.7	18877.7	1303.46	705.759	35.1142	0	299.783	39.4461	58.6913	1626.64	62384.5	898.301	1956.25	1222.21	0	0	745.389	116.662	2758.2	620.521	7768.07	0	1646.93	603.384	1116.74	2926.74	575.09	806.217	101.995	249.353	52.1492	51.1967	4323.08	1346.93	11090	2569.24
PS5.1	3	Rind	2018	81.0884	37.2994	51.589	13.7995	4.52664	0.373221	528607	428639	197167	272703	72944.9	23928.2	1972.87	678.254	76.861	0	0	31.0057	66.562	1879.41	64015.5	1282.3	3108.5	1806.6	0	0	505.817	188.443	2012.86	906.052	9993.55	0	1635.37	328.989	1309.9	6355.11	692.084	675.995	133.566	242.905	41.036	0	9712.3	1723.24	12537.1	3226.78
PS5.2	1	Rind	2018	70.5559	14.3209	61.472	25.995	2.64799	0.333365	822099	580040	117732	505361	213705	21769.1	2740.59	4566.74	185.429	0	1736.63	187.209	214.078	9104.47	161087	2988.68	2549.02	3127.8	27957.8	0	981.188	155.349	979.846	1479.17	6353.21	0	3676.33	983.778	3898.42	2046.64	1215.2	3177.9	389.787	157.139	63.5997	0	9095.8	1884.48	4695.13	1131.65
PS5.2	2	Rind	2018	81.5113	31.4964	56.3086	14.5383	3.27285	0.350352	411104	335096	129483	231487	59767.5	13454.8	1440.31	859.472	100.26	0	1112.5	286.802	112.755	2712.95	29830.4	1499.95	2309.3	2226.35	18716.8	0	911.311	164.572	569.305	907.361	3625.26	0	3200.26	716.017	1077.28	1836.29	447.14	989.333	170.721	89.1132	68.6871	0	7313.11	1651.2	5536.26	963.657
PS5.2	3	Rind	2018	71.9548	5.61582	63.2251	22.884	4.41562	0.276837	208507	150031	11709.4	131829	47714.8	9206.89	577.225	1040.11	69.4004	0	1497.81	481.438	869.385	1594.2	38955.9	438.012	670.752	2097.74	0	0	1848.18	331.957	2326.84	407.41	780.788	51.0995	2618.4	564.85	38.0548	53.6203	185.695	756.856	44.8508	51.1159	79.6857	0	8298.29	1974.86	172.275	0
PS6.2	1	Rind	2018	78.3638	33.7837	49.1485	16.9267	4.44946	0.16527	360892	282809	121923	177373	61087.3	16057.8	596.446	360.947	46.16	0	530.829	0	0	1817.52	48050.1	885.543	2187.16	1379.11	5829.95	0	469.629	159.567	1515.53	270.652	5121.46	0	2248.59	535.187	551.343	4790.85	394.955	178.892	84.3279	28.7872	26.4805	0	7525	668.843	18214.9	1368.34
PS6.2	2	Rind	2018	91.2347	11.6319	75.7344	3.87413	3.8868	0.723684	160998	146886	18727.2	121931	6237.27	6257.68	1165.12	370.434	83.2814	0	409.098	27.0646	19.2959	535.673	3982.21	354.615	192.107	263.487	0	0	813.333	125.9	2530.02	391.989	673.14	0	1541.77	0	28.4482	41.5824	111.493	271.751	54.9838	39.7	63.2211	0	11097.9	1133.63	130.796	29.8569
PS6.2	3	Rind	2018	82.0564	38.3714	52.4984	13.6463	3.76496	0.344834	301239	247186	115590	158146	41108.2	11341.6	1038.78	173.736	30.719	0	385.216	13.835	54.8451	1478.06	36044.1	821.222	1351.71	754.713	0	0	531.857	142.348	1679.41	172.109	3981.09	0	786.099	374.948	507.104	2991.75	174.828	413.708	77.2144	34.0742	27.1821	61.4284	4060.34	753.095	8833.18	1336.37
PS7.1	1	Rind	2018	53.9448	7.9604	49.2257	40.1684	3.92451	1.03349	133491	72011.5	10626.4	65711.9	53621.2	5238.86	1379.62	2572.37	72.9456	0	1081.77	404.561	998.318	4049.5	32504.2	420.563	517.292	2311.2	8688.47	0	1239.57	245.382	500.758	617.434	732.83	0	1348.6	300.107	137.782	41.7159	74.6776	955.769	103.473	0	22.7831	28.1396	3615.72	1750.87	349.658	0
PS7.1	2	Rind	2018	83.4758	38.1012	53.4773	11.8194	3.92529	0.55286	306015	255449	116596	163649	36169.2	12012	1691.84	914.056	27.5879	0	855.438	46.2995	44.6604	859.274	19261.4	775.64	1033.65	629.549	11721.6	0	226.514	84.0017	913.437	602.1	6093.27	0	546.336	201.094	467.863	2433.19	444.169	469.071	86.978	41.9165	37.5829	73.6624	3619.77	1119.79	21922.8	270.321
PS7.1	3	Rind	2018	83.897	42.7539	50.9682	9.83345	5.61936	0.262903	239044	200551	102201	121836	23506.2	13432.7	628.454	832.538	0	110.443	622.767	13.5661	29.2303	1307.67	18613.2	398.969	787.574	790.309	0	0	107.567	43.0275	1618.45	869.127	4769.22	0	1881.89	295.671	419.257	3161.86	266.658	608.456	138.693	51.095	44.3886	0	2927.47	646.343	15905.1	521.428
PS7.2	1	Rind	2018	85.2607	40.4733	53.026	10.6405	3.64692	0.167995	648899	553256	262630	344085	69046	23664.8	1090.12	591.305	32.226	553.723	0	35.2867	0	2226.45	55747.1	2391.15	5092.01	2376.79	0	0	1019.05	219.293	2603.39	559.692	7358.83	0	1395.5	1468.3	706.073	7542.9	791.798	1184.71	252.398	124.546	58.084	0	8469.87	2077.36	55023.5	737.003
PS7.2	2	Rind	2018	82.6557	24.8234	63.9698	13.5928	3.02839	0.413391	344281	284568	85462.2	220236	46797.5	10426.2	1423.23	976.085	98.0497	56.2326	1487.9	189.964	182.168	2365.9	37836.8	570.448	1671.97	1361.95	0	0	639.346	110.019	2051.8	535.971	3791.87	0	1984.75	173.024	191.892	678.937	268.57	735.102	147.03	119.593	33.5478	133.667	8040.36	1870.9	6285.15	69.5442
PS7.2	3	Rind	2018	80.796	7.49263	72.7913	13.214	5.21025	0.465045	208396	168375	15614.3	151694	27537.5	10857.9	969.133	518.478	107.73	0	1621.39	241.819	250.606	1933.4	20234.6	471.669	547.068	1610.71	0	0	1638.72	413.152	3323.5	466.581	2716.05	0	1662.58	402.467	72.8893	18.9041	143.095	507.467	55.9315	34.0297	30.6293	33.6687	6280.32	2237.85	312.68	0
PS7.3	1	Rind	2018	76.6001	44.1113	42.5207	18.7192	3.75606	0.653008	239789	183679	105774	101960	44886.7	9006.62	1565.84	407.121	34.4925	0	179.796	19.3686	26.7426	1633.89	39932.3	498.352	1498.04	656.608	0	0	176.85	102.474	352.252	524.248	2779.95	0	248.912	374.277	363.484	3771.84	312.323	414.656	98.7518	73.2822	37.41	55.4123	1810.99	423.501	15107	2615.01
PS7.3	2	Rind	2018	82.0928	18.4762	70.4662	12.556	4.27869	0.634378	297904	244558	55041.1	209921	37404.8	12746.4	1889.84	1458.13	159.075	0	899.202	178.285	207.461	3969.18	28050.6	501.827	740.2	1240.87	0	0	736.629	252.507	2324.13	789.982	6251.76	0	1410.36	263.538	169.916	254.771	292.801	1064.08	132.202	42.7417	37.0607	42.2883	8396.89	2809.93	614.259	0
PS7.3	3	Rind	2018	82.407	44.6082	45.9561	12.3704	4.6915	0.285923	299779	247039	133726	137767	37083.9	14064.1	857.136	433.186	29.8437	65.4924	447.998	79.1139	214.932	1539.65	30005.6	960.461	2096.72	1210.96	0	0	323.441	148.782	1471.38	844.029	6452.32	0	502.249	193.236	295.782	3495.82	337.094	436.776	85.1986	45.8555	127.443	41.3342	1712.57	660.593	12986.7	834.038
PS7.3	4	Rind	2018	80.0463	15.8994	66.7217	14.2811	4.59872	0.645226	484017	387437	76955.9	322944	69122.8	22258.6	3123	2208.91	239.662	0	1528.93	553.617	471.184	4388.28	44814.2	0	1246.87	2694.6	10898.7	77.8988	1766.66	557.594	4179.94	863.384	8852.72	0	2715.51	1336.86	682.254	272.137	1031.51	1502.09	311.296	111.044	68.1374	0	22833.2	4453.91	594.991	53.5981
PS8.1	1	Rind	2018	81.3296	34.9203	55.5833	13.0566	4.79479	0.350301	478295	388995	167022	265852	62449.1	22933.2	1675.47	358.878	46.8598	158.893	361.397	185.962	171.799	3932.85	53444.4	925.656	1283.74	1578.64	0	0	334.04	148.799	5280.14	951.617	7519.67	0	2146.58	1411.43	638.735	3622.59	879.633	2032.03	114.937	31.8332	42.4318	0	10501.3	2722.04	2002.56	956.641
PS8.1	2	Rind	2018	82.1154	48.3116	43.772	14.2988	3.05751	0.242717	314598	258333	151987	137706	44983.6	9618.85	763.583	488.48	100.836	200.144	610.396	58.2673	98.7618	1778.3	37760.5	579.559	1857.4	1450.89	0	0	558.357	129.957	710.195	722.873	2672.71	0	723.612	392.076	410.408	3145.24	153.43	480.068	69.949	256.296	54.045	0	6188.41	1165.49	5115.51	1111.41
PS8.1	3	Rind	2018	73.5623	8.9783	63.1394	21.9057	3.25415	0.411802	438104	322279	39334.2	276616	95969.9	14256.5	1804.12	416.432	346.2	0	2214.74	337.675	284.25	5908.17	69526.2	1230.1	1085.25	5614.44	8979.84	26.5603	3036.67	405.204	2944.26	250.721	2932.73	0	2875.16	1173.44	145.393	85.9958	406.971	3577.77	88.3273	30.151	74.1377	0	15025.2	3560.95	372.032	0
PS8.1	4	Rind	2018	77.5979	10.6196	68.8986	18.983	2.42914	0.350023	432048	335260	45881.9	297675	82015.7	10495	1512.27	2077.67	150.455	0	2576.88	279.971	334.283	6909.07	64743.6	960.895	988.636	2938.8	0	55.4216	1770.95	413.132	1688.88	1074.5	2853.64	0	1596.84	570.404	70.6761	173.308	282.714	2282.04	242.641	44.9127	99.2775	0	30532.5	7239.67	217.498	0
PS8.1	5	Rind	2018	73.9544	50.0727	33.0545	19.186	6.08055	0.273728	352124	260412	176318	116393	67558.7	21411.1	963.862	357.743	57.9256	155.144	0	9.34223	37.501	3660.4	49084.5	1045.42	3017.49	1689.46	8388.89	54.9136	1142.99	286.934	2195.41	911.672	3689.62	0	2582.67	1047.57	990.869	8001.64	561.715	1254.1	218.032	197.742	88.1333	0	3170.3	794.602	11777.3	2609.76
PS8.2	1	Rind	2018	57.5821	2.1379	55.339	38.8693	2.74803	0.609113	217095	125008	4641.26	120138	84383.1	5965.82	1322.35	1171.28	35.4875	0	404.271	8.73332	39.9921	1035.59	78269.7	663.852	1113.06	1623.23	0	17.924	1159.04	138.797	1041.81	1139.64	860.069	0	1007.98	370.84	180.418	0	67.2201	116.037	105.369	78.031	69.4039	128.662	4060.85	1128.14	1044.45	0
PS8.2	2	Rind	2018	39.5389	16.8447	34.0311	56.6202	3.38647	0.233223	89847.5	35524.7	15134.5	30576.1	50871.9	3042.66	209.545	351.006	20.912	46.8267	290.697	0	0	628.58	46258.9	704.151	1868.83	656.119	0	45.8347	166.262	73.342	30.5698	1014	452.256	0	372.401	404.691	0	328.272	200.868	0	64.8128	37.3427	73.2188	70.2371	213.809	163.465	14731.7	12.4125
PS8.2	3	Rind	2018	43.6378	11.2244	36.5084	52.1725	3.71653	0.359284	162147	70757.5	18200.1	59197.3	84596.4	6026.26	582.569	473.441	37.0694	0	297.115	0	0	918.031	79957.2	1005.23	938.508	947.526	0	22.2265	891.057	78.3476	725.912	964.286	787.987	0	822.408	1280.64	15.7695	30.5125	429.334	0	94.878	51.1659	21.6648	33.2464	1980.11	464.959	647.349	0
PS8.3	1	Rind	2018	71.2091	34.1654	48.0757	25.8021	2.47198	0.328051	418007	297659	142814	200960	107855	10333.1	1371.28	859.548	217.282	405.347	1055.57	0	0	2847.87	96157.7	946.588	2932.77	2388.48	0	43.4141	1179.93	58.6225	301.445	1117.58	906.695	0	1357.74	2343.06	100.666	1863.55	1103.76	219.354	134.863	40.9938	56.3163	260.6	13087	453.958	26688.6	722.224
PS8.3	2	Rind	2018	70.0451	40.6337	33.8367	25.3287	4.1736	0.203159	648188	454025	263383	219326	164177	27052.8	1316.86	1008.07	143.432	0	1661.88	0	120.839	6416.89	145407	1863.57	3546.83	4009.12	0	0	2843.9	0	3486.89	898.334	2050.24	0	2765.8	3674.44	857.754	9779.55	695.907	1075.23	225.664	161.612	68.8818	0	7729.46	1152.83	20578.8	5914.64
PS8.3	3	Rind	2018	79.115	14.4727	71.1776	16.423	3.41833	0.681462	243162	192378	35192	173077	39934.5	8312.08	1657.06	1097.22	51.5851	0	532.306	76.3005	68.2217	1828.69	34177.5	550.456	470.272	1076.5	0	5.47843	1130.44	104.409	2212.21	986.004	1202.62	0	1440.73	770.639	58.8906	87.4835	318.659	583.737	93.0392	74.4809	56.719	94.5076	12990.1	1623.58	1130.23	54.8329
PS9.2	1	Rind	2018	79.692	9.27496	73.5687	16.1969	3.00886	0.619542	332785	265203	30865.7	244826	53900.9	10013	2061.74	1317.77	96.4343	0	2413.09	591.285	435.853	2828.59	41618.7	1236.15	1183.42	2179.62	0	0	1133.67	244.621	1297.89	833.926	3030.74	0	875.577	1303.74	461.713	81.9388	749.214	1271.85	90.2317	91.1391	98.3651	0	12526.1	4102.75	425.705	0
PS9.2	2	Rind	2018	74.9879	21.9288	57.6529	22.2334	1.94126	0.447844	491965	368914	107882	283632	109381	9550.3	2203.24	866.258	277.655	0	0	131.265	141.609	4199.12	81637.2	1438.67	1403.6	1587.59	17697.6	0	693.43	74.1642	324.309	487.079	2757.92	0	1367.38	334.917	1805.27	1043.6	662.22	1611.24	198.18	47.8683	32.3248	95.418	18045.7	2007.43	3919.32	328.571
PS9.2	3	Rind	2018	68.1481	7.15953	59.9907	27.1182	3.95669	0.447284	380007	258968	27206.7	227969	103051	15035.7	1699.71	745.125	0	0	2130.39	353.283	292.709	3703.06	76654.1	744.767	1196.66	3627.94	13586	16.9671	498.317	97.6592	3526.4	453.35	6463.18	0	2367.39	491.684	730.031	150.094	257.597	1060.57	109.159	19.9922	32.9019	0	9529.3	2961.26	442.268	0
PS9.2	4	Rind	2018	78.6605	31.5829	52.1278	15.2561	5.38978	0.353988	860954	677231	271914	448797	131348	46403.6	3047.67	440.935	162.539	0	1269.96	209.452	197.562	4703.21	96923.8	2512.7	2459.75	2449.94	20018.4	0	1546.42	520.207	5649.07	605.44	18983.3	0	3985.06	3374.23	4657.38	5652.63	1429.81	2518.05	264.829	31.978	65.8249	0	15066.8	4440.29	4599.48	1148.07
PS9.3	1	Rind	2018	59.2552	7.531	50.2104	29.1403	11.0596	0.252806	340517	201774	25644.4	170975	99227.7	37659.7	860.848	634.791	93.7859	0	1172.93	618.012	737.003	1923.66	70961.7	1037.09	1719.6	6691.56	13570.2	67.4185	3349.56	663.899	10556.8	546.066	13738.5	0	7007.83	527.321	417.457	551.227	301.074	799.23	78.6937	60.9164	22.9537	0	4554.05	1376.29	531.981	32.3518
PS9.3	2	Rind	2018	63.1983	5.23955	55.1542	30.7846	4.6502	0.55306	338032	213631	17711.4	186439	104062	15719.2	1869.52	318.318	225.19	0	1465.09	246.086	252.021	6282.12	89920.2	649.485	1054.28	3619.97	0	29.2237	3486.59	139.302	3866.95	368.535	3669.14	0	1913.75	1652.69	158.344	47.4783	416.378	2560.09	62.0722	27.4357	72.3697	0	13748.5	3013.04	105.641	0
PS9.3	3	Rind	2018	58.7785	6.06376	50.5353	33.9725	5.82849	0.63131	250097	147003	15165.3	126387	84964.2	14576.9	1578.89	419.114	138.903	0	1633.97	462.739	512.647	4740.89	64571.7	614.756	1076.13	4054.01	6659.57	79.7356	4422.24	512.893	2389.07	429.71	2186.83	0	3019.96	1151.17	101.041	28.8662	335.097	1761.37	38.7562	30.7982	69.6459	0	8635.55	1966.7	78.238	0
PS9.4	1	Rind	2018	80.3715	38.8439	48.3673	14.8777	4.27538	0.301871	1.42874e+06	1.1483e+06	554978	691042	212564	61084	4312.95	883.78	179.65	0	0	98.0396	181.061	6648.45	157581	3283.59	3461.35	3642.43	36604.7	0	1897.08	710.225	5332.79	740.819	33664.9	0	0	533.085	2119.66	13655.8	2429.7	1953.28	279.923	93.3011	76.2127	0	21254.2	5565.44	33846.7	7320.96
PS9.4	2	Rind	2018	78.0367	24.4126	58.6934	15.4786	6.03402	0.194957	429049	334816	104742	251824	66410.9	25888.9	836.462	1184.92	47.9612	0	1649.7	187.908	159.13	2799.42	39662.3	1113.87	1480.49	3518.5	14606.7	0	848.225	251.1	4703.36	485.331	14618.7	0	2129.61	37.8032	390.916	1942.84	481.086	731.228	88.7385	181.896	47.8106	0	4802.87	1963.4	447.819	335.027
PS9.4	3	Rind	2018	69.4632	7.10837	53.2782	20.8638	8.7429	0.383162	131627	91432.6	9356.57	70128.8	27462.5	11508.1	504.346	329.155	68.2748	0	1129.24	379.323	613.592	1616.02	19993.2	371	560.197	2361.33	0	41.11	3847.3	318.254	4199.47	451.549	1643.12	0	750.709	159.586	21.7495	30.4891	85.8216	518.859	35.4275	20.261	46.3818	0	8616.45	1177	146.665	0
VED	1	Rind	2018	65.6241	22.4013	50.3542	21.5585	12.0583	0.372937	329065	215946	73714.8	165698	70941.3	39679.7	1227.2	463.795	56.6343	0	1220.78	1033.76	955.436	3776.54	53144.4	664.65	1366.84	2095.38	6163.14	0	1841.04	679.886	12494.5	854.879	16973.7	0	4093.9	730.206	559.537	829.078	623.061	935.628	100.213	207.461	27.4386	33.9323	2966.25	1496.08	1627.48	132.419
VED	2	Rind	2018	71.2378	14.3399	61.1863	22.7994	5.12046	0.424557	264140	188168	37877.4	161618	60222.4	13525.2	1121.43	1158.39	99.8187	0	1353.79	339.599	305.084	3987.45	49072.2	967.455	1075.86	1825.92	0	36.8214	1195.06	380.707	4333.49	1003.67	3784.72	0	1612.68	270.751	142.391	541.407	260.307	763.414	120.49	72.2263	102.638	34.4399	5149.88	1303.9	550.66	72.66
VED	3	Rind	2018	80.8149	37.3543	50.2225	12.4182	5.92925	0.561871	604411	488454	225774	303550	75056.7	35837	3396.01	247.354	95.2558	0	615.305	54.6698	0	2300.38	67879.8	1930.31	680.127	1253.51	0	0	1491.03	480.871	12996.3	0	9533.46	0	3165.12	1011.98	1787.96	4849.81	520.538	1186.37	154.054	249.153	50.3761	0	15425.9	5083.24	3810.68	1026.54
VED	4	Rind	2018	79.6085	32.7759	54.057	15.2936	4.28876	0.276931	579606	461416	189971	313317	88642.7	24857.9	1605.11	691.425	96.4658	0	1481.32	252.179	658.989	6443.6	75056.3	1052.55	1570.53	1339.33	0	0	1346.85	387.941	5273.73	1109.54	10153.8	0	2852.58	815.587	687.972	1833.03	396.807	2605.53	334.126	48.4691	76.2896	0	12779.6	3585.01	1888.5	195.571
VED	5	Rind	2018	79.706	41.8822	55.4247	14.4125	5.16698	0.503082	649870	517985	272180	360189	93662.6	33578.7	3269.38	1201.94	136.305	0	1172.58	435.678	599.51	3928.67	61600.2	1182.11	1426.97	1935.1	20043.5	0	1385.63	391.445	5785.84	1765.96	14577.1	0	2175.34	1122.8	1144.9	4644.21	585.383	1265.48	0	0	83.8131	0	7090.67	2151	15323.2	945.085
VED	6	Rind	2018	67.0473	33.0391	50.3009	28.2639	3.44257	0.718853	572108	383583	189020	287775	161700	19695.2	4112.62	6267.69	509.423	0	3818.96	1416.35	1729.28	12769.9	112891	642.071	1047.71	5914.54	14642.9	50.3267	4306.38	1010.17	3044.58	1286.39	3106.68	0	3378.18	463.709	447.305	1809.96	841.868	2785.03	0	0	67.3756	0	10342.2	3651.12	4278.15	244.863
VED	7	Rind	2018	67.5472	32.5712	50.215	28.0138	3.4041	0.666418	450899	304570	146863	226419	126314	15349.1	3004.87	4427.97	307.134	0	2782.94	1059.02	1416.54	8236.8	90440.3	636.401	829.191	3398.4	12779.3	0	2156.23	593.025	3169.58	1525.69	2930.39	0	1958.71	305.257	748.76	1777.97	183.446	1431.91	0	0	95.8946	0	8731.22	2922.92	5273.2	313.016
VED	8	Rind	2018	66.0033	11.0778	57.0794	29.3558	3.27752	0.820296	146267	96540.8	16203.1	83488.1	42937.8	4793.92	1199.82	791.21	158.034	0	943.404	84.4306	91.8062	2447.29	34986.6	390.372	315.187	897.391	1832.02	0	866.868	111.664	1308.7	292.169	581.914	0	1470.71	49.113	11.4722	16.4166	84.887	593.334	33.1549	43.6031	69.2731	0	10188.7	1555.17	37.6459	0
[truncated: 59 more columns]

## Sheet: Flesh_2019
Line	Replicate	Tissue	Year	%Esters	%Ethyl esters	%Acetates	%Aldehydes	%Alcohols	%Terpenes	TOTAL	Esters	Ethyl esters	Acetates	Aldehydes	Alcohols	Terpenes	2,4-Heptadienal, (E,E)-	2,4-Nonadienal, (E,E)-	2,6-Nonadienal, (E,Z)-	2-Butenal, 2-methyl-	2-Heptenal, (Z)-	2-Hexenal, (E)-	2-Nonenal, (E)-	2-Octenal, (E)-	6-Nonenal, (Z)-	Butanal, 2-methyl-	Butanal, 3-methyl-	Benzeneacetaldehyde	Benzaldehyde	Decanal	Heptanal	Hexanal	Nonanal	Octanal	1-Butanol, 2-methyl-	1-Butanol, 3-methyl-	1-Heptanol	1-Hexanol	1-Octen-3-ol	1-Octanol	1-Pentanol	3-Hexen-1-ol, (Z)-	Benzyl Alcohol	Benzenepropanol	Ethanol	Phenylethyl Alcohol	Benzyl nitrile	Styrene	Toluene
VED	1	Flesh	2019	71.1269	53.3764	31.8517	6.66231	15.4845	6.1853	142241	101172	75923.2	45306.2	9476.55	22025.3	8798.03	116.069	0	428.264	97.6655	67.4989	406.345	396.466	389.054	399.257	26.1462	33.6966	226.909	468.693	61.5997	345.788	1023.98	440.938	4548.18	903.811	93.4256	247.733	7087.02	0	8113.25	15.2797	1912.77	863.164	117.005	2124.38	547.439	519.756	160.497	13.6252
VED	3	Flesh	2019	71.5466	60.223	24.1276	8.12681	11.4718	8.52472	151333	108274	91137.4	36513.1	12298.6	17360.7	12900.7	69.1054	0	489.536	86.6939	38.1801	248.065	472.074	0	122.213	19.7783	26.5465	155.029	1013.69	95.2552	262.626	1015.99	239.661	7944.11	379.349	66.6231	53.0544	3591.87	44.1632	3036.53	44.3563	2300.37	1009.31	873.803	5246.97	714.26	335.205	85.4292	6.36359
VED	5	Flesh	2019	80.7382	55.982	42.0363	4.47803	11.6262	2.89926	233115	188212	130502	97992.8	10438.9	27102.3	6758.61	73.6007	0	200.811	60.094	49.9419	0	295.199	0	0	15.2653	0	79.8453	474.052	72.5287	733.263	1067.45	404.085	6912.81	748.729	176.832	420.714	6755.25	163.982	12642.8	0	2578.9	620.948	365.723	2022.8	605.602	357.297	131.336	55.2286
VED	6	Flesh	2019	73.9097	44.9986	36.8439	5.75812	15.0824	4.86426	206988	152984	93141.6	76262.2	11918.6	31218.7	10068.4	108.134	0	341.618	152.449	0	0	297.694	0	0	11.2724	0	198.198	759.989	114.613	869.22	833.762	506.991	7724.65	902.93	96.1346	512.023	7448.79	113.91	14944.3	0	2696.99	1354.91	465.893	1723.31	959.51	623.447	28.8017	54.1634
VED	7	Flesh	2019	76.5081	60.2646	32.2188	6.49571	11.7992	4.54427	158196	121033	95336.3	50969	10276	18665.9	7188.86	69.1559	0	250.066	151.542	38.8898	0	310.933	0	0	25.781	0	359.13	1273.51	62.0749	465.855	1069.99	339.6	5859.44	827.643	82.2528	210.141	5245.1	124.025	4523.3	0	2743.96	925.806	409.484	2151.03	1423.13	719.586	192.268	65.3278
VED	8	Flesh	2019	75.2037	60.0378	27.7718	5.71919	11.6339	6.94153	163880	123244	98389.9	45512.5	9372.61	19065.6	11375.8	144.15	0	613.1	213.78	94.2096	0	497.067	0	0	83.548	99.8218	833.058	1237.5	128.103	464.212	922.962	829.056	3212.04	1187.64	240.895	165.309	5988.95	372.413	4666.23	0	1223.51	1979.35	609.105	1629.13	1003.05	538.052	105.828	58.5126
PS1.2	1	Flesh	2019	54.3192	37.8891	26.5597	17.795	20.6112	6.66367	130194	70720.1	49329.2	34579.1	23168	26834.5	8675.68	0	0	568.198	99.9197	32.025	223.373	443.398	0	703.784	67.1326	88.1734	357.911	634.789	159.162	886.838	1317.27	528.954	17057.1	659.74	138.877	253.899	5953.51	709.797	12782.7	0	1472.21	852.824	591.562	2446.56	972.825	578.443	137.728	11.5608
PS1.2	2	Flesh	2019	59.6181	34.2385	32.5718	8.2702	25.2664	6.35698	150887	89955.8	51661.4	49146.5	12478.6	38123.6	9591.84	0	16.1808	593.841	65.3471	77.2814	257.167	391.396	399.717	224.1	62.5742	43.2071	313.7	624.583	134.141	576.685	1146.17	438.856	7113.68	860.475	137.073	486.503	10602.4	389.253	20503.8	28.1569	1678.26	1414.36	555.991	805.081	662.345	491.329	95.7531	16.7956
PS1.2	3	Flesh	2019	76.4315	51.5302	38.666	5.5343	8.5899	9.03907	126799	96914.6	65339.9	49028.2	7017.45	10891.9	11461.5	0	0	428.367	23.1092	0	180.21	379.025	270.6	263.112	26.0793	68.3492	329.121	619.451	98.3244	226.834	473.905	374.702	3256.26	192.22	37.1374	105.382	3150.54	106.059	2130.64	0	1168.59	829.725	321.231	2155.89	694.51	314.03	123.872	5.72044
PS10.1	1	Flesh	2019	69.0833	44.5648	36.0565	10.0139	9.83939	10.5048	151365	104568	67455.5	54576.8	15157.5	14893.4	15900.6	148.012	9.17199	780.599	96.3196	0	186.97	531.407	0	0	51.1649	91.7082	545.884	710.751	148.583	568.199	1661.21	543.597	9083.89	676.069	130.268	39.3471	3543.37	138.766	4842.91	18.4905	2312.93	693.474	96.6298	1483.5	917.606	588.311	122.578	8.70696
PS10.1	2	Flesh	2019	65.2472	40.521	34.0744	9.41303	12.1888	12.6273	152622	99581.4	61843.8	52004.9	14366.3	18602.7	19272	297.005	32.3725	790.703	72.3306	105.331	249.923	662.183	630.077	0	111.054	114.263	250.619	631.952	189.438	701.175	1567.95	668.689	7291.26	714.468	137.045	114.844	5347.36	522.364	7740.46	26.9104	1894.96	610.362	67.0569	1082.12	344.738	279.706	250.998	6.86381
PS10.1	3	Flesh	2019	74.1603	53.8704	39.133	7.52501	10.2118	7.50672	175655	130266	94626.1	68739.1	13218.1	17937.5	13185.9	128.584	16.4899	1039.29	157.867	86.7772	256.444	857.917	442.268	0	178.818	135.452	803.42	831.596	116.607	568.923	1533.04	516.515	5548.06	839.941	138.58	60.2156	4209.01	260.251	3402.46	20.0159	2819.86	1199.82	402.574	3437.98	1146.8	767.733	85.7011	17.8838
PS11.3	1	Flesh	2019	80.2358	63.8588	42.2965	5.61763	6.95889	6.28507	111980	89848	71509.1	47363.6	6290.62	7792.56	7038.02	0	0	202.854	114.654	23.0939	121.821	266.577	327.394	109.166	8.14502	0	254.191	802.273	50.9231	196.675	612.465	159.435	3040.95	997.913	19.7669	0	828.373	129.257	567.116	0	1573.96	881.729	253.509	1736.59	804.35	134.416	764.528	44.0511
PS11.3	2	Flesh	2019	58.8937	14.6948	54.8066	14.7773	10.2791	14.7526	82397.7	48527	12108.2	45159.3	12176.2	8469.77	12155.8	220.397	49.3185	745.744	16.532	109.537	100.551	818.624	663.5	155.215	12.3004	20.2942	362.192	147.755	174.191	473.999	1208.1	678.552	6219.36	579.333	20.6086	0	2706.54	213.257	2799.5	90.6717	752.345	109.692	0	21.3775	1176.45	500.339	269.033	17.741
PS11.3	3	Flesh	2019	66.2407	22.3986	55.7899	11.0235	10.6097	10.9331	81245.9	53817.9	18197.9	45327	8956.14	8619.98	8882.73	354.172	121.169	468.677	0	354.04	139.407	778.599	1109.02	138.865	21.0532	62.6333	307.235	211.193	256.963	1010.12	2382.21	1240.78	0	1141.53	57.716	0	2975.43	384.091	1823.19	62.6443	902.158	284.394	12.0707	77.4456	899.301	287.065	103.903	18.3513
PS3.1	1	Flesh	2019	49.5375	32.8523	25.8334	25.4921	17.4276	7.12307	136122	67431.6	44719.3	35165	34700.4	23722.9	9696.08	103.923	0	681.857	50.919	72.7082	301.534	395.214	432.119	330.683	178.623	147.54	533.109	1162.28	307.816	992.774	2060.19	748.893	26200.2	505.625	131.613	54.0538	5830.16	288.032	11056.1	24.3129	1797.18	1310.23	389.306	1250.55	1085.74	335.244	113.002	13.7047
PS3.1	2	Flesh	2019	44.1116	15.0279	33.1271	22.6431	16.1643	16.0537	61310	27044.8	9213.63	20310.2	13882.5	9910.32	9842.53	183.832	20.9214	862.753	25.8714	150.027	172.197	630.798	455.535	337.317	18.7231	33.555	546.464	361.671	137.202	679.021	1963.89	430.926	6871.8	811.105	40.8908	40.3138	3617.17	154.587	2797	24.2084	1005.1	687.15	55.0785	39.9161	637.807	305.748	92.8345	19.9453
PS3.1	3	Flesh	2019	53.7297	42.9084	22.6456	9.63011	28.4246	7.70864	146458	78691.4	62842.8	33166.2	14104.1	41630.2	11289.9	141.94	23.402	593.054	133.883	149.271	362.878	531.126	645.213	150.158	258.001	77.5765	264.269	1605.74	134.779	677.152	1469.94	569.423	6316.26	766.082	233.995	522.401	12056.8	224.005	16487.4	50.9419	3262.33	3202.54	857.096	2631.06	1335.53	485.944	43.5895	9.95636
PS9.3	1	Flesh	2019	59.8308	47.7379	23.0865	9.71691	22.2669	7.33103	108444	64883.1	51769.1	25036	10537.5	24147.2	7950.09	140.141	8.69007	423.474	45.5223	54.5384	185.535	534.712	371.238	274.282	29.4843	55.7196	275.469	856.583	74.7222	401.591	403.968	318.576	6083.2	337.907	50.6534	215.445	6511.59	272.121	11947.3	11.968	1420.16	673.915	443.812	1559.27	703.106	443.719	380.874	7.21627
PS9.3	2	Flesh	2019	61.0425	13.3782	54.8732	11.1953	21.4029	5.79155	157458	96116.4	21065.1	86402.3	17628	33700.7	9119.27	147.584	31.5592	514.828	36.2208	90.0581	133.908	594.442	446.385	239.11	15.723	28.4409	630.381	289.397	156.621	660.878	842.212	450.242	12320	576.775	74.2448	322.974	5053.6	162.639	24812.2	16.2024	795.383	489.612	133.113	166.006	1097.92	638.326	85.6889	13.7806
PS9.3	3	Flesh	2019	66.0966	46.8034	26.761	5.8927	23.97	3.80933	195411	129160	91459.2	52294.1	11515	46840.1	7443.85	0	12.747	412.245	60.4351	84.305	214.714	415.61	466.499	376.746	107.855	77.6274	167.457	784.083	103.748	569.502	1029.29	483.94	6148.19	773.221	142.645	867.436	12295.9	153.011	25776	20.5185	2121.11	1663.57	794.259	1540.24	692.177	280.3	64.1852	14.8925
[truncated: 72 more columns]

## Sheet: Rind_2019
Line	Replicate	Tissue	Year	%Esters	%Ethyl esters	%Acetates	%Aldehydes	%Alcohols	%Terpenes	TOTAL	Esters	Ethyl esters	Acetates	Aldehydes	Alcohols	Terpenes	2,4-Heptadienal, (E,E)	2,6-Nonadienal, (E,Z)-	2-Butenal, 2-methyl-	2-Heptenal, (Z)-	2-Hexenal, (E)-	2-Nonenal, (E)-	2-Pentenal, (E)-	6-Nonenal, (Z)-	Butanal, 2-methyl-	Butanal, 3-methyl-	Butanal	Benzeneacetaldehyde	Benzaldehyde	Decanal	Heptanal	Hexanal	Nonanal	Octanal	Pentanal	1-Butanol, 2-methyl-	1-Butanol, 3-methyl-	1-Heptanol	1-Hexanol	1-Octen-3-ol	1-Octanol	1-Penten-3-ol	1-Pentanol	3-Hexen-1-ol, (Z)-	Benzyl Alcohol	Benzenepropanol	Cyclohexanol	Ethanol	Phenylethyl Alcohol
PS1.2	1	Rind	2019	67.0943	11.2572	60.6389	28.2437	3.73975	0.445283	172523	115753	19421.3	104616	48727	6451.95	768.217	186.411	237.204	57.7182	47.5716	831.001	215.989	55.778	199.598	174.927	169.657	9.80424	1917.33	31074.4	398.339	716.676	1272.27	7490.62	3638.22	33.4371	488.62	168.621	0	943.42	386.271	2626.45	17.7599	9.27386	724.966	286.116	327.875	0	232.865	239.716
PS1.2	2	Rind	2019	64.1074	7.17444	57.7386	31.3081	3.13906	1.0883	158537	101634	11374.1	91536.9	49634.8	4976.56	1725.35	166.116	325.655	57.2417	0	815.853	226.76	82.0447	162.341	353.139	293.653	18.0673	1402.44	34326	449.853	437.848	1017.32	7864.06	1610.19	26.2494	544.062	181.271	0	1286.84	625.666	1149.22	0	19.4158	597.379	182.354	166.877	0	99.3887	124.088
PS1.2	3	Rind	2019	66.933	32.2874	44.7106	30.2597	2.18282	0.334593	177718	118952	57380.7	79458.9	53777.2	3879.28	594.633	141.088	255.955	57.7002	0	1054.09	211.281	37.5651	0	156.443	171.407	0	2108.62	38996.9	228.805	410.725	1095.2	6260.43	2578.73	12.2312	505.157	122.61	0	460.292	285.441	586.491	0	0	547.171	256.759	165.077	0	872.918	77.363
PS10.1	1	Rind	2019	73.7321	17.6249	61.1058	23.6324	1.74534	0.557423	178735	131785	31501.8	109217	42239.3	3119.52	996.308	155.591	341.48	62.9049	22.4941	707.48	790.868	54.4794	0	104.038	100.831	0	1688.23	27784	246.411	446.273	777.123	7264.96	1676.78	15.327	308.599	36.01	0	483.539	202.716	699.932	7.28223	0	996.237	117.798	24.6896	0	197.34	45.3798
PS10.1	2	Rind	2019	75.0469	24.0807	53.9499	21.8857	1.95112	0.890338	186693	140107	44957	100721	40859.1	3642.61	1662.2	186.63	523.679	75.4107	0	581.978	490.811	56.5977	0	379.461	362.062	0	1404.46	27425.5	249.618	399.069	924.634	5463.22	2335.99	0	516.45	134.476	0	687.681	327.306	578.53	0	29.2025	905.647	207.699	0	0	235.731	19.8823
PS10.1	3	Rind	2019	72.2519	34.1692	48.9448	24.5928	2.41588	0.367398	204361	147655	69828.5	100024	50258	4937.13	750.817	254.094	429.326	33.0704	86.9718	773.176	848.274	0	0	114.586	115.019	0	2319.22	32544.6	264.998	420.403	763.993	7641	3649.3	0	329.725	114.1	0	365.646	341.802	948.196	0	0	497.059	437.413	91.0707	40.2887	1639.13	132.695
PS11.3	1	Rind	2019	56.4911	17.5088	48.6619	39.8471	2.83134	0.560243	138653	78326.6	24276.5	67471.3	55249.2	3925.74	776.794	197.395	557.406	79.5139	84.6906	474.007	513.104	38.7601	63.9771	25.2416	33.3358	26.2962	1088.94	41587	352.793	1158.32	1103.25	6196.49	1641.46	27.2394	862.1	44.3278	0	322.722	202.237	321.983	0	0	927.196	649.988	61.5054	73.9019	131.121	328.661
PS11.3	2	Rind	2019	45.6312	7.82405	42.8817	50.5597	2.25096	0.643419	116626	53217.9	9124.89	50011.3	58965.8	2625.21	750.395	130.916	393.359	101.268	0	477.689	129.733	71.4837	181.695	161.679	365.128	110.851	2959.14	41586.4	366.796	1525.88	1332.51	6063.88	2942.06	65.3534	1112.44	58.0653	0	222.311	214.523	181.441	20.0922	0	406.572	122.758	30.7176	0	0	256.288
PS11.3	3	Rind	2019	47.13	8.94373	43.3268	49.2257	2.40128	0.538955	84604.7	39874.2	7566.82	36656.5	41647.2	2031.59	455.982	177.281	352.244	24.4308	0	382.246	148.45	62.5678	189.452	59.9958	162.267	11.0115	1180.23	25852.7	489.727	1150.58	736.179	8373.14	2257.49	37.2353	364.222	22.8556	0	276.635	216.134	176.081	11.8586	0	318.491	327.241	18.0405	0	34.9417	265.093
PS3.1	1	Rind	2019	71.3504	8.73458	64.5268	24.0359	3.89667	0.521326	211353	150801	18460.8	136380	50800.7	8235.73	1101.84	56.1519	300.999	49.4338	0	1756.54	206.544	82.4072	0	350.988	327.075	11.1594	1615.09	33439.9	545.648	681.072	1069.79	6903.46	3392.9	11.5197	425.627	167.6	33.5814	1546.09	166.528	3700.15	12.8132	10.6939	1035.33	304.812	202.018	0	186.194	444.293
PS3.1	2	Rind	2019	30.9834	1.51426	20.8986	64.0698	3.1528	0.963392	88810.4	27516.5	1344.82	18560.1	56900.6	2800.02	855.593	259.868	1080.49	15.4595	0	1453.64	273.544	184.444	685.551	227.996	449.562	32.4398	1751.42	43107.5	246.638	362.801	1763.61	3305.31	1657.79	42.5442	953.161	152.219	0	345.141	263.337	121.187	47.9048	0	653.598	190.656	15.6409	21.329	0	35.8432
PS3.1	3	Rind	2019	58.2282	12.7479	46.7034	34.9987	6.07801	0.420661	200553	116778	25566.3	93664.9	70190.9	12189.6	843.647	193.662	288.183	53.1534	0	886.316	266.723	61.7919	156.223	496.411	267.13	14.0979	1808.87	40871	571.479	920.492	1838.17	9731.35	11750.3	15.5411	631.027	291.044	0	1480.72	437.866	5668.36	0	12.1234	1327.75	802.611	483.542	0	685.201	369.375
PS9.3	1	Rind	2019	65.5456	17.1709	54.2706	30.0605	3.50087	0.557682	181647	119061	31190.4	98580.8	54603.9	6359.21	1013.01	117.202	446.476	139.39	0	966.353	315.812	54.3797	0	406.008	475.718	30.2989	1683.47	36261.7	299.336	523.156	1857.35	6578.67	4424.41	24.1626	1315.3	201.221	0	1080.08	295.544	2016.75	12.2587	10.6848	867.12	144.007	130.684	0	246.144	39.4168
PS9.3	2	Rind	2019	70.623	7.98588	65.8922	24.8914	3.32059	0.718674	136753	96578.9	10920.9	90109.3	34039.6	4540.99	982.806	186.48	613.942	60.5313	0	1070.21	300.642	98.7726	0	381.445	610.9	16.3851	1590.79	19680.3	212.866	420.246	638.421	5352.96	2774.58	30.1058	511.566	220.497	0	1011.53	497.846	1053.5	19.248	8.66178	728.738	135.659	32.1884	0	61.6078	259.948
PS9.3	3	Rind	2019	62.5847	11.8028	52.1164	32.5563	3.75319	0.818363	188920	118235	22298	98458.5	61505.4	7090.54	1546.05	178.743	338.256	98.4433	0	1311.41	156.417	81.5814	0	768.929	669.911	19.3401	2037.91	43246.9	490.554	351.804	1106.07	6480.86	4154.98	13.2798	871.204	306.113	0	1929.65	493.558	1686.15	12.153	22.1392	992.684	271.939	94.7463	0	231.132	179.073
VED	1	Rind	2019	66.7557	23.0951	51.2851	29.6669	2.71331	0.422521	208538	139211	48162.1	106949	61866.6	5658.28	881.117	223.251	223.094	91.9915	0	525.405	193.826	76.3408	2891.9	260.356	391.86	23.8592	1890.5	43369.3	436.462	514.936	1511.93	5427.91	3802.56	11.1774	944.948	148.018	0	1135.39	160.726	1167.19	11.8511	0	625.599	658.287	186.559	27.8707	491.411	100.43
VED	2	Rind	2019	64.7858	17.4238	52.986	30.6439	3.41231	0.792391	148109	95953.3	25806.1	78476.8	45386.3	5053.92	1173.6	183.844	214.98	75.974	0	1534.65	122.383	61.2532	140.948	593.644	441.041	6.617	2432.32	31390.1	326.64	272.827	657.935	4650.25	2261.52	19.3234	450.026	188.067	0	1334.4	289.495	1102.91	0	23.3742	668.776	422.966	81.8244	0	288.939	203.146
VED	5	Rind	2019	72.8107	26.5931	57.4703	23.3891	3.14467	0.420347	243007	176935	64623.1	139657	56837	7641.76	1021.47	246.414	507.904	81.0211	263.037	1683.95	446.215	147.971	0	127.679	241.544	33.1088	1597.39	35198.6	719.82	1036.33	2047	7223.63	5195.39	39.9751	977.434	244.324	0	964.227	354.58	2759.13	0	27.3754	1231.73	339.112	274.596	20.3882	396.281	52.5815
VED	6	Rind	2019	70.2198	21.9268	57.3496	26.6028	2.40718	0.384287	249648	175302	54740	143172	66413.3	6009.47	959.366	128.608	568.544	158.821	0	892.248	329.251	86.8222	0	187.881	244.207	37.1506	1799.47	47080.9	478.346	661.575	1459.86	5368.32	6898.52	32.7842	944.268	91.0185	0	409.734	332.29	1757.38	0	0	1593.64	277.729	255.834	0	302.658	44.9129
VED	7	Rind	2019	69.8494	27.4804	48.6429	26.1744	2.82035	0.546239	177646	124084	48817.7	86412	46497.6	5010.22	970.37	248.163	901.902	64.0895	0	1105.85	461.043	89.7758	0	147.625	162.966	0	2495.52	31265.6	195.793	448.671	938.011	4341.18	3618.7	12.7627	582.204	82.1641	0	552.162	485.129	1420.49	0	0	698.647	295.211	216.68	0	529.914	147.62
VED	8	Rind	2019	67.0338	29.2807	47.7274	29.725	2.31619	0.490135	193139	129469	56552.5	92180.4	57410.6	4473.47	946.642	245.233	1103.94	100.881	0	1480.89	243.069	152.538	0	739.442	707.268	0	2596.6	42406.3	150.173	319.587	959.945	2981.94	3190.55	32.2549	933.993	196.52	0	696.353	421.684	479.821	0	0	576.645	444.126	121.039	0	335.326	267.959
[truncated: 74 more columns]

## Sheet: Flesh_2020
Line	Replicate	Tissue	Year	%Esters	%Ethyl esters	%Acetates	%Aldehydes	%Alcohols	%Terpenes	TOTAL	Esters	Ethyl esters	Acetates	Aldehydes	Alcohols	Terpenes	2,4-Nonadienal, (E,E)-	2,6-Nonadienal, (E,Z)-	2-Butenal, 2-methyl-	2-Heptenal, (Z)-	2-Hexenal, (E)-	2-Nonenal, (E)-	2-Octenal, (E)-	6-Nonenal, (Z)-	Butanal, 2-methyl-	Butanal, 3-methyl-	Benzeneacetaldehyde	Benzaldehyde	Decanal	Heptanal	Hexanal	Nonanal	Octanal	Propanal	1-Butanol, 2-methyl-	1-Butanol, 3-methyl-	1-Heptanol	1-Hexanol	1-Octen-3-ol	1-Octanol	1-Pentanol	3-Hexen-1-ol, (Z)-	Benzyl Alcohol	Benzenepropanol	Ethanol	Phenylethyl Alcohol	Benzyl nitrile	Styrene	Toluene
VED	1	Flesh	2020	78.0808	58.1735	27.747	2.20155	17.7626	1.67461	225926	176405	131429	62687.7	4973.87	40130.3	3783.39	0	0	31.998	0	0	0	72.992	0	51.1786	52.4065	67.8873	232.574	0	36.4945	643.534	0	3784.8	0	719.361	176.067	909.398	9289.32	500.369	21654.3	0	1650.8	704.836	762.017	2877.55	886.339	357.674	217.026	17.0503
VED	2	Flesh	2020	80.2876	71.8522	17.0247	2.51667	14.4876	2.1711	227120	182350	163191	38666.6	5715.86	32904.2	4931.01	0	111.8	44.8514	0	0	68.02	153.49	0	9.59742	0	30.2203	1049.29	0	143.058	831.655	295.053	2978.82	0	1027.56	224.292	504.844	8966.36	67.3637	11762.7	0	1861.16	1265.78	1089.23	4925.09	1209.87	1022.61	141.359	18.2565
VED	4	Flesh	2020	69.8544	26.7754	46.5406	5.91341	20.4026	3.49463	190032	132746	50881.8	88441.9	11237.4	38771.4	6640.91	0	628.495	18.7306	61.8497	71.7758	526.829	364.402	0	51.8701	56.2683	91.7612	356.605	121.769	576.351	918.38	685.134	6693.29	13.8542	1109.11	98.33	668.229	8220.24	119.211	26085.9	0	769.796	941.814	83.2088	270.066	405.521	275.02	133.892	14.2512
VED	5	Flesh	2020	82.5834	63.2319	26.3113	4.99556	9.04276	2.95205	233702	192999	147774	61489.8	11674.7	21133.1	6898.98	0	522.381	64.6944	0	0	238.23	168.802	0	96.5017	0	187.131	670.933	0	562.81	1493.63	314.085	7355.5	0	1233.99	240.355	305.142	7861.27	151.29	6045.16	0	1658.51	970.698	266.895	1946.66	453.09	321.491	578.576	30.7877
VED	7	Flesh	2020	85.3446	76.8517	15.2511	3.42962	8.81994	2.13855	211988	180920	162916	32330.5	7270.38	18697.2	4533.46	0	204.26	47.4403	0	0	117.472	35.0209	0	24.4515	42.4288	37.1528	520.068	0	271.985	1058.88	129.682	4781.54	0	711.457	162.076	173.367	6777.21	42.3001	3185.93	0	1395.87	944.847	533.302	4271.02	499.816	433.541	69.7386	28.9398
VED	8	Flesh	2020	78.8611	38.4382	45.4605	5.78262	8.30031	6.46604	142989	112762	54962.2	65003.3	8268.48	11868.5	9245.7	18.975	793.252	22.7217	116.331	228.313	657.346	476.837	0	72.535	67.4059	481.715	312.472	93.8361	550.972	884.943	534.754	2928.84	27.2383	930.735	0	167.909	3972.07	218.879	5132.68	0	455.057	348.36	65.1817	181.865	395.765	213.228	286.274	22.6725
VED	9	Flesh	2020	81.1891	62.4325	23.7994	4.49657	8.7299	4.96725	285522	231813	178259	67952.7	12838.7	24925.8	14182.6	0	809.277	66.7545	48.0846	0	819.327	301.36	0	98.6236	133.808	355.801	1424.32	0	494.829	1283.62	652.733	6336.16	14.0144	1155.4	205.245	369.164	6879.64	245.965	8473.97	0	1198.6	1795.06	1142.41	2034.51	1425.85	1180.83	431.266	17.9624
VED	12	Flesh	2020	83.5271	31.1263	56.9254	3.26159	8.05911	4.76238	221774	185242	69030.1	126246	7233.37	17873	10561.7	0	848.61	24.9037	61.6908	80.5012	714.546	421.557	0	44.7144	46.7383	395.18	162.053	0	268.157	599.607	664.798	2885.77	14.5409	749.007	104.846	395.637	3363.82	148.583	11602.3	0	431.13	276.434	114.865	341.179	345.214	427.705	277.418	17.2395
VED	13	Flesh	2020	79.5929	30.0984	54.0375	4.19951	11.5179	4.07166	178754	142275	53801.9	96593.9	7506.78	20588.7	7278.24	26.1927	680.314	12.9305	113.614	253.868	786.444	498.616	0	127.814	87.0474	412.464	373.592	0	388.641	749.796	671.037	2301.35	23.0581	1295.57	101.142	498.557	5308.33	316.714	10706.7	0	415.161	1044.65	124.175	144.1	633.586	426.898	482.102	31.4416
VED	14	Flesh	2020	74.1634	9.42235	71.4739	7.94137	7.21645	9.90091	87620.2	64982.1	8255.88	62625.6	6958.24	6323.06	8675.19	17.7005	458.06	0.978847	82.5934	74.3416	405.176	341.198	0	56.9411	52.3452	607.289	608.342	131.635	414.685	813.316	469.026	2399.56	25.0507	338.69	25.5677	115.204	1359.26	323.283	2934.44	0	194.096	466.311	0	19.7391	546.469	383.003	76.165	23.6947
VED	16	Flesh	2020	74.9121	55.5963	24.7341	3.63202	19.3298	1.91902	244896	183457	136153	60572.9	8894.68	47337.8	4699.62	0	226.417	33.2093	0	0	141.812	155.187	0	49.4547	67.0821	75.6073	381.458	0	370.5	891.615	420.554	6081.78	0	1084.32	164.295	958.169	11139.7	57.3582	29517.5	0	1434.66	807.886	147.135	1660.46	366.385	284.456	163.363	22.1609
VED	17	Flesh	2020	85.0525	73.9027	19.4222	3.39392	8.20815	3.12814	181349	154242	134022	35222	6154.85	14885.4	5672.85	0	484.663	65.5967	7.7943	0	367.475	127.879	0	84.554	70.8205	77.606	813.473	0	143.233	895.398	259.98	2743	13.3805	691.203	151.32	198.051	4949.31	122.729	1973.75	0	927.248	1466.7	725.378	3255.96	423.768	252.98	43.2076	10.9319
VED	18	Flesh	2020	74.8016	48.1954	30.449	4.5651	16.8458	3.59231	248258	185701	119649	75592.1	11333.2	41821.1	8918.2	0	645.856	29.1157	53.6527	0	602.245	372.535	0	71.2663	63.629	343.716	642.536	0	532.101	1078.09	681.029	6205.48	11.9686	1394.42	207.474	661.025	10000.6	155.548	25304.1	0	986.626	997.529	369.421	1079.63	664.662	373.868	19.6881	13.6205
VED	19	Flesh	2020	79.9857	62.4512	24.7345	5.3053	9.99658	4.36494	268680	214905	167794	66456.6	14254.3	26858.8	11727.7	0	519.007	124.743	8.79047	0	348.167	147.335	0	69.2696	172.867	121.164	1242.39	0	423.495	1056.68	398.206	9606.65	15.5116	623.396	132.51	501.078	6045.13	66.9886	9616.16	0	1721.42	1773.75	1739.26	3715.73	923.359	497.662	207.608	22.3295
VED	20	Flesh	2020	79.7133	52.6174	31.6078	4.86029	8.89972	6.02125	205237	163601	107990	64871	9975.12	18265.5	12357.8	0	582.924	81.4181	50.2331	0	407.306	334.426	0	128.272	163.369	391.187	931.508	0	347.079	1178.97	566.58	4811.84	0	1047.26	203.957	156.792	6177.08	165.707	3490.78	0	1804.87	1791.32	478.546	1705.66	1243.56	730.193	142.143	33.2708
VED	21	Flesh	2020	77.8943	11.3053	67.1275	3.95692	10.0509	7.68587	133057	103644	15042.6	89318	5264.97	13373.4	10226.6	31.4884	552.6	0	111.593	158.77	968.018	567.68	0	64.6718	102.875	152.528	248.49	0	570.127	891.825	824.708	0	19.5951	749.749	67.0997	322.329	4471.92	264.665	6326.43	0	355.314	407.151	35.8008	40.8295	332.165	273.786	54.7385	18.6554
VED	22	Flesh	2020	78.4392	67.5152	19.9166	3.92255	14.1703	3.009	202418	158775	136663	40314.7	7939.95	28683.2	6090.75	0	140.081	63.2226	0	0	104.141	131.172	0	39.1494	62.9804	101.58	1037.39	0	377.031	1046.38	328.997	4507.83	0	916.626	275.502	571.805	8843.12	144.163	9995.74	0	1310.67	1267	915.682	3359.71	1083.19	805.308	52.6047	22.9775
VED	24	Flesh	2020	79.4784	59.0056	24.7092	5.95855	10.9795	3.32895	195105	155066	115123	48208.8	11625.4	21421.6	6494.92	0	182.399	160.965	0	0	179.558	108.777	0	72.3491	0	129.603	1243.5	0	473.346	949.926	471.124	7653.86	0	555.455	78.8012	244.704	5090.57	297.928	8513.05	0	1171.49	762.252	1131.84	2900.94	674.564	273.32	50.1899	23.866
VED	25	Flesh	2020	76.7605	60.8249	21.7635	6.49892	10.3276	6.22528	179652	137902	109273	39098.6	11675.4	18553.7	11183.8	0	195.784	207.452	0	0	231.022	69.8067	0	58.553	0	104.88	1080.87	0	465.832	892.902	304.828	8063.5	0	541.841	0	192.808	3784.84	362.306	6719.52	0	1278.67	551.724	964.944	3703.38	453.683	178.529	39.3035	20.1246
PS1.3	1	Flesh	2020	65.1001	45.6277	24.4479	3.1885	27.9302	3.4108	219103	142636	99971.7	53566	6986.11	61196	7473.17	0	531.338	32.7334	52.6865	0	510.561	364.605	0	117.363	105.84	196.972	508.122	0	331.239	906.188	759.17	2542.88	26.4111	1693.54	265.215	1246.2	17232.4	100.911	35294.1	44.9864	1206.44	1930.76	297.239	1164.8	719.453	503.588	192.207	33.0798
PS1.3	2	Flesh	2020	78.7609	51.3301	33.0182	5.20503	8.48813	7.09665	161974	127572	83141.3	53480.9	8430.79	13748.6	11494.7	22.2994	1265.79	31.3866	122.728	252.045	849.425	496.737	0	82.6267	92.9423	578.071	422.288	137.495	487.914	891.251	483.627	2177.02	37.1373	1801.15	80.2407	241.007	3949.19	280.404	4477.02	0	326.005	904.306	112.576	382.156	1194.5	465.43	71.2694	35.6054
PS1.3	3	Flesh	2020	65.1226	16.9739	47.9731	11.5196	13.9202	8.91762	320706	208852	54436.3	153853	36944.1	44642.8	28599.4	128.102	2235.41	115.289	128.341	201.568	2788.95	1060.02	0	56.3121	0	509.487	1109.64	0	1161.44	1581.79	1663.16	24161.2	43.393	951.397	90.6683	474.188	5537.02	228.604	27120	0	2297.48	2739.13	1113.45	517.411	3573.44	1332.6	63.2371	21.0943
PS1.3	4	Flesh	2020	74.4939	59.0274	20.4364	9.73816	9.08428	6.07393	150458	112082	88811.5	30748.3	14651.8	13668	9138.71	0	585.564	143.61	0	0	371.41	217.138	0	81.411	70.9219	301.831	1592.32	0	412.877	1757.05	314.045	8785.3	18.3603	1195.28	0	64.3037	2400.49	99.2171	1913.18	0	1549.23	1959.75	903.159	2404.89	1178.53	693.143	53.0245	12.1109
PS1.3	5	Flesh	2020	78.6816	51.2309	32.744	5.98558	10.225	4.85195	177685	139805	91029.5	58181.1	10635.5	18168.3	8621.19	16.4953	937.052	39.3432	96.9427	0	767.408	485.671	0	106.495	84.8665	190.499	402.188	0	570.775	1124.98	651.138	5140.03	21.5928	1020.17	114.48	232.924	5428.36	148.57	9067.98	0	519.989	596.065	72.7499	666.558	300.5	179.313	95.0685	14.6455
PS1.4	1	Flesh	2020	70.4597	45.348	28.7052	7.70055	12.4507	8.68627	233567	164571	105918	67045.9	17985.9	29080.6	20288.3	159.706	1343.65	83.287	230.257	508.918	1572.54	1184.45	0	46.0801	55.6659	428.632	879.21	435.084	943.354	1637.19	1155.62	7295.06	27.2463	1208.03	195.401	441.048	6846.73	484.021	12256.4	42.0161	2348.07	1225.63	906.551	1213.92	1912.78	1000.36	272.409	24.4935
PS1.4	2	Flesh	2020	69.9763	38.0789	34.4393	8.20148	15.1881	6.1044	139694	97752.4	53193.7	48109.4	11456.9	21216.9	8527.46	8.27691	1086.73	38.9002	95.2315	356.532	565.154	444.571	0	70.1504	57.6576	83.5808	553.186	133.846	692.051	1255.8	689.119	5307.63	18.5251	738.882	147.228	291.503	7665.86	318.197	8732.54	0	1542.06	762.857	262.241	512.114	243.37	162.822	398.519	20.1871
PS1.4	3	Flesh	2020	70.4847	48.2738	23.6624	5.33037	17.5376	6.01585	180913	127516	87333.7	42808.5	9643.36	31727.9	10883.5	0	544.254	117.172	53.7564	0	528.65	409.372	0	66.8224	0	144.21	1384.51	125.173	587.225	1309.56	573.853	3787.05	11.7487	1770.21	271.684	637.656	10947.8	453.239	7634.43	0	2539.17	3780.93	989.609	1503.64	1199.51	704.695	179.57	18.8025
PS1.4	4	Flesh	2020	70.4981	44.6894	32.4941	8.28054	13.8964	6.92494	104423	73616.2	46666	33931.3	8646.79	14511	7231.23	11.205	541.804	22.7623	42.8278	0	546.462	330.451	0	24.214	40.5605	51.6181	561.253	0	340.794	919.142	348.884	4854.3	10.507	820.788	91.4745	101.686	2811.1	441.774	6118.44	0	737.22	1738.44	415.26	987.679	247.148	169.994	156.432	8.9855
PS11.2	1	Flesh	2020	87.0353	56.4098	38.0221	4.33947	6.85426	1.52366	289740	252176	163442	110165	12573.2	19859.5	4414.66	0	366.87	320.011	0	0	150.516	0	0	7.78533	0	84.0049	1244.56	174.441	496.058	1011.15	838.888	7869.77	9.11985	748.44	131.865	303.704	4561.33	46.1228	5727.1	0	1981.81	1701.37	777.7	2597.75	1282.36	567.501	91.3212	35.8974
PS11.2	2	Flesh	2020	78.9135	60.9306	23.4598	4.85347	10.1338	5.58264	156198	123262	95172.6	36643.9	7581.04	15828.8	8719.99	0	327.179	266.481	11.1673	0	153.313	109.91	0	95.9219	125.217	171.537	1132.43	0	225.554	889.225	280.295	3792.81	0	1119.36	336.009	133.854	4856.02	80.9004	1823.27	0	1775.11	871.192	1050.23	2751.95	1030.89	452.455	261.194	26.189
PS11.2	3	Flesh	2020	79.7823	45.3452	44.9162	5.01186	7.82622	6.82696	112650	89874.5	51081.2	50598	5645.85	8816.21	7690.55	0	468.531	16.2593	80.2457	216.867	411.535	302.084	0	134.353	101.097	352.482	333.305	0	281.694	562.99	412.52	1943.55	28.3317	553.31	0	133.752	2389.22	167.354	3793	0	216.986	654.18	98.8173	479.897	329.694	170.864	286.615	28.121
PS11.2	4	Flesh	2020	76.903	44.0352	42.2796	5.20724	10.1782	7.42145	112434	86465.3	49510.6	47536.8	5854.73	11443.8	8344.26	0	340.871	44.3151	73.724	227.387	263.608	288.101	0	104.14	125.901	313.108	415.199	66.8974	427.935	716.284	301.064	2119.9	26.2899	828.461	99.6655	187.013	3768.75	237.06	4627.77	0	417.313	602.999	79.5681	291.243	303.944	106.16	49.5048	23.7279
PS11.2	5	Flesh	2020	81.6755	67.8562	21.846	4.69402	8.48431	4.86629	149755	122313	101618	32715.4	7029.52	12705.6	7287.49	0	270.344	171.602	0	0	147.371	0	0	161.719	139.164	131.79	1450.92	0	186.884	1231.09	174.839	2948.87	14.9217	923.546	249.816	65.3275	3945.91	133.932	907.19	0	1582.57	1144.9	639.034	2620.32	493.1	241.435	54.162	11.3606
PS11.3	1	Flesh	2020	75.7979	59.2543	21.1259	3.90099	16.6277	3.1372	181860	137846	107760	38419.6	7094.35	30239.2	5705.33	0	449.386	75.9399	41.7746	0	379.989	246.892	0	90.546	130.107	254.191	616.664	0	250.99	906.943	0	3640.38	10.5467	2116.85	298.086	576.518	9755.25	695.311	11855.9	0	1494.09	295.608	151.328	1579.97	1420.26	741.026	59.7793	25.2593
PS11.3	2	Flesh	2020	66.9021	46.1006	23.4427	11.1585	16.5	5.1523	195658	130899	90199.5	45867.4	21832.5	32283.7	10080.9	0	692.702	74.941	43.2819	100.195	457.977	343.054	0	0	0	165.112	344.26	155.737	943.618	1262.11	549.776	16685	14.7479	857.818	54.8224	266.85	5681.71	162.431	20230.6	0	1671.08	204.127	361.553	1309.43	1483.23	397.057	26.4603	31.1897
PS11.3	3	Flesh	2020	71.5215	56.6679	18.6316	7.50576	14.8529	5.875	234029	167381	132619	43603.3	17565.7	34760.1	13749.2	0	281.906	61.116	35.4535	0	382.163	408.664	0	64.512	55.4534	119.322	220.997	0	577.079	1020.48	770.981	13558.6	8.90637	981.862	120.425	409.077	7214.96	103.742	21083.8	0	1564.71	122.561	277.131	2094.82	786.962	208.999	241.663	13.5699
PS11.3	4	Flesh	2020	80.0931	68.9826	18.128	5.87318	7.99659	5.77437	222597	178285	153553	40352.5	13073.5	17800.2	12853.6	0	173.659	156.409	0	0	168.662	78.2358	0	187.45	97.9964	362.193	777.6	0	295.546	999.529	0	9776.23	0	1147.27	0	142.25	3071.66	136.339	5594.08	0	1128.86	429.076	821.722	4190.54	1138.37	355.203	93.2014	21.3901
PS11.3	5	Flesh	2020	78.9834	48.3325	36.0247	6.67858	7.98705	6.15056	226183	178647	109320	81481.5	15105.8	18065.3	13911.5	0	224.1	172.747	17.6512	0	243.84	328.211	0	47.6284	26.2473	244.953	334.207	0	377.626	860.895	588.507	11631.9	7.25513	567.72	0	148.27	3164.97	210.688	8351.95	0	1453.86	350.394	300.422	2244.21	1272.83	246.897	47.2316	16.6533
PS5.2	1	Flesh	2020	68.9735	32.869	39.9322	4.60367	21.0737	4.44853	169830	117137	55821.3	67816.6	7818.39	35789.4	7554.91	7.73237	1096.17	17.2419	76.56	141.355	864.775	357.173	0	97.3325	71.9849	411.077	600.949	0	281.054	621.832	480.559	2675.92	16.6727	1744.94	137.753	708.987	7994.56	218.19	20857.6	0	635.314	1900.62	264.773	282.51	1044.13	814.118	523.826	26.7551
PS5.2	2	Flesh	2020	61.1582	16.5769	45.5921	13.9457	19.9306	4.45742	62178	38026.9	10307.2	28348.2	8671.14	12392.4	2771.53	0	962.699	5.95649	91.9175	84.6478	520.353	256.935	603.004	42.0484	34.0318	52.7722	213.108	82.8535	455.472	757.611	507.744	3985.29	14.6938	825.866	0	191.636	3676.85	247.214	6738.54	0	297.645	259.573	18.6458	44.544	91.9022	40.1321	101.567	20.9585
PS5.2	3	Flesh	2020	61.2683	20.6874	44.5134	11.0247	23.674	3.75554	138466	84836.1	28645.1	61636.1	15265.5	32780.5	5200.16	0	1192.98	5.19095	86.2996	173.98	550.165	387.781	0	39.6618	59.5202	55.3215	297.513	0	711.663	987.414	552.638	10147.3	18.0137	1000.63	48.087	432.08	6286.48	117.685	23675.2	0	438.517	422.679	44.4836	140.183	174.528	86.7817	161.965	20.7594
PS5.2	4	Flesh	2020	73.1471	30.6894	47.2111	7.14954	13.2225	6.13962	186022	136070	57089	87823.1	13299.7	24596.8	11421.1	39.9634	990.493	8.77491	157.73	222.535	948.8	856.529	0	55.4541	77.2782	235.401	379.329	0	916.026	1143.41	1040.03	6209.3	18.669	824.357	56.9907	403.044	4757.05	361.537	16065.7	0	370.987	752.216	143.051	309.866	551.985	224.704	195.792	15.5831
PS5.2	5	Flesh	2020	68.7475	41.5549	31.2779	6.76982	20.4195	3.82794	289493	199019	120298	90547.2	19598.1	59112.9	11081.6	0	1089.37	5.62043	58.1735	193.858	675.134	510.813	0	59.7738	74.8237	258.237	810.226	0	820.838	1408.92	974.366	12644.1	13.9186	474.452	61.7248	841.268	11859.2	211.659	39517	32.7388	1482.97	1645.5	967.576	1307.49	711.357	446.357	101.644	16.1538
SUB-PS6.1	1	Flesh	2020	72.0496	44.2079	33.1811	8.02617	9.977	9.40537	177295	127741	78378.5	58828.5	14230	17688.8	16675.3	0	955.205	248.785	22.6968	0	996.51	190.195	1006.49	46.0756	0	305.198	2268.21	111.242	672.054	1049.15	699.409	5637.1	21.7114	472.821	43.4201	119.137	2302.92	92.1125	3707.19	0	0	2371.34	3288.26	3316.14	1975.42	555.731	111.089	10.3246
SUB-PS6.1	2	Flesh	2020	73.6319	47.598	32.2798	9.2553	6.81674	9.11868	84585.4	62281.8	40260.9	27304	7828.63	5765.96	7713.07	22.3665	1161.24	14.5613	206.138	288.322	1058.44	692.33	0	51.8194	37.5411	332.406	233.754	135.557	572.266	960.102	457.804	1578.32	25.6536	681.969	0	93.1226	2183.27	300.864	1769.41	0	0	234.571	34.4558	277.728	190.568	141.786	622.403	32.6083
SUB-PS6.1	3	Flesh	2020	86.1353	64.5631	27.4754	2.32922	7.31839	3.90534	246664	212464	159254	67771.8	5745.34	18051.8	9633.05	0	203.502	143.343	0	0	306.462	169.577	0	112.964	51.3562	144.491	1364.63	0	321.548	985.04	652.99	1289.44	0	831.467	256.982	246.89	4411.81	241.726	2722.59	0	0	2357.01	1606.19	4173.44	1203.7	462.134	190.506	13.4718
SUB-PS6.1	5	Flesh	2020	76.044	55.2906	29.0563	7.55428	9.46939	6.39141	177421	134918	98097.3	51552.1	13402.9	16800.7	11339.7	0	598.614	137.786	28.899	0	624.462	0	0	0	0	459.558	2005.46	111.28	281.263	1037.38	484.512	7620.22	13.4636	952.004	0	62.1125	1247.83	148.117	1676.47	0	1256.63	2559.51	2324.43	3918.62	2654.99	707.871	88.8742	21.0995
SUB-PS6.1	6	Flesh	2020	84.3991	72.7671	19.0888	3.05933	9.01917	3.23993	202033	170514	147014	38565.7	6180.86	18221.7	6545.73	0	270.666	29.428	16.1702	0	212.028	149.472	0	63.6181	97.2768	75.4018	636.096	0	324.345	1244.18	307.172	2748.28	6.72453	968.252	353.784	194.754	6957.93	219.031	5140.92	0	0	975.075	338.818	2607.63	465.534	351.543	133.928	17.3841
SUB-PS6.1	7	Flesh	2020	75.2321	58.7743	25.2767	5.7758	15.2938	3.41117	195363	146976	114823	49381.4	11283.8	29878.4	6664.17	0	702.116	18.1304	48.1198	0	514.537	397.324	0	88.013	122.422	127.618	234.929	0	453.851	1185.36	476.003	6900.85	14.5216	1144.31	144.448	428.641	7595.45	244.319	17943.2	0	0	676.325	194.334	1225.94	281.401	172.99	119.255	23.2018
PS9.2	1	Flesh	2020	81.6955	66.2299	21.0068	4.37836	9.82736	3.73099	217952	178057	144350	45784.7	9542.73	21418.9	8131.77	0	214.877	95.7368	0	0	173.634	0	0	156.892	83.1461	118.574	1141.76	83.0069	223.071	923.712	558.689	5759.81	9.82788	992.927	189.228	288.391	7883.39	65.3769	3633.36	0	2101.35	1343.99	996.424	3126.97	797.532	304.947	326.179	13.945
PS9.2	2	Flesh	2020	83.9153	27.1284	60.888	2.09336	9.39706	4.2184	300340	252031	81477.3	182871	6287.18	28223.1	12669.5	0	633.527	57.1392	0	0	634.961	267.066	609.407	108.559	71.6337	331.599	338.996	0	262.705	614.895	883.524	1456.91	16.2581	918.633	0	593.739	5585.28	159.454	16392.5	0	1125.68	1277.43	552.805	498.908	1118.65	634.925	173.156	29.9867
PS9.2	3	Flesh	2020	78.3637	67.6778	15.4764	5.27109	11.7229	4.40906	170455	133575	115360	26380.3	8984.81	19982.2	7515.45	0	142.302	147.319	0	0	104.689	0	0	71.6914	52.0898	137.409	1206.39	0	258.938	1494.44	243.696	5104.3	21.5467	1460.33	439.42	128.647	7308.49	119.293	1852.84	0	2740.71	465.627	880.693	4139.36	446.772	254.774	39.164	22.691
PS9.2	4	Flesh	2020	79.4027	65.2272	21.1293	5.27622	10.9648	3.99698	179711	142696	117221	37971.8	9481.97	19705	7183.03	0	265.828	139.145	0	0	182.517	76.6193	0	57.2277	52.3619	218.964	728.116	0	282.415	938.254	294.63	6245.9	0	807.038	340.363	139.906	5304.47	309.688	3918.46	0	1795.53	652.193	697.381	5206	533.985	416.52	82.0687	26.7472
PS9.2	5	Flesh	2020	79.3986	55.2917	28.3814	4.02421	13.1174	3.28826	227545	180668	125814	64580.4	9156.9	29847.9	7482.28	0	361.678	57.1047	0	0	206.903	241.117	0	191.272	157.732	131.58	662.976	0	256.584	984.095	719.106	5164.39	22.3729	1265.45	150.148	587.112	11058.3	87.8022	9900	0	2052.28	1438.74	758.825	1851.66	697.621	190.39	29.4307	13.3725
PS9.1	1	Flesh	2020	71.877	34.9643	39.5345	6.25318	15.0331	6.4913	228382	164155	79852.4	90290	14281.2	34333	14825	0	738.263	102.844	46.766	337.759	603.801	360.5	0	108.209	68.0285	194.994	1288.7	0	432.634	738.489	942.948	8286.54	30.6911	421.854	70.864	474.099	6205.05	176.14	18761.2	0	2858.98	1513.42	1288.82	1251.35	1311.21	411.544	176.183	22.0832
PS9.1	2	Flesh	2020	73.5688	55.8133	19.2151	7.51118	12.5357	5.72869	212586	156397	118651	40848.7	15967.7	26649.1	12178.4	0	764.977	222.03	0	0	374.602	238.892	0	25.6286	29.7234	307.263	2159.14	86.3117	469.881	2101.79	428.352	8759.11	0	2375.79	426.897	0	7918.42	209.119	3131.04	0	4351.63	1929.31	2329.06	2558.95	1418.9	1098.03	151.106	26.7203
PS9.1	3	Flesh	2020	73.4512	59.334	20.0982	5.18689	17.0778	4.04687	209877	154157	124529	42181.5	10886.1	35842.4	8493.46	0	655.655	66.9406	24.3466	0	307.83	179.165	0	71.216	212.373	108.689	871.97	0	457.494	1100.62	463.388	6348.73	17.6749	1435.13	266.065	638.74	12088.4	124.815	15685.9	0	1758.64	754.075	661.883	1960.71	468.076	168.489	159.9	21.2832
PS9.1	4	Flesh	2020	79.6406	69.3848	15.3575	3.85722	11.3969	4.86141	250641	199612	173907	38492.2	9667.77	28565.2	12184.7	0	340.764	111.216	0	0	224.936	0	0	64.5655	58.5189	126.571	1049.39	0	354.366	1212.14	527.293	5598.01	0	300.312	98.592	494.998	10921.6	66.1085	8071.53	20.5988	2382.96	549.349	1310.92	3690.09	658.076	340.478	191.584	14.5537
PS9.1	5	Flesh	2020	70.3188	41.0553	34.0178	6.10108	20.357	3.06713	200706	141134	82400.3	68275.6	12245.2	40857.6	6155.91	0	575.169	28.7287	66.4714	79.1228	414.386	388.949	0	50.095	28.553	48.8376	303.045	0	470.948	749.762	517.998	8509.97	13.1614	688.674	95.9044	528.111	6548.83	300.814	30372.7	0	677.343	567.204	146.115	713.085	218.881	40.1348	43.4984	15.7227
[truncated: 83 more columns]

## Sheet: Rind_2020
Line	Replicate	Tissue	Year	%Esters	%Ethyl esters	%Acetates	%Aldehydes	%Alcohols	%Terpenes	TOTAL	Esters	Ethyl esters	Acetates	Aldehydes	Alcohols	Terpenes	2,4-Heptadienal, (E,E)	2,6-Nonadienal, (E,Z)-	2-Butenal, 2-methyl-	2-Decenal, (E)-	2-Heptenal, (Z)-	2-Hexenal, (E)-	2-Nonenal, (E)-	2-Pentenal, (E)-	6-Nonenal, (Z)-	Butanal, 2-methyl-	Butanal, 3-methyl-	Benzeneacetaldehyde	Benzaldehyde	Decanal	Heptanal	Hexanal	Nonanal	Octanal	Propanal	Pentanal	1-Butanol, 2-methyl-	1-Butanol, 3-methyl-	1-Heptanol	1-Hexanol	1-Octen-3-ol	1-Octanol	3-Hexen-1-ol, (Z)-	Benzyl Alcohol	Benzenepropanol	Ethanol	Phenylethyl Alcohol	Benzyl nitrile	Styrene
PS1.3	1	Rind	2020	46.2778	6.38251	38.638	47.4269	5.37837	0.450515	221138	102338	14114.1	85443.1	104879	11893.6	996.258	0	288.625	114.752	36.136	0	1062.81	181.667	0	0	630.472	570.468	2773.25	78697.5	781.355	475.706	3463.23	11696.8	3997.53	59.2253	49.1823	2486.6	621.96	0	2600.93	312.624	900.775	3685.62	736.617	305.648	109.846	132.962	951.224	14.3133
PS1.3	2	Rind	2020	40.5804	14.8158	20.5055	52.8217	5.00024	0.720102	83654	33947.2	12394	17153.6	44187.5	4182.9	602.394	54.9979	27.1393	47.1893	0	0	688.13	30.299	0	0	226.629	439.248	1899.17	32099.2	536.073	210.441	911.746	5638.36	1274.67	30.7037	73.4822	2072.96	249.175	0	508.328	73.02	127.565	357.448	535.715	43.0524	139.859	75.7767	578.964	122.96
PS1.3	3	Rind	2020	74.3239	11.6099	64.6769	22.2458	2.6751	0.447176	256631	190738	29794.5	165981	57089.5	6865.13	1147.59	0	184.966	103.747	0	0	631.204	455.712	0	216.922	225.346	179.634	2544.6	39691.5	0	693.273	1291.48	6245.57	4574.21	20.2058	31.1281	673.341	205.986	0	947.959	226.385	2659.46	861.859	402.705	512.417	234.65	140.367	704.417	12.2088
PS1.3	4	Rind	2020	62.4119	17.9972	44.9399	33.7034	2.81994	0.655726	231323	144373	41631.6	103956	77963.8	6523.18	1516.85	0	86.8312	116.344	72.1057	0	695.102	0	0	158.433	493.827	305.927	2720.42	57520.8	0	487.368	1780.62	6316.68	7145.39	18.9791	44.9184	1220.02	399.251	0	390.164	0	1088.94	1102.26	869.863	813.437	468.001	171.243	841.815	8.13954
PS1.3	5	Rind	2020	56.2665	9.14035	41.4402	39.4796	3.20716	0.722408	145610	81929.7	13309.3	60341.1	57486.3	4669.94	1051.9	0	187.383	38.6901	0	0	795.854	74.6134	0	389.115	206.298	260.162	1881.98	44911.6	203.816	269.12	1420.92	4309	2482.23	26.84	28.6389	1283.32	265.654	0	949.37	136.597	289.059	1287.78	155.096	130.774	123.289	49.0065	404.028	13.7745
PS1.4	1	Rind	2020	70.8917	20.0445	53.7135	24.8908	3.28031	0.617201	228899	162271	45881.7	122950	56975	7508.6	1412.77	0	194.11	75.2139	71.1124	0	599.042	233.285	0	113.792	171.98	102.416	2698.76	38718.4	0	743.943	1339.05	7612.15	4290.28	0	11.4794	902.195	256.227	0	981.974	0	2425.65	808.122	689.677	674.999	549.738	220.019	654.669	7.13337
PS1.4	2	Rind	2020	74.0392	5.97794	69.0508	20.2234	5.132	0.378664	192898	142820	11531.3	133197	39010.4	9899.51	730.434	0	167.685	68.7938	40.7429	0	672.946	0	0	194.751	221.459	305.75	1238.15	25374.4	697.949	352.244	659.705	8186.42	793.895	35.5824	0	745.89	387.916	0	2595.85	0	1677.28	2835.12	1071.11	150.508	71.2776	364.564	373.671	15.1818
PS1.4	3	Rind	2020	82.2792	10.2536	73.8761	13.8197	3.2188	0.415507	344143	283159	35287	254240	47559.7	11077.3	1429.94	0	141.315	18.5204	160.486	0	368.933	0	0	222.34	79.8798	94.239	1895.54	34636.7	0	470.96	762.643	6735.92	1972.19	0	0	286.172	100.326	0	1613.82	0	4512.52	1483.75	1439.04	805.347	395.647	440.648	873.455	29.3849
PS1.4	4	Rind	2020	74.3257	11.8707	63.5992	22.3342	2.85013	0.346912	259693	193019	30827.3	165163	58000.5	7401.59	900.908	0	132.329	20.7377	50.2915	0	539.344	0	0	142.302	124.385	172.881	1652.25	44543.1	0	347.427	748.554	6585.33	2941.54	0	0	262.464	108.942	0	1528.24	0	2448.6	1339.15	655.046	336.394	588.186	134.559	307.9	20.9885
PS11.2	1	Rind	2020	69.7434	32.2218	43.1282	26.7541	2.79299	0.523121	199056	138829	64139.5	85849.3	53255.7	5559.62	1041.3	0	281.038	95.2579	111.374	0	825.997	121.008	0	87.8313	199.386	257.603	1773.87	34688.3	595.422	1188.58	1126.74	6894.87	4987.72	20.734	0	569.026	186.449	0	425.085	0	1412.31	774.976	157.077	681.344	1292.39	60.9651	314.964	7.30446
PS11.2	2	Rind	2020	76.288	27.7211	52.0453	19.2092	3.76605	0.518541	336252	256520	93212.7	175003	64591.5	12663.4	1743.61	0	187.042	60.6728	110.129	0	963.111	0	0	255.515	235.083	200.893	2834.9	46441.6	0	497.122	1481.78	6349.41	4974.29	0	0	358.196	150.754	0	1835.55	0	3906.37	2037.26	924.483	1267.86	1969.27	213.667	670.984	13.4126
PS11.2	3	Rind	2020	74.8208	12.3888	64.586	20.8673	2.97024	1.08866	168587	126138	20885.9	108884	35179.5	5007.44	1835.34	0	82.0328	112.692	0	0	964.109	0	0	182.173	167.128	242.956	1178.21	26463	275.773	207.735	426.567	4858.35	0	18.76	0	990.302	557.375	0	1018.05	0	486.863	946.868	702.983	74.4662	77.3737	153.157	350.541	12.7606
PS11.2	4	Rind	2020	50.0077	6.79936	44.4041	44.7186	3.45923	1.22	91924.2	45969.2	6250.26	40818.1	41107.2	3179.87	1121.47	44.9515	125.923	12.4416	0	0	1056.18	0	0	201.294	139.041	297.849	1693.31	30516.8	221.271	323.46	786.314	4390.65	1267.38	30.4018	0	306.093	124.829	0	557.706	67.6287	207.882	1375.9	367.736	35.4283	95.6915	40.972	499.738	9.24642
PS11.2	5	Rind	2020	75.8879	28.7884	50.441	18.6603	4.689	0.587003	304536	231106	87671	153611	56827.4	14279.7	1787.64	0	237.904	23.3303	253.704	0	1010.1	0	0	0	231.684	195.728	2031.95	37474.9	0	740.624	1100.01	7590.09	5937.4	0	0	251.338	131.247	85.4681	1707.79	0	5566.45	2103.88	576.92	1400.13	2197.83	258.639	476.16	18.4642
PS11.3	1	Rind	2020	70.1344	15.4348	56.5332	24.6288	4.31178	0.425064	201765	141506	31141.9	114064	49692.3	8699.65	857.63	0	109.471	147.352	70.3376	0	819.155	95.3673	0	242.189	231.711	236.698	3123.76	26790.7	0	632.846	2691.07	7694.09	6761.77	21.9238	23.7686	1445.17	237.21	0	1620.42	176.178	2698.59	1236.5	336.307	386.138	282.935	280.205	929.159	10.6482
PS11.3	2	Rind	2020	80.2675	12.9583	69.4786	17.3043	1.89824	0.382593	284577	228423	36876.2	197720	49244.1	5401.97	1088.77	0	198.683	82.5376	457.647	0	409.911	138.387	0	197.697	75.6718	86.4534	1677.78	15742.8	2344.83	1510.32	1659.88	5414.41	19167.2	29.7511	50.1652	529.281	80.5953	0	300.445	0	3466.4	371.38	97.8015	126.611	173.154	256.296	350.166	12.1222
PS11.3	3	Rind	2020	86.6341	18.6958	70.6123	9.43436	3.40164	0.376637	376221	325936	70337.6	265658	35494	12797.7	1416.99	0	215.93	25.5892	341.324	0	540.794	0	0	364.688	166.131	113.633	1481.35	13220.6	0	1064.06	1289.69	6277.95	10376.8	0	15.4501	365.606	49.454	132.948	1682.84	0	7856.44	1151.69	263.042	286.3	483.378	525.997	502.46	23.0098
PS11.3	4	Rind	2020	83.5436	33.4414	54.5458	14.1851	1.98312	0.16871	688624	575301	230286	375615	97682	13656.2	1161.77	0	332.382	58.3714	568.34	0	1883.66	218.197	0	312.67	151.881	167.478	4709.49	40152.5	2370.59	1507.73	2172.15	8688.14	34388.5	0	0	509.334	109.469	0	785.66	0	6496.05	1633.62	193.914	421.804	2486.23	1020.15	704.178	28.9439
PS11.3	5	Rind	2020	85.7772	31.9983	59.8018	11.8687	1.90193	0.35324	258796	221988	82810.3	154764	30715.7	4922.12	914.169	0	102.105	66.1081	118.261	0	341.7	0	0	162.472	45.8821	42.5414	1198.09	14212.6	0	987.98	864.643	6044.83	6528.44	0	0	89.2583	28.3481	78.1625	321.95	0	2193.35	279.198	175.258	68.049	1023.77	664.767	183.069	11.8828
PS5.2	1	Rind	2020	47.6146	7.47849	35.6591	45.7619	5.44684	0.385028	149546	71205.7	11183.8	53326.7	68435.1	8145.53	575.794	51.9158	142.639	94.0046	0	0	895.609	129.203	0	333.732	158.062	287.088	2680.92	49731	417.711	387.638	1758.08	9013.89	2291.31	22.91	39.3724	1998.19	469.205	0	758.446	100.875	418.476	1799.43	1565.05	487.686	73.9157	474.254	1125.38	9.45303
PS5.2	2	Rind	2020	31.9787	1.73001	21.6887	64.2202	2.4464	0.451948	54227.3	17341.2	938.136	11761.2	34824.9	1326.61	245.079	0	69.8685	19.7712	0	0	464.97	57.9245	0	250.95	49.2196	150.573	843.375	26112.4	137.776	324.057	507.033	4385.05	1398.41	23.4524	30.0116	443.583	129.692	0	132.972	69.4079	77.1421	266.328	99.388	9.91469	40.6982	57.489	438.69	10.5209
PS5.2	3	Rind	2020	52.2223	4.10165	42.7327	44.7278	2.367	0.372399	84579.4	44169.3	3469.14	36143	37830.5	2001.99	314.972	0	69.1073	17.9527	0	0	480.432	47.5538	0	168.145	68.2547	162.594	1111.33	27482.7	193.408	333.288	906.772	5041.01	1731.93	15.9695	0	457.53	123.513	0	368.408	69.7449	153.432	554.507	156.068	21.1172	48.6238	49.0455	222.257	7.3802
PS5.2	4	Rind	2020	64.3429	5.44851	52.8856	32.9585	1.93762	0.440737	125594	80811.2	6843.02	66421.4	41394	2433.55	553.541	0	135.116	13.175	0	0	866.366	139.693	0	410.39	97.5368	187.012	1253.09	29371.3	166.984	326.081	1365.53	4339.67	2677.24	20.8811	23.9447	292.759	66.7201	0	531.377	46.5361	224.174	630.016	315.762	75.207	92.7106	158.285	342.482	10.3354
PS5.2	5	Rind	2020	75.4217	9.77758	61.2106	20.0705	3.95367	0.296889	263564	198784	25770.1	161329	52898.6	10420.4	782.492	0	114.557	93.7175	44.9671	0	452.463	0	0	0	304.495	203.006	1509.61	42324.1	0	349.369	1943.17	3674.38	1872.98	11.799	0	1246.19	310.002	0	1927.72	0	1734.56	2834.63	1263.9	372.756	168.037	562.644	607.121	32.7578
SUB-PS6.1	3	Rind	2020	46.2778	6.38251	38.638	47.4269	5.37837	0.450515	214665	99342.4	13701	82942.4	101809	11545.5	967.1	0	280.177	111.393	35.0784	0	1031.7	176.35	0	0	612.019	553.771	2692.08	76394.2	758.486	461.782	3361.87	11354.4	3880.53	57.4919	47.7429	2413.83	603.757	0	2524.81	303.474	874.411	3577.75	715.058	296.702	106.631	129.07	923.383	13.8943
SUB-PS6.1	5	Rind	2020	83.6922	34.5736	57.4156	12.348	3.4674	0.260531	356314	298207	123191	204580	43997.7	12354.8	928.309	0	71.5391	45.633	136.98	0	515.116	0	0	84.8313	50.0053	0	767.601	28376	0	673.945	647.213	8634.65	3994.22	0	0	273.45	100.992	0	490.639	0	3317	556.661	601.317	776.127	5065.71	1172.95	768.366	26.4109
SUB-PS6.1	6	Rind	2020	71.221	26.5534	46.4164	23.4796	4.75463	0.326989	201537	143537	53514.9	93546.1	47320	9582.33	659.003	0	211.533	68.355	0	0	523.854	176.491	0	266.533	212.745	222.182	1214.71	29872.9	0	572.626	1313.55	8824.83	3825.4	0	14.334	1008.5	319.796	0	2293.94	0	3644.52	0	548.143	699.362	902.419	165.651	370.604	14.4199
SUB-PS6.1	7	Rind	2020	58.2976	10.3731	47.5539	36.1091	4.75313	0.388079	161935	94404.2	16797.6	77006.4	58473.3	7696.98	628.436	0	200.276	44.7706	40.7981	0	1045.27	0	0	231.614	386.532	528.477	3491.07	39386.5	386.161	588.653	1022.54	8161.29	2959.38	0	0	460.147	210.073	189.541	2457.36	279.872	1099.81	1677.05	612.148	241.935	185.193	283.85	672.85	15.6977
PS9.1	1	Rind	2020	78.3833	15.7393	65.2626	17.9626	3.09368	0.43246	286517	224581	45095.7	186988	51466	8863.92	1239.07	0	268.846	79.5344	184.785	0	714.997	313.578	0	163.747	261.849	167.857	1989.62	28311.5	0	1332.21	1020.19	11801.6	4827.16	28.4318	0	416.74	337.585	0	1108.63	250.749	4343.09	888.645	165.21	605.965	449.167	298.145	282.077	15.5349
PS9.1	2	Rind	2020	74.2157	21.2526	55.1817	18.4311	6.34567	0.467746	326579	242373	69406.5	180212	60192.1	20723.6	1527.56	0	139.519	67.052	0	0	682.714	219.019	0	175.754	282.139	193.545	4063.78	40740.1	0	520.172	1769.84	9030.94	2307.58	0	0	2767.13	601.857	0	4140.44	0	4570.64	2987.83	2050.29	1707.79	1190.9	706.777	1690.14	9.36644
PS9.1	3	Rind	2020	75.013	18.6549	57.7938	18.2836	6.09971	0.452057	251846	188917	46981.8	145551	46046.5	15361.9	1138.49	0	142.923	58.2063	70.6481	0	499.672	251.535	0	147.655	413.9	339.917	1568.21	31927.8	0	361.605	1469.96	6179.87	2596.08	18.5264	0	1197.91	412.597	0	4811.59	0	5196.6	2348.4	385.859	312.676	553.89	142.38	320.654	10.3352
PS9.1	4	Rind	2020	84.1123	39.9092	50.315	11.2809	4.17438	0.324566	493803	415349	197073	248457	55705.4	20613.2	1602.72	0	254.272	68.0126	392.025	0	2107	0	0	395.262	296.197	368.91	1556.96	29230.3	0	1694.44	1112.28	12035.9	6193.79	0	0	645.442	451.373	290.181	3270.3	0	9243.69	1919.08	383.359	774.483	3117.41	517.87	431.29	37.661
PS9.1	5	Rind	2020	63.8662	9.83063	53.8986	32.0162	3.46787	0.496373	156763	100118	15410.7	84492.9	50189.4	5436.32	778.128	0	195.825	67.1708	23.7268	0	1015.74	104.718	0	124.864	687.628	810.977	1001.09	33337.4	0	519.988	1927.59	5116.87	5161.83	29.3819	64.616	830.334	298.216	0	1400.09	0	1538.2	985.457	27.9265	98.0179	230.242	27.838	175.992	14.3011
PS9.2	1	Rind	2020	82.3308	29.3501	57.1814	12.8648	4.27392	0.375461	330899	272432	97119.2	189212	42569.3	14142.4	1242.39	0	99.0078	11.7615	217.604	0	728.166	0	0	109.308	118.057	116.688	1294.63	27463.8	0	521.238	974.07	7433.74	3481.27	0	0	195.22	97.098	150.699	2365.3	0	6366.83	1300.66	477.145	778.596	2045.97	364.831	448.755	20.5867
PS9.2	2	Rind	2020	67.4901	12.1446	56.1941	28.9384	2.5024	0.849408	249080	168105	30249.7	139969	72079.9	6232.99	2115.71	0	126.934	76.4973	0	0	634.936	110.831	0	120.738	669.414	483.174	2363.83	55101.2	0	643.896	2173.13	4595.88	4952.72	26.6534	0	736.919	272.246	0	890.269	0	2356.02	1229.12	137.96	340.032	190.985	79.4402	464.212	20.9632
PS9.2	3	Rind	2020	82.8448	35.524	50.6422	12.2325	4.34841	0.463734	338794	280673	120353	171573	41443.1	14732.1	1571.1	0	112.182	11.1034	260.111	49.6098	737.191	0	0	268.726	127.184	100.819	577.161	20887.8	0	884.16	762.376	9560.92	7103.77	0	0	131.601	75.3144	129.889	1782.26	0	6844.26	1348.53	347.273	944.269	2756.8	371.964	304.465	36.9789
PS9.2	4	Rind	2020	77.3314	39.5222	42.2659	18.7952	3.13501	0.611379	353107	273063	139556	149244	66367.2	11069.9	2158.82	0	78.1218	45.6428	307.343	0	0	107.265	0	0	161.039	116.295	1092.95	39686.7	0	930.478	849.925	10533.4	12458	0	0	502.646	303.862	85.6809	1145.86	0	3980.16	0	262.556	1026.59	3527.17	235.406	382.219	21.6579
PS9.2	5	Rind	2020	80.4929	18.236	63.7139	15.0487	3.79122	0.546891	325506	262009	59359.4	207393	48984.5	12340.7	1780.16	0	481.29	100.089	78.1787	0	705.084	0	0	238.555	400.187	236.749	1536.81	30142.2	0	601.022	1776.44	7873.28	4741.85	72.7887	0	748.116	222.527	0	2683.26	0	4295.19	2550.36	461.841	387.891	553.315	438.163	295.241	29.4217
VED	1	Rind	2020	82.556	28.5376	56.8712	13.8208	2.99475	0.547264	424873	350758	121249	241630	58721	12723.9	2325.18	0	99.7122	87.4088	272.852	0	235.773	0	0	300.63	7.69042	0	452.396	30168.1	0	652.088	882.866	7805.98	17755.5	0	0	67.52	36.5107	114.102	606.639	0	7332.35	151.656	847.152	692.54	2522.2	353.243	255.913	8.94534
VED	2	Rind	2020	79.3416	31.86	50.0076	16.0685	3.71709	0.429435	417281	331078	132946	208672	67051	15510.7	1791.95	0	92.8106	41.7746	99.8033	0	1003.76	0	0	0	141.766	50.8683	2914.82	44165.5	0	383.834	1350.6	11904.9	4900.54	0	0	589.543	159.96	0	3390.1	0	3110.35	2600.94	1438.36	829.866	3166.02	225.582	1794.51	16.608
VED	3	Rind	2020	86.1136	32.0588	57.9012	10.6503	2.79917	0.342232	322833	278003	103496	186924	34382.7	9036.64	1104.84	0	58.7975	133.465	161.82	0	431.398	0	0	218.913	63.6672	50.8297	794.277	21277.8	0	423.998	599.587	5418.71	4749.45	0	0	279.294	188.202	0	519.33	0	2342.93	339.684	1358.49	1038.26	2462.54	507.911	218.44	45.7017
VED	4	Rind	2020	76.3296	8.56867	64.1819	18.0741	4.68274	0.57045	231433	176652	19830.7	148538	41829.5	10837.4	1320.21	0	138.214	51.6505	0	0	686.462	0	0	360.669	155.391	145.42	2224.99	27517.9	0	248.024	1110.98	7501.09	1688.7	0	0	1409.87	467.308	0	2434.78	0	1816.82	2877.54	1521.75	39.2859	154.519	115.547	720.287	17.6386
VED	5	Rind	2020	68.7391	20.0123	47.6264	25.9406	4.69171	0.415765	257139	176755	51459.3	122466	66703.4	12064.2	1069.09	0	96.1805	129.056	48.135	0	780.459	88.1287	0	218.961	247.461	230.631	1922.48	47360.9	0	525.911	2368.69	8247.32	4419.19	19.8871	0	1787.42	520.45	0	3663.81	0	2435.36	2362.06	508.649	219.352	472.612	94.5072	488.18	7.38908
VED	6	Rind	2020	51.4224	3.09021	35.0947	44.2593	3.14979	0.647206	63546.6	32677.2	1963.72	22301.5	28125.3	2001.58	411.277	45.2539	213.626	18.3138	0	0	1106.6	93.5678	133.198	277.461	55.3817	115.477	1100.21	17721.9	127.666	219.343	510.09	3599.86	2757.06	30.2635	0	612.257	107.067	0	594.406	207.087	140.342	183.043	77.8708	0	55.9434	23.5655	253	21.5745
VED	8	Rind	2020	48.6464	11.1527	32.1288	47.8071	2.5341	0.604284	94282.9	45865.2	10515.1	30291.9	45073.9	2389.22	569.736	0	330.513	35.5499	0	0	1598.84	116.244	0	205.864	620.584	841.955	1384.94	33121.6	251.05	306.38	1070.9	3398.03	1717.35	36.4036	37.7022	797.969	217.392	0	482.622	206.086	99.0895	479.896	53.4552	0	52.7136	0	305.13	9.51605
VED	9	Rind	2020	67.0352	26.8246	42.9586	29.5593	2.56584	0.493783	213540	143147	57281.4	91734.1	63121.1	5479.1	1054.43	0	134.505	89.3511	0	0	878.505	163.184	0	197.874	209.562	226.11	2281.64	45576.3	0	589.392	1750.21	6490.02	4514.23	20.203	0	685.694	267.25	0	851.126	167.635	1344.43	771.16	256.757	386.142	691.815	57.0866	617.57	19.3384
VED	10	Rind	2020	53.8165	8.53345	43.218	42.0935	2.69784	0.85754	156587	84269.9	13362.3	67674	65913.1	4224.49	1342.8	0	126.75	76.8483	0	0	866.586	141.79	0	184.13	308.141	235.147	2489.69	51815.5	0	314.322	2090.77	5120.19	2067.72	29.6778	45.8143	1283.69	273.985	0	573.113	143.286	255.316	954.111	507.466	98.3977	43.6454	91.4785	754.966	6.90048
VED	11	Rind	2020	62.1497	3.9496	50.7164	31.7425	4.67027	1.08315	89481.4	55612.4	3534.16	45381.8	28403.6	4179.02	969.214	113.141	92.6403	12.0116	0	0	650.947	0	0	340.739	58.1106	93.2791	604.375	16056.7	283.734	169.91	298.814	4891.6	4737.61	0	0	528.485	503.617	0	460.308	224.813	479.725	308.253	1420.3	0	42.8548	210.667	158.378	47.3187
VED	12	Rind	2020	62.7471	12.1975	47.5316	33.305	2.91602	0.586974	127461	79977.9	15547.1	60584.2	42450.8	3716.79	748.162	0	127.299	61.4944	0	0	931.949	168.803	0	200.135	345.865	462.812	1509.16	28326	0	381.955	1696.32	5340.03	2878.06	20.9843	0	780.622	235.742	0	798.428	130.714	709.696	730.229	195	27.1439	73.5162	35.6953	424.951	84.9866
VED	13	Rind	2020	48.9016	8.84448	35.6823	46.2629	3.92094	0.525244	107646	52640.4	9520.7	38410.4	49800	4220.72	565.402	65.9451	135.851	64.8351	0	0	964.597	95.9119	0	181.603	318.909	443.054	1580.45	36399.4	255.304	313.692	1364.2	5940	1580.19	47.3943	48.644	1489.73	402.741	0	681.968	172.903	234.542	870.903	269.855	25.5184	46.5418	26.0123	354.347	7.46241
VED	15	Rind	2020	63.3932	2.63487	56.0708	28.1946	7.19921	0.887886	174965	110916	4610.11	98104.5	49330.8	12596.1	1553.49	64.8954	132.914	113.339	39.1266	0	1283.18	198.554	132.118	357.406	285.877	306.687	2237.96	31441.9	0	550.769	2509.16	6205.14	3439.05	32.7156	0	1625.37	400.216	0	4019.23	119.797	3197.44	2619.81	259.435	125.976	123.705	105.154	468.479	64.1269
VED	16	Rind	2020	66.6317	15.7281	49.2867	27.2595	5.30747	0.627859	235266	156762	37003	115955	64132.4	12486.7	1477.14	0	176.516	113.054	65.8078	0	928.741	191.298	0	314.67	429.83	349.447	1547.64	43418.9	0	630.732	2478.7	8008.4	5430.05	15.1543	33.4379	1552.64	445.421	0	2908.93	0	4041.61	2480.97	187.895	270.86	509.914	88.4484	345.671	21.412
VED	19	Rind	2020	89.172	29.011	64.0251	6.90849	3.40413	0.397115	406897	362838	118045	260516	28110.4	13851.3	1615.85	0	113.918	76.132	244.425	35.7872	636.135	0	0	211.13	60.6645	42.2559	694.968	13670.3	0	661.291	806.509	7792.29	3054.37	10.215	0	243.756	127.34	168.93	1521.66	0	8172.92	357.299	428.098	436.277	2118.63	276.376	393.068	37.7987
VED	20	Rind	2020	75.1422	23.0695	54.6337	20.7669	3.15099	0.554002	304523	228825	70251.9	166372	63239.8	9595.47	1687.06	0	148.305	68.8219	81.6036	0	712.577	0	0	236.68	240.814	162.827	3135.91	46709.3	0	452.377	1594.13	7389.97	2284.06	22.4403	0	981.084	301.901	0	2283.35	0	2532.34	1375.87	406.021	437.43	1000.6	276.873	884.559	203.283
VED	21	Rind	2020	34.679	3.35027	25.7391	60.5724	2.69492	1.65051	120065	41637.4	4022.51	30903.8	72726.3	3235.66	1981.69	53.7156	57.1955	52.0777	0	0	966.577	43.3579	0	377.191	298.089	379.658	1560.17	62164.8	145.567	178.607	1227.77	3044.36	2152.64	0	24.5244	1291.91	278.71	0	121.468	130.721	96.4539	950.36	306.273	23.582	36.1833	0	384.68	13.4657
VED	22	Rind	2020	78.919	31.9616	50.67	15.7662	4.59558	0.431196	386224	304804	123444	195700	60893	17749.3	1665.38	0	109.251	70.8199	165.97	0	737.255	0	0	210.994	181.624	145.487	2509.32	45063.8	0	420.077	1197.57	6551.38	3529.46	0	0	1065.01	412.058	257.695	3610.41	0	5455.33	1895.91	688.606	915.845	2989.42	458.968	1059.84	12.6216
VED	23	Rind	2020	66.0351	30.7962	39.0128	29.8994	3.54931	0.281982	261620	172761	80569.2	102066	78222.8	9285.71	737.721	0	124.286	72.8509	108.123	0	905.63	342.818	0	83.3128	58.3616	99.4675	1790.32	50315.7	794.297	1410.17	1647.26	13169.5	7259.06	0	41.6721	589.49	146.513	68.0607	530.6	162.093	1537.76	1391.43	729.435	1183.15	2675.86	271.319	526.932	30.8486
VED	25	Rind	2020	84.5107	39.0242	52.9945	11.0418	4.17363	0.191611	309487	261549	120775	164011	34173	12916.8	593.011	0	139.834	99.1416	177.498	142.702	906.775	0	0	115.89	78.4415	67.5837	125.662	8249.7	0	1538.62	769.426	13286.7	8475.02	0	0	191.42	142.711	150.795	1020.38	509.673	5827.62	0	1103.01	269.655	3310.45	391.111	143.253	30.2528
[truncated: 83 more columns]

## Sheet: Flesh_2021
Line	Replicate	Tissue	Year	%Esters	%Ethylesters	%Acetates	%Aldehydes	%Alcohols	%Terpenes	TOTAL	Esters	Ethylesters	Acetates	Aldehydes	Alcohols	Terpenes	2,4-Heptadienal,(E,E)-	2,4-Nonadienal,(E,E)-	2,6-Nonadienal,(E,Z)-	2-Butenal,2-methyl-	2-Decenal,(E)-	2-Heptenal,(Z)-	2-Hexenal,(E)-	2-Nonenal,(E)-	2-Octenal,(E)-	2-Pentenal,(E)-	Butanal,2-methyl-	Butanal,3-methyl-	Benzeneacetaldehyde	Benzaldehyde	Decanal	Heptanal	Hexanal	Nonanal	Octanal	Propanal	Pentanal	1-Butanol,2-methyl-	1-Butanol,3-methyl-	1-Heptanol	1-Hexanol	1-Octen-3-ol	1-Octanol	1-Pentanol	3-Buten-1-ol,3-methyl-	3-Hexen-1-ol,(Z)-	3-Octen-1-ol,(Z)-	BenzylAlcohol	Benzenepropanol
PS2.2	2	Flesh	2021	62.1684	9.53666	49.972	6.0398	15.6375	14.8516	109995	68382.2	10489.9	54966.7	6643.48	17200.5	16336	0	0	819.868	0	0	0	0	949.251	0	0	48.657	34.8124	308.78	219.202	143.886	649.287	1107.41	529.626	1832.7	0	0	1607.83	0	367.457	6281.09	296.542	6855.4	0	0	309.568	400.117	479.223	46.9399
PS2.2	4	Flesh	2021	79.8426	65.0079	27.2293	0.628572	16.4091	2.94066	249644	199322	162288	67976.5	1569.19	40964.3	7341.19	0	0	137.92	57.1353	0	0	0	120.207	0	0	24.7487	0	58.3678	149.243	104.226	0	547.003	370.344	0	0	0	1611.44	83.054	1073.58	13950.9	202.352	14870	0	0	1577.91	1792.06	931.934	462.841
PS2.2	3	Flesh	2021	57.6194	47.7635	15.9438	12.0446	15.2818	14.0915	255373	147144	121975	40716.2	30758.6	39025.7	35985.9	0	0	1995.74	98.3014	0	224.532	0	1408.64	0	0	125.396	102.935	388.123	1638.24	180.067	1815.63	3228.43	490.252	19026.6	35.7307	0	1401.42	63.234	231.179	9861.62	605.774	15541.5	0	0	3201.99	2752.82	1317.42	836.724
PS2.2	5	Flesh	2021	75.0662	69.7903	20.4384	2.43483	18.5605	3.66957	311400	233756	217327	63645.2	7582.08	57797.5	11427	0	0	312.188	0	0	0	0	281.582	0	0	59.2491	72.1936	58.8863	414.878	67.8085	386.961	1245.58	206.051	4476.7	0	0	1585.36	158.767	971.523	17778.1	598.38	21842.3	0	1346.25	1964.47	3369.77	1374.6	889.324
PS2.2	1	Flesh	2021	70.4536	27.082	46.7283	3.98047	18.5116	6.68262	311247	219285	84291.8	145441	12389.1	57616.8	20799.5	0	0	1042.79	0	0	0	0	1089.73	0	0	95.8507	56.3024	368.804	321.253	220.662	741.166	1020.74	697.781	6726.19	7.8099	0	1478.15	52.984	1061.69	10929.8	283.329	38896.5	0	0	868.936	1837.88	735.416	172.494
PS6.1	5	Flesh	2021	67.8342	56.7704	22.5294	6.21089	13.9621	11.1844	264190	179211	149982	59520.3	16408.5	36886.5	29548.1	0	0	2904.94	66.1639	0	273.244	0	2416.51	0	0	233.738	106.063	321.404	1107.77	231.745	957.709	1740.57	669.38	5347.1	32.2121	0	2005.5	105.959	803.889	13183.7	941.531	16137.7	29.7695	0	0	0	900.735	343.912
PS6.1	3	Flesh	2021	64.9926	52.7299	25.5741	6.98749	12.7119	14.1477	180967	117615	95423.8	46280.7	12645.1	23004.4	25602.6	0	109.585	1738.23	64.0584	112.478	481.205	0	2321.7	1292.25	0	139.637	98.0781	196.797	559.341	276.843	803.951	1442.89	932.775	2044.75	30.4887	0	1295.95	77.0124	750.943	8752.6	935.315	6945.25	0	0	0	0	706.139	418.665
PS6.1	4	Flesh	2021	62.3728	56.3189	18.3815	6.11306	19.5401	11.0045	128266	80003	72237.9	23577.1	7840.97	25063.3	14115	0	0	843.854	22.8373	0	96.5056	0	670.041	0	0	29.1111	24.2902	91.8104	1081.1	52.334	360.802	679.81	142.516	3738.73	7.23383	0	1076.28	27.0094	395.195	8287.43	422.486	11681.5	0	0	0	0	683.622	355.144
PS6.1	2	Flesh	2021	79.9793	67.7267	21.6228	3.23674	8.44706	7.9374	343364	274620	232549	74244.8	11113.8	29004.1	27254.1	0	0	1748.8	60.6378	0	0	0	1222.07	0	0	117.722	32.9967	277.63	888.23	444.608	731.67	1423.06	827.449	3338.91	0	0	1874.73	0	613.305	12052.5	237.07	9561.6	0	0	0	0	867.221	749.067
VED	17	Flesh	2021	52.1037	6.27499	41.1525	7.70123	14.7204	23.2933	54290.1	28287.1	3406.7	22341.8	4181.01	7991.7	12646	0	0	494.812	0	0	0	157.347	513.873	0	0	107.287	53.871	397.706	165.81	70.2384	291.196	452.294	266.732	1198.77	11.0727	0	1348.33	0	105.337	3665.54	313.373	1621.61	0	0	309.71	0	376.737	0
VED	18	Flesh	2021	68.2593	53.1376	21.9858	8.86472	9.7449	12.6012	207924	141928	110486	45713.7	18431.9	20262	26200.9	0	0	819.422	341.934	0	121.987	0	904.293	0	0	56.8453	0	128.754	1470.6	141.404	733.698	1352.34	598.932	11761.7	0	0	1147.4	0	136.033	3706.83	233.481	5691.49	0	0	1879.95	1893.22	1642.04	991.495
VED	13	Flesh	2021	70.8156	61.9403	19.0744	8.70443	11.2236	8.31224	153675	108826	95186.6	29312.5	13376.5	17247.8	12773.8	0	0	539.433	137.845	0	105.516	0	592.83	0	0	49.0976	79.7429	241.293	3158.79	74.9201	483.693	2910.62	275.133	4684.7	16.8099	26.098	1384.03	68.6216	60.8144	3961.28	258.757	1198.76	0	0	2462.04	1444.02	1909.98	680.318
VED	10	Flesh	2021	66.9322	48.591	28.1109	8.73635	13.8398	9.29864	180581	120867	87746.3	50763	15776.2	24992.1	16791.6	0	0	1171.55	0	0	197.082	0	1058.13	0	0	243.295	104.891	473.94	575.828	119.569	910.602	1683.26	443.755	8757.34	36.9604	0	1400.84	34.7033	240.893	7294.55	372.615	11667.4	22.5562	0	531.151	934.127	1345.26	147.918
VED	15	Flesh	2021	67.7326	58.9142	16.8269	9.09309	11.4841	11.1016	196416	133038	115717	33050.8	17860.3	22556.6	21805.3	0	0	801.742	60.685	0	103.442	0	862.144	0	0	45.0184	49.7584	120.325	1279.43	149.42	774.177	1874.78	452.57	11274.6	12.1681	0	889.421	49.1305	75.0983	5600.16	247.689	6280.2	0	0	1620.4	2022.43	949.694	821.367
VED	19	Flesh	2021	68.7394	62.9515	18.8011	7.76851	12.3615	10.1874	183159	125903	115302	34436	14228.8	22641.2	18659.1	0	0	1670.99	50.4806	0	168.522	0	1451.44	0	0	146.737	91.196	196.986	929.943	109.306	768.501	1913.29	380.929	6326.7	23.7202	0	1080.93	46.3421	103.455	6558.67	843.835	6922.65	0	0	909.835	1366.02	953.564	508.548
VED	23	Flesh	2021	71.0184	50.485	34.0007	6.47274	10.9542	10.4728	145387	103251	73398.6	49432.6	9410.51	15925.9	15226.1	0	0	981.876	0	0	213.303	0	776.911	0	0	340.572	142.908	527.699	421.929	159.05	737.956	1707.29	499.652	2889.54	11.8246	0	1920.43	83.3383	155.345	6816.41	444.09	3692.23	18.2311	0	852.079	709.706	640.261	66.3103
VED	16	Flesh	2021	68.6361	62.2954	18.2832	7.20346	13.2365	9.98219	178029	122192	110904	32549.5	12824.3	23564.9	17771.2	0	0	1472.38	65.873	0	119.039	0	1180.36	0	0	65.7951	68.567	188.256	1343.11	124.605	607.78	1780.95	409.369	5387.7	10.484	0	1152.78	73.2943	109.979	7613.1	726.043	5776.02	0	0	1304.77	1610.98	1340.17	993.691
VED	5	Flesh	2021	63.8604	44.681	25.4716	10.0093	14.743	10.8792	201558	128716	90058	51340.1	20174.5	29715.7	21927.9	0	0	922.187	144.365	0	102.49	0	792.391	0	0	78.6714	103.089	83.3684	820.412	180.931	627.584	1082.21	516.119	14714.1	6.57857	0	897.037	14.5912	189.772	5517.34	305.976	15855.2	0	0	1636.14	1690.22	1009.92	651.939
VED	6	Flesh	2021	63.4284	51.4257	19.9327	8.8431	16.7705	10.3314	171073	108509	87975.3	34099.4	15128.1	28689.7	17674.1	0	0	539.965	100.963	0	0	0	559.479	0	0	62.4955	94.8899	164.723	563.77	131.853	649.11	939.671	415.954	10897.5	7.70244	0	676.208	22.71	259.198	5400.45	401.846	14324.2	0	0	1570.72	2094.66	1001.46	1096.41
VED	1	Flesh	2021	66.5242	47.322	32.8662	6.75877	10.8606	14.9541	138814	92345.2	65689.7	45623	9382.15	15076	20758.4	0	0	691.524	97.63	0	87.7297	0	707.197	0	0	65.2333	92.6442	170.254	967.674	117.154	343.515	692.827	379.387	4963.73	5.65044	0	693.797	0	125.662	3069.09	275.648	4746.66	0	0	973.758	1245.71	761.95	675.191
VED	12	Flesh	2021	52.7686	29.7746	30.0465	7.99977	28.4571	9.82223	107552	56753.9	32023.3	32315.7	8603.94	30606.3	10564	0	0	680.23	0	0	0	0	394.606	0	0	105.439	95.7849	155.207	238.897	95.5567	471.755	627.781	315.756	5411.78	11.1514	0	948.114	28.7634	430.228	8385.85	334.216	18203.8	0	0	543.055	1005.89	454.063	23.1053
VED	14	Flesh	2021	62.2826	50.5451	19.9673	9.46273	11.6461	15.3496	177778	110725	89858	35497.3	16822.6	20704.3	27288.2	0	64.8753	1320.75	282.705	0	241.92	0	2013	955.618	0	62.3157	44.8426	248.421	2388.93	288.931	783.323	2182.6	1000.19	4933.97	10.2343	0	1094.27	0	109.251	5312.22	1134.49	3548.49	21.3486	0	1941.92	1613.21	1300.4	1161.39
VED	21	Flesh	2021	35.53	3.71913	28.0363	12.8473	18.8311	29.6835	35197.2	12505.6	1309.03	9867.99	4521.9	6628.02	10447.8	75.0425	0	1101.9	0	0	210.394	131.912	740.427	0	31.2643	36.1574	31.4594	156.777	256.406	99.161	494.345	787.176	344.693	0	24.7828	0	798.427	6.74536	38.3156	2984.04	998.289	1110.18	0	0	240.342	73.1368	225.75	0
VED	24	Flesh	2021	66.3096	40.1894	33.932	8.66187	14.9651	9.04991	154583	102503	62125.9	52453.1	13389.7	23133.4	13989.6	0	18.3333	1148.98	22.7572	0	258.351	0	1100.05	709.04	0	94.8567	47.4918	513.783	576.495	212.308	892.273	1565.91	557.797	5671.33	0	0	1221.02	0	315.893	6290.7	404.373	12344	17.8933	0	284.854	774.553	457.854	61.4059
VED	3	Flesh	2021	72.3518	63.8507	22.0114	5.90738	12.82	8.19039	212730	153914	135830	46824.9	12566.8	27272	17423.4	0	0	1397.02	65.3562	0	168.694	0	1299.78	0	0	141.298	90.4954	254.206	1082.07	142.478	783.798	1603.37	485.786	5009.57	42.8407	0	1091.51	0	262.323	9268.21	699.346	9084.78	0	0	1252.55	1601.58	1291.96	480.573
VED	4	Flesh	2021	81.2665	64.8386	28.1007	0.486463	15.5311	2.57444	174831	142079	113358	49128.7	850.488	27153.2	4500.92	0	0	0	25.2522	0	0	0	48.8594	0	0	48.9996	59.9002	53.8377	81.55	69.614	28.2931	246.001	188.18	0	0	0	1184.18	0	465.463	8370.74	170.195	9780.13	0	0	1412.09	1842.96	615.999	757.019
VED	7	Flesh	2021	47.0857	14.1396	34.4404	14.899	20.6162	15.6187	53697.4	25283.8	7592.61	18493.6	8000.38	11070.4	8386.82	0	0	1419.96	0	0	0	243.934	824.264	0	0	140.109	69.8838	143.055	364.865	94.513	486.469	1020.93	346.462	2819.88	26.0553	0	1034.37	15.8786	53.75	4738.25	1046.01	2988.16	0	0	440.926	288.619	309.288	0
VED	8	Flesh	2021	71.7863	64.3386	23.3891	4.31197	19.2798	4.35979	220687	158423	141987	51616.7	9515.95	42548	9621.47	0	0	299.594	48.7173	0	0	0	190.714	0	0	72.1387	40.7158	67.1821	785.147	113.517	307.878	1193.38	249.059	6147.91	0	0	1899.13	173.331	267.556	11684.5	525.24	14880.4	15.234	0	2018.21	2859.42	1462.28	1565.28
[truncated: 88 more columns]

## Sheet: Rind_2021
Line	Replicate	Tissue	Year	%Esters	%Ethylesters	%Acetates	%Aldehydes	%Alcohols	%Terpenes	TOTAL	Esters	Ethylesters	Acetates	Aldehydes	Alcohols	Terpenes	2,4-Heptadienal,(E,E)-	2,6-Nonadienal,(E,Z)-	2-Butenal,2-methyl-	2-Decenal,(E)-	2-Heptenal,(Z)-	2-Hexenal,(E)-	2-Nonenal,(E)-	2-Pentenal,(E)-	6-Nonenal,(Z)-	Butanal,2-methyl-	Butanal,3-methyl-	Benzeneacetaldehyde	Benzaldehyde	Decanal	Heptanal	Hexanal	Nonanal	Octanal	Propanal	Pentanal	1-Butanol,2-methyl-	1-Butanol,3-methyl-	1-Heptanol	1-Hexanol	1-Octen-3-ol	1-Octanol	1-Penten-3-ol	3-Buten-1-ol,3-methyl-	3-Hexen-1-ol,(Z)-	3-Octen-1-ol,(Z)-	BenzylAlcohol	Benzenepropanol	Cyclohexanol
PS2.2	2	Rind	2021	21.0269	0.85545	4.31662	74.2663	2.89508	1.04406	69212.9	14553.3	592.082	2987.66	51401.9	2003.77	722.624	53.1921	126.102	63.7771	0	0	2128.23	34.9097	109.21	0	221.063	441.04	391.184	40863.7	295.933	411.737	1036.93	5105.71	0	0	119.141	1441.41	82.937	0	199.238	174.847	0	0	0	55.4431	0	49.8947	0	0
PS2.2	4	Rind	2021	62.3447	31.2232	29.8882	31.0423	5.61179	0.498172	416345	259569	129996	124438	129243	23364.4	2074.12	0	346.593	144.74	563.031	0	0	422.425	0	0	649.149	566.975	2205.84	76175.3	1809.06	2252.03	5171.63	19245	19597.4	0	93.9328	2696.77	0	0	2690.69	300.63	5205.45	0	0	2110.88	6719.58	264.473	1764.76	0
PS2.2	1	Rind	2021	54.1546	12.9428	32.3747	38.8876	5.53122	0.994178	175685	95141.8	22738.7	56877.7	68319.9	9717.56	1746.63	0	371.308	186.789	49.9677	0	1414.74	242.725	0	0	974.171	915.73	1338.45	43226.2	580.361	1254.79	4003.5	9036.46	4571.29	25.6085	127.78	2417.81	178.021	0	2195.76	323.767	1651.6	0	0	1590.35	950.615	108.938	173.025	0
PS2.2	5	Rind	2021	61.002	37.5289	25.0132	31.331	6.76853	0.511428	361104	220281	135518	90323.7	113138	24441.5	1846.79	0	289.556	132.859	271.468	0	0	298.372	0	0	373.439	392.707	1079.87	70834.3	999.111	2466.57	4784.37	15640.9	15450.1	13.4151	110.504	2320.59	195.826	178.933	2960.39	275.99	7311.96	0	0	1792.2	5286.67	499.386	1021.12	0
PS2.2	3	Rind	2021	70.4692	17.3422	41.4488	24.8688	3.93524	0.484862	286108	201618	49617.2	118588	71151.6	11259	1387.23	0	460.968	158.786	269.136	0	1062.24	477.531	0	0	408.85	264.156	2360.13	45905.8	755.41	1323.35	3038.43	8047.25	6619.6	0	0	1413.96	0	0	1445.54	244.95	4073.14	0	0	943.996	2349.07	170.345	299.67	0
PS6.1	4	Rind	2021	49.3287	19.3142	28.3538	46.557	2.60899	1.13379	170546	84127.9	32939.6	48356.2	79400.9	4449.52	1933.63	0	692.449	241.001	0	0	2931.63	301.351	0	299.416	723.919	931.819	1007.86	53605.5	430.375	635.641	3939.12	8400.73	5115.33	21.4313	123.301	2272.1	101.193	0	867.439	259.317	543.824	0	0	0	0	37.4787	226.102	0
PS6.1	5	Rind	2021	58.3115	27.0877	37.9992	37.7267	2.63429	1.00095	167766	97826.9	45443.9	63749.8	63292.6	4419.43	1679.25	0	728.069	150.022	0	0	0	339.826	0	166.031	1085.1	975.675	1300.04	44804.4	276.135	670.632	2970.36	5166.11	4531.12	0	129.075	1472.12	124.237	0	926.118	612.832	754.345	0	0	0	0	92.8715	200.585	0
PS6.1	2	Rind	2021	61.7743	32.4597	30.5918	34.0316	2.7075	1.06832	223622	138141	72587.2	68410.1	76102.3	6054.57	2389	0	634.404	202.773	0	0	0	408.029	0	0	856.755	777.446	1079.26	49711	573.706	891.83	4288.46	8646.15	7857.5	12.3737	162.578	2122.05	106.735	0	972.372	286.321	1302.7	0	0	0	0	0	745.25	0
PS6.1	1	Rind	2021	40.2065	15.4093	23.0844	55.4149	2.87755	1.00089	114490	46032.4	17642.1	26429.3	63444.5	3294.51	1145.92	62.1954	255.403	116.757	0	0	1405.79	191.198	0	0	350.265	566.957	718.538	42056.2	383.044	979.475	3723.2	8374.68	4080.03	0	180.731	1740.3	115.494	0	633.291	209.562	314.747	0	0	0	0	77.4196	119.574	0
PS6.1	3	Rind	2021	61.1881	25.1838	34.6285	35.8243	1.68239	1.10746	327750	200544	82540.2	113495	117414	5514.04	3629.69	0	896.152	365.511	0	0	0	804.412	0	0	686.211	344.816	1380.91	72025.1	809.173	1865.27	6349.14	14481	17297.9	20.772	88.0732	332.26	0	0	1341.97	461.111	2463.14	0	0	0	0	57.0878	467.366	0
VED	12	Rind	2021	21.3699	3.83013	12.5389	71.7021	5.18178	1.02807	84201.7	17993.8	3225.04	10558	60374.4	4363.15	865.653	0	272.374	73.9323	0	0	1425.23	94.2551	0	489.174	498.056	998.656	912.268	45321.9	436.575	575.094	2970.26	4939.21	1174.5	79.1287	113.777	1737.41	94.6941	0	659.375	320.655	155.335	0	0	1049.61	106.41	101.15	46.5516	0
VED	22	Rind	2021	24.2943	10.5758	6.02403	70.0194	3.07448	1.31125	108109	26264.2	11433.4	6512.49	75696.9	3323.77	1417.57	0	87.8826	195.788	0	0	1912.13	42.4667	0	0	497.532	389.579	0	65792	275.864	244.667	997.926	5174.77	0	0	86.2828	2164.53	0	0	191.931	314.018	0	0	0	517.056	0	103.32	32.9239	0
VED	6	Rind	2021	62.3712	28.7963	28.4459	33.1795	3.46556	0.672742	437181	272675	125892	124360	145054	15150.8	2941.1	0	382.587	492.968	278.888	0	1518.13	434.024	0	0	340.491	412.008	900.686	84777.4	1863.1	3172.5	6347.71	14281	29704.7	0	148.299	2453.9	49.1348	0	627.585	320.262	3031.37	0	0	3580.49	2727.15	120.358	1062.07	0
VED	7	Rind	2021	4.17048	0.716239	1.34184	92.2104	2.13674	0.530448	52320.3	2182.01	374.739	702.053	48244.8	1117.95	277.532	176.768	53.4162	65.8417	0	0	581.484	40.4196	71.3143	105.098	216.718	541.524	282.084	39647.7	221.856	221.203	634.788	4593.48	791.11	0	0	764.539	19.7942	0	23.1397	210.073	0	0	0	32.907	0	57.1565	0	10.3376
VED	11	Rind	2021	68.4157	39.5234	28.4953	27.187	3.41009	0.504338	375672	257018	148478	107049	102134	12810.8	1894.66	0	323.996	131.591	267.418	0	0	364.029	0	0	236.2	253.018	2112.45	73940.3	901.749	1115.13	3085.93	11509	7892.93	0	0	1785.87	119.4	0	1216.07	289.018	2734.14	0	0	1182.4	2480.66	182.021	1322.5	0
VED	13	Rind	2021	66.3668	32.0549	32.2779	28.3103	4.43917	0.508575	324406	215298	103988	104711	91840.3	14400.9	1649.85	0	275.453	209.724	200.768	0	0	310.255	0	0	304.5	457.918	1530.6	64569.5	732.88	1409.35	3863.61	9105.71	8774.21	11.9003	83.8984	2058.4	120.486	0	1735.53	232.493	3804.62	0	0	1376.93	2251.45	236.184	695.106	0
VED	5	Rind	2021	67.3915	22.3636	38.4612	28.7847	2.74944	0.656116	316772	213478	70841.6	121834	91181.8	8709.47	2078.39	0	430.194	239.748	203.037	0	403.062	759.46	0	0	483.692	388.137	1900.13	51045.1	1140.79	2274.38	3231.79	13911.8	14676.9	17.8191	75.8308	1285.41	64.2536	0	717.476	434.808	2629.5	0	0	1005.56	1083.67	189.07	734.266	0
VED	10	Rind	2021	25.6735	8.23286	12.7317	68.2795	4.06301	0.991113	160899	41308.5	13246.6	20485.2	109861	6537.35	1594.69	0	252.818	177.384	57.1769	0	1957.8	140.761	0	206.854	1334.53	1889.91	1036.42	82662.9	668.972	816.271	4472.55	10833	3073.09	37.3763	243.281	2973.49	116.316	0	517.393	406.268	278.212	0	0	1354.41	413.943	138.53	246.652	0
VED	15	Rind	2021	63.7524	32.5811	29.8305	30.3422	4.68578	0.699193	380945	242861	124116	113638	115587	17850.2	2663.54	0	425.004	249.191	345.617	0	0	749.114	0	0	452.224	550.952	1323.12	74884.1	1121.22	2447.99	4673.33	14573.5	13679.7	11.9984	99.8857	2483.8	124.352	0	1920.84	461.693	5224.48	0	0	1813.97	3473.23	182.922	1364.82	0
VED	2	Rind	2021	48.8804	16.9133	26.4168	41.2432	8.70141	0.750669	311693	152356	52717.4	82339.2	128552	27121.6	2339.78	0	206.311	321.014	179.623	0	0	260.692	0	0	1437.44	1625.44	1765.83	78931.9	1076.22	1878.61	8476.07	13984.7	18214	28.2234	166.035	3732.83	301.992	266.914	5018.47	239.016	6512.41	0	0	3819.86	4112.65	1302.57	962.353	0
VED	20	Rind	2021	64.3491	31.3227	31.3997	29.1161	5.41428	0.740378	352571	226876	110434	110706	102655	19089.2	2610.35	0	499.916	241.966	334.206	0	0	751.648	0	0	804.893	525.401	1651.23	56453.6	1164.43	2645.73	4624.35	16755.1	16066.5	17.2183	118.441	2257.52	155.695	139.814	1832.3	621.478	4875.13	0	0	1886.68	4372.68	133.483	1266.01	0
VED	4	Rind	2021	59.6247	35.4719	24.896	34.8726	4.56944	0.485956	333794	199024	118403	83101.3	116403	15252.5	1622.09	0	328.011	160.129	422.537	89.8232	0	481.668	0	0	506.684	730.323	940.7	56946.1	2112.28	3401.6	5388.34	21474.9	23263.8	19.8302	136.019	2180.57	104.546	132.233	1517.5	452.771	3667.14	0	0	1572.04	2884.33	407.066	1523.92	0
VED	21	Rind	2021	5.22956	0.549786	0.76361	91.3706	1.92353	0.659335	55264.7	2890.1	303.838	422.006	50495.6	1063.03	364.379	263.608	138.283	40.8722	0	0	935.602	53.0995	106.651	269.192	39.1617	280.284	300.168	42410.1	215.761	217.124	680.33	4530.28	0	15.1034	0	443.932	40.319	0	0	303.163	88.8732	64.0254	0	0	0	26.4612	0	11.6584
VED	1	Rind	2021	76.1364	45.9924	33.6697	19.795	3.37808	0.287996	247198	188207	113692	83230.6	48932.8	8350.53	711.919	0	290.163	54.7049	126.4	0	0	605.529	0	0	55.8889	56.6255	933.197	20683.6	943.25	3289.35	1559.46	15832.3	4419.29	0	83.0204	745.573	0	80.6976	720.526	504.668	1886.08	0	0	476.37	1231.56	304.142	676.444	0
VED	19	Rind	2021	49.6293	16.1688	23.0186	43.3179	5.63814	0.943269	254573	126343	41161.4	58599.3	110276	14353.2	2401.31	0	153.197	390.82	81.2226	0	2808.22	147.417	0	0	877.159	880.757	1200.87	79011.3	589.725	1040.02	6007.76	9707.9	7238.52	14.4944	126.617	3457.35	169.432	0	1812.69	131.596	1702.64	0	0	3171.85	2997	238.83	284.59	0
VED	23	Rind	2021	28.4258	14.1204	10.1696	67.3037	2.66661	0.873868	123983	35243.3	17506.9	12608.6	83445.3	3306.15	1083.45	93.7624	181.247	32.7104	0	0	1762.4	108.072	0	0	235.586	356.171	1335.13	66950.7	714.477	536.856	2382.77	7512.28	1222.47	20.6127	0	757.22	46.3192	0	506.966	140.394	169.322	0	0	1178.1	79.1212	68.3727	53.9892	0
VED	24	Rind	2021	39.4752	6.63908	23.2697	52.989	5.52609	1.17028	98876.2	39031.6	6564.47	23008.2	52393.5	5463.99	1157.13	0	282.923	94.9777	0	0	1205.34	144.948	0	131.917	536.456	327.58	982.353	36969.6	330.3	688.259	3125.06	5372.8	2104.82	26.1154	70.0656	1337.81	210.81	0	750.657	175.225	323.262	28.1345	1262.12	932.279	306.111	32.6829	44.5761	0
VED	3	Rind	2021	57.4007	21.5988	26.0319	36.1772	5.21701	0.840188	278649	159947	60184.8	72537.7	100807	14537.2	2341.17	0	303.022	273.944	127.124	0	2394.5	254.784	0	0	407.806	189.8	1276.42	69225.9	855.196	1127.16	5230.1	10419.6	8714.58	7.54211	0	2704.2	146.69	0	1723.58	198.649	2329.47	0	0	3216.47	3227.05	256.56	465.207	0
VED	14	Rind	2021	74.7234	36.6097	37.8022	22.6695	1.90052	0.471662	393306	293892	143988	148679	89160.6	7474.88	1855.07	0	358.489	233.615	315.613	0	0	845.883	0	0	239.141	136.537	1881.42	56643.6	1696.61	2407.95	2050.05	15105.7	7245.98	0	0	985.636	0	0	519.821	368.036	2873.17	0	0	384.075	0	127.798	807.031	0
VED	17	Rind	2021	3.4413	0.174427	0.203439	93.5406	1.40011	0.77503	60759.5	2090.92	105.981	123.608	56834.8	850.697	470.904	265.099	93.804	0	0	0	794.918	43.7198	97.9493	0	32.9374	176.193	0	47569.7	398.497	188.496	559.159	5638.6	869.724	21.0583	84.9081	443.502	0	0	0	237.623	70.5667	42.3497	0	0	0	56.6561	0	0
[truncated: 98 more columns]

## Sheet: Flesh_2022
Line	Replicate	Tissue	Year	%Esters	%Ethyl esters	%Acetates	%Aldehydes	%Alcohols	%Terpenes	Total	Esters	Ethyl esters	Acetates	Aldehydes	Alcohols	Terpenes	2,4-Heptadienal, (E,E)-	2,4-Nonadienal, (E,E)-	2,6-Nonadienal, (E,Z)-	2-Butenal, 2-methyl-	2-Heptenal, (Z)-	2-Hexenal, (E)-	2-Nonenal, (E)-	2-Octenal, (E)-	6-Nonenal, (Z)-	Butanal, 2-methyl-	Butanal, 3-methyl-	Benzeneacetaldehyde	Benzaldehyde	Decanal	Heptanal	Hexanal	Nonanal	Octanal	Pentanal	Propanal	1-Butanol, 2-methyl-	1-Butanol, 3-methyl-	1-Butanol	1-Heptanol	1-Hexanol	1-Nonanol	1-Octen-3-ol	1-Octanol	1-Pentanol	3,6-Nonadien-1-ol, (E,Z)-	3-Decen-1-ol, (Z)-	3-Hexen-1-ol, (Z)-	3-Hexanol
PS1.2_C	1	Flesh	2022	83.5016	60.4855	28.3724	2.05025	10.0861	4.18775	453917	379028	274554	128787	9306.42	45782.6	19008.9	0	0	820.382	221.837	0	0	1034.71	486.935	0	0	0	143.165	2133.07	162.702	803.844	2530.07	969.706	0	0	0	1764.28	199.857	358.923	577.035	16990.6	0	1530.47	7514.25	59.2145	0	0	3301.16	0
PS1.2_C	2	Flesh	2022	60.2386	4.8331	52.6654	12.897	19.6745	6.88055	137643	82914	6652.41	72490.1	17751.7	27080.5	9470.58	0	40.7661	1127.41	0	301.527	147.861	1439.53	777.863	335.318	75.3904	107.382	322.987	429.083	223.954	1261.74	1901.55	760.466	8440.77	0	17.5612	1385.7	0	62.1888	324.319	8000.34	39.6013	2205.76	11615.4	0	0	23.3304	418.454	50.4084
PS1.2_C	4	Flesh	2022	67.5965	50.0861	20.2532	9.78541	17.3054	5.01096	381800	258084	191229	77326.6	37360.7	66072.2	19131.9	0	0	1230.44	137.176	48.1415	0	880.561	571.543	0	33.9183	0	179.602	3849.82	81.3191	1312.46	2109.05	608.393	26318.3	0	0	1777.12	231	0	800.858	15077.5	0	4882.52	26680.7	0	0	276.157	2771.58	0
PS1.2_C	5	Flesh	2022	68.9481	41.8692	31.3985	8.41062	12.6449	9.59119	236938	163364	99203.9	74395	19927.9	29960.5	22725.2	0	109.751	1509.41	58.9916	295.328	0	1959.04	1009.51	532.774	69.6884	33.1315	948.779	528.166	305.478	1288.83	2032.33	1058.9	8129.57	29.2396	29.0158	1152.47	87.1988	0	571.296	7750.67	65.0699	1515.87	14047.5	0	0	0	490.59	36.9833
PS1.2_C	8	Flesh	2022	73.3901	56.0104	23.3396	6.87361	15.0259	4.41172	300977	220887	168579	70246.7	20688	45224.6	13278.3	0	0	1091.77	88.5411	65.97	0	749.121	397.907	279.362	54.9695	0	141.853	853.729	86.3268	950.812	1833.43	492.641	13601.6	0	0	1527.23	287.387	90.5834	420.313	10654.8	45.9479	2772.03	19219.6	0	0	50.097	892.109	0
PS10.2_C	2	Flesh	2022	75.033	57.1255	20.3005	2.63646	13.6866	8.40629	460764	345725	263214	93537.3	12147.9	63062.9	38733.2	0	0	1076.29	390.41	123.204	0	1412.45	0	0	0	0	324.728	4927.04	265.532	576.775	2046.38	1005.05	0	0	0	2546.8	301.684	0	1279.66	14197.5	0	715.479	15410.1	123.334	0	497.816	4039.72	0
PS10.2_C	3	Flesh	2022	81.7981	64.7313	23.3313	2.3621	10.7941	4.78462	324606	265521	210121	75734.7	7667.49	35038.2	15531.1	0	0	714.598	396.773	59.1096	0	872.042	0	0	166.619	294.959	179.19	2198.08	96.5311	224.526	1685.07	780.002	0	0	0	1838.18	396.945	361.067	580.161	11631.4	0	611.168	4162.38	0	0	0	2509.73	0
PS10.2_C	6	Flesh	2022	82.5252	69.3629	20.9291	1.70729	12.1701	3.2544	250401	206644	173685	52406.6	4275.05	30473.9	8149.03	0	0	464.668	250.788	0	0	567.924	0	0	274.505	316.156	233.602	388.255	119.833	0	1249.26	410.061	0	0	0	2009.42	571.68	871.961	236.217	8949.02	57.6638	209.932	2145.65	0	83.2521	47.8546	2579.37	0
PS10.2_C	5	Flesh	2022	76.6125	64.745	22.1947	4.2989	12.8187	5.70372	296890	227455	192222	65893.9	12763	38057.6	16933.8	0	0	1502.25	333.628	157.063	0	1329.43	363.778	0	463.376	579.102	407.388	1210.57	71.5984	461.749	2251.62	796.086	2835.37	0	0	1930.78	368.164	494.859	539.511	12912.6	0	597.601	7087.14	50.6543	0	0	2739.73	0
PS10.2_C	7	Flesh	2022	73.8582	64.3445	13.3814	4.21045	13.1648	8.15406	348152	257139	224017	46587.8	14658.8	45833.7	28388.5	0	0	1170.29	418.117	88.4232	0	1348.35	0	0	184.804	0	233.066	2792.57	85.8379	236.158	2278.27	786.838	5036.06	0	0	2391.35	359.014	0	556.037	12413.1	112.427	309.754	6239.06	65.5289	0	103.054	2397.04	0
PS3.1	1	Flesh	2022	69.091	54.8618	17.7437	7.59926	16.6689	6.02694	284003	196221	155809	50392.7	21582.1	47340.1	17116.7	0	17.2901	1605.03	119.086	217.582	0	1585.74	798.108	0	122.754	147.173	388.991	1076.3	272.961	1241.9	2212.59	1012.09	10764.5	0	0	1220.15	236.293	238.538	765.617	15570.2	63.3194	331.858	18267.1	36.4826	0	69.8079	2189.32	0
PS3.1	2	Flesh	2022	54.7892	25.5975	30.5417	14.6369	21.5524	7.84653	181363	99367.1	46424.3	55391.2	26545.9	39088	14230.7	0	26.0358	1231.46	0	292.78	334.392	966.455	562.785	662.457	224.062	145.438	591.558	988.166	105.369	1355.67	3162.17	530.286	15325.6	0	41.2356	1769.59	117.773	162.157	454.078	13088.7	110.611	286.488	17969.9	0	0	48.5539	960.707	73.8728
PS3.1	4	Flesh	2022	61.6498	21.5931	38.4402	13.2667	17.3924	7.05478	195856	120745	42291.3	75287.2	25983.6	34064.1	13817.2	0	0	2187.62	39.711	99.002	0	1199.32	362.364	765.213	62.9747	52.3877	701.114	4323.67	70.9346	1160.39	2810.45	621.785	11526.7	0	0	1646.74	83.9671	81.7327	366.116	12356.9	89.6878	281.798	12127.7	0	0	0	2220.76	36.8319
PS3.1	5	Flesh	2022	71.6405	37.7725	37.1148	7.08449	16.0306	5.0689	373681	267707	141149	138691	26473.4	59903.3	18941.5	0	0	2270.31	26.6265	134.676	0	1717.32	541.13	634.796	234.579	178.941	835.556	313.693	134.692	1190.46	2583.32	1147.95	14510.4	0	18.9063	1842.04	139.499	148.543	870.412	17376.9	0	216.991	32903.2	61.8024	0	67.3538	1169.44	0
PS3.1	8	Flesh	2022	70.1379	38.9511	31.3906	10.8642	12.0154	6.46919	287314	201516	111912	90189.5	31214.5	34521.9	18586.9	0	0	2457.82	124.145	130.323	0	1564.04	534.56	1032.78	172.793	95.9062	635.217	766.684	149.609	1444.89	4094.74	1061.27	16920.1	0	29.5352	2045.24	156.246	224.833	292.223	13412.3	70.0673	185.622	9100.54	67.4183	0	41.7281	2379.71	0
PS3.3	1	Flesh	2022	61.6009	2.4454	55.8577	9.1469	17.934	10.8871	127121	78307.8	3108.62	71007	11627.7	22797.9	13839.8	0	19.1454	804.317	0	193.294	179.739	943.028	611.719	491.475	68.0135	54.8091	1010.68	428.541	266.641	932.943	1319.03	946.404	3340	0	17.8706	1523.97	36.9118	22.8982	475.443	7740.5	62.5639	925.918	9292.51	0	0	0	242.545	99.3077
PS3.3	2	Flesh	2022	62.4856	16.3948	44.8111	6.78745	24.9184	5.34892	443708	277254	72744.8	198830	30116.4	110565	23733.6	0	0	1813.54	0	0	0	1321.65	0	537.077	48.0531	29.9474	686.696	1048.2	343.614	1620.08	1829.01	1390.85	19435.4	0	12.3657	2988.95	186.884	86.5642	2337.17	23334.5	169.059	2756.28	63056.2	0	0	865.906	2500.45	51.2741
PS3.3	4	Flesh	2022	69.4999	11.1887	55.5691	8.23728	13.1344	8.38902	297591	206825	33296.6	165369	24513.4	39086.6	24965	0	0	2345.26	49.8252	215.649	327.431	1665.38	675.515	1341.11	259.691	174.889	903.705	611.008	235.901	1434	2537.27	1218.75	10480.7	0	37.3435	2392.72	139.07	108.038	482.381	10010.6	88.7929	2287.56	17948.9	0	0	98.0327	772.687	34.3019
PS3.3	5	Flesh	2022	51.9977	5.77018	41.8188	11.1273	20.2486	15.0569	127014	66044.6	7328.96	53115.9	14133.2	25718.6	19124.4	0	0	1157.85	0	108.523	188	819.745	400.909	1788.99	73.8387	53.1607	595.825	594.042	123.586	918.48	1385.66	745.214	5157.79	0	21.6349	2321.52	55.2095	0	428.441	9322.11	159.043	768.009	10083.9	0	0	14.1429	311.91	164.543
PS3.3	6	Flesh	2022	69.0554	2.53052	61.2373	6.52269	15.8294	8.22496	135837	93803.1	3437.39	83183.1	8860.25	21502.2	11172.6	0	0	1207.07	0	212.025	246.243	1043.76	636.765	1382.01	251.741	157.838	481.433	243.015	162.473	661.718	1082.06	1061.81	0	0	30.2845	1989.35	0	58.9801	418.128	7316.45	124.797	2973.49	6626.36	0	0	0	130.616	244.66
PS5.2	1	Flesh	2022	78.484	61.6874	25.3449	6.67991	10.8859	3.69295	399618	313636	246514	101283	26694.1	43502	14757.7	0	0	1225.57	130.992	75.8374	0	974.344	377.526	1003.6	337.919	303.599	410.54	746.796	84.5723	1151.76	3025.72	831.062	15994.7	0	19.6113	2310.12	261.043	183.618	445.939	11216.1	56.0141	200.514	18934	35.7356	0	0	921.076	0
PS5.2	5	Flesh	2022	65.3796	41.3838	30.6994	14.19	17.4602	2.64264	340656	222720	140977	104579	48339.3	59479.3	9002.34	0	0	1492.3	50.161	97.116	0	976.301	349.314	657.42	364.239	266.402	336.053	335.735	108.574	1560.66	3772.43	800.106	37148.9	0	23.5679	1787.64	191.239	0	345.11	12310.1	68.8076	259.268	38685.8	40.0388	0	175.677	923.76	0
PS5.2	6	Flesh	2022	72.3615	15.1215	55.4971	7.83955	13.134	6.41325	71975.9	52082.8	10883.8	39944.5	5642.59	9453.3	4615.99	0	0	907.785	0	106.022	0	816.484	373.407	606.284	58.5608	91.5842	121.494	176.145	133.88	700.096	886.888	663.958	0	0	0	961.745	0	0	170.303	3757.8	0	189.98	3460.87	0	0	0	138.766	124.042
PS5.2	7	Flesh	2022	70.5547	43.4761	33.6324	15.4454	9.7857	4.00798	426098	300632	185251	143307	65812.6	41696.7	17078	0	0	1795.14	114.097	143.251	0	1139.1	603.768	1706.04	442.569	303.961	652.052	1188.64	265.025	2167.4	4776	1228.41	49268	0	19.1803	2093.42	233.823	166.422	281.05	9045.1	138.285	218.408	20407.7	54.531	0	133.025	1002.2	0
PS5.2	8	Flesh	2022	79.0559	62.054	20.5272	7.25751	7.97269	5.48739	476542	376735	295713	97820.9	34585.1	37993.3	26149.7	0	0	3819.08	341.95	118.202	0	2390.42	574.334	959.979	308.152	272.555	417.18	7751.87	152.473	683.431	3271.99	1166.33	12357.1	0	0	2966.08	264.923	310.138	578.099	11756.5	0	240.501	5474.87	51.874	0	0	2397.2	0
PS7.1_C	2	Flesh	2022	67.3165	42.0815	25.975	13.9348	10.6702	7.61633	338219	227677	142328	87852.2	47130.3	36088.5	25759.9	0	0	1645.24	55.3919	64.264	0	1222.07	627.476	662.089	0	0	276.685	2529.77	163.778	1501.07	3893.92	761.219	33727.3	0	0	1141.36	195.019	200.127	72.5136	9662.58	51.6424	377.966	8163.22	53.3168	0	206.507	3792.67	0
PS7.1_C	4	Flesh	2022	77.8439	56.8603	25.9702	7.60697	9.17056	5.18029	311723	242658	177247	80955.2	23712.7	28586.8	16148.2	0	0	1532.88	0	97.524	0	1559.73	484.833	612.834	74.9885	127.744	193.284	836.925	210.104	1126.6	2262.54	895.736	13697	0	0	1633.39	204.982	110.145	272.91	9697.6	76.1122	186.101	7887.79	32.3198	129.869	0	1252.16	0
PS7.1_C	6	Flesh	2022	65.0128	25.9408	40.2787	13.2791	12.6016	8.28684	204886	133202	53149.2	82525.6	27207.1	25818.9	16978.6	0	0	1497.28	0	199.535	320.414	1318.35	577.684	1179.84	90.655	86.9383	428.816	1334.58	181.75	1172.72	2826.74	951.115	14998.9	0	41.8046	1177.55	0	0	224.819	8056.57	107.221	213.669	12168.5	0	0	42.4012	546.09	90.6065
PS7.1_C	7	Flesh	2022	81.5481	57.8475	29.3011	5.80766	9.21036	3.23509	329942	269061	190863	96676.5	19161.9	30388.8	10673.9	0	0	1167.91	0	24.0212	0	975.616	335.885	0	47.8156	149.008	174.732	1348.34	171.79	863.029	1849.88	699.506	11354.4	0	0	1284.19	150.841	153.806	318.633	7833.83	40.4961	127.217	9651.62	0	0	0	1382.28	0
PS7.1_C	8	Flesh	2022	84.0578	64.1297	29.7816	6.01316	5.26535	4.20978	189464	159259	121502	56425.3	11392.7	9975.92	7976	0	0	596.813	0	59.1288	0	838.241	204.707	284.558	228.963	181.251	221.91	229.174	90.1392	419.211	1985.08	340.623	5685.49	0	27.4578	629.276	62.1339	0	62.815	3009.48	51.903	183.687	2190.88	0	0	0	303.763	0
VED	102	Flesh	2022	82.8034	69.8635	20.3129	3.2997	11.1956	2.54333	345777	286315	241572	70237.5	11409.6	38711.9	8794.24	0	0	465.873	138.155	40.5112	0	531.128	0	0	0	0	73.3606	686.403	121.94	309	2349.21	458.243	6235.78	0	0	1110.2	206.436	0	428.678	11743	0	0	11158.8	28.9764	0	0	1425.87	0
VED	104	Flesh	2022	67.914	46.4854	24.225	8.34806	18.9853	4.6113	367422	249531	170798	89008.2	30672.6	69756.2	16943	0	0	1281.27	17.8205	126.562	0	1178.44	628.87	0	36.4451	0	150.452	1944.27	222.548	972.835	1636.56	908.446	21568.1	0	0	1419.2	149.355	78.6984	915.551	15583.3	80.7021	457.311	41539.2	51.7118	0	220.618	1253.94	0
VED	105	Flesh	2022	79.2675	69.1792	17.3927	6.49385	9.69184	4.24889	282493	223925	195426	49133.1	18344.7	27378.7	12002.8	0	0	603.063	83.0096	36.8071	0	477.642	0	0	99.0985	74.6424	136.45	875.845	69.4718	512.958	2900.89	344.708	12110.5	0	19.5515	795.944	164.088	187.749	166.054	7271.36	36.4446	212.141	6264.11	18.2227	0	44.5015	1466.26	0
VED	107	Flesh	2022	73.5689	58.89	19.0909	7.6039	12.7939	5.75162	360141	264952	212087	68754	27384.7	46076.1	20714	0	0	590.687	141.294	44.4495	0	674.105	0	417.108	37.6591	0	207.615	2733.93	87.0916	1008.34	2062.75	671.933	18707.8	0	0	1230.77	188.04	88.1928	441.702	12195.6	0	294.425	12956.1	49.6683	0	313.188	2973.25	0
VED	108	Flesh	2022	77.8471	61.8755	19.5036	3.01929	11.9049	6.8122	288624	224685	178588	56292.2	8714.39	34360.5	19661.6	0	0	907.81	172.489	33.5035	0	705.768	0	577.59	28.8562	118.88	193.061	2435.91	141.218	706.37	2004.52	688.42	0	0	0	1180.38	212.939	97.8893	211.865	8994.61	50.7066	413.148	7670.96	54.1668	0	172.241	2815.81	0
VED	109	Flesh	2022	72.4742	20.1046	52.2872	3.7072	16.6376	6.5028	157059	113827	31576.1	82121.9	5822.51	26130.8	10213.2	0	20.398	831.553	0	184.465	0	1178.34	549.13	0	95.2473	84.662	184.034	167.268	127.012	718.799	1110.11	553.31	0	0	18.1737	1285.95	27.3988	55.8596	420.487	8399.04	27.0206	189.317	13194.5	0	0	0	282.924	124.662
VED	110	Flesh	2022	62.0472	4.98207	54.3546	10.9454	14.5779	10.8441	134876	83687	6719.64	73311.5	14762.8	19662.2	14626.1	66.1906	25.3505	703.79	0	258.508	274.639	760.191	583.844	809.61	254.413	187.145	381.273	1066.69	106.704	1083.44	2259.51	582.47	5302.16	0	56.8794	1702.77	35.1331	74.3055	430.271	7455.46	117.608	443.816	6740.98	0	0	0	324.963	217.866
VED	111	Flesh	2022	72.2654	46.7547	30.7499	6.69038	18.8067	2.15559	420629	303969	196664	129343	28141.7	79106.3	9067.02	0	0	591.994	0	37.1212	0	557.452	0	0	108.227	115.027	153.298	335.848	145.363	896.74	2394.07	561.212	22234.3	0	10.9582	1391.49	153.845	0	745.531	15691.6	73.7841	0	52941.8	0	0	238.235	1287.97	0
VED	112	Flesh	2022	72.9658	59.9008	20.2708	5.83417	16.0168	4.9512	335107	244513	200732	67928.8	19550.7	53673.4	16591.8	0	0	709.346	117.097	59.8098	0	617.666	495.404	240.584	38.2154	88.9937	104.101	2053.31	68.3966	756.516	2007.36	623.398	11570.5	0	0	1666.69	304.778	211.268	657.031	16294.9	64.8823	538.775	19779.2	47.521	0	102.99	1920.84	0
VED	113	Flesh	2022	83.2852	34.9247	53.4322	1.72918	13.5399	1.29973	305395	254349	106658	163179	5280.82	41350.2	3969.32	0	0	203.613	67.608	0	0	215.238	0	0	43.3331	61.9608	61.4083	121.903	146.435	85.2605	650.966	522.289	3100.8	0	0	1019.47	39.5869	0	585.759	7742.39	56.1334	97.6265	27072.4	0	0	153.809	883.948	39.2003
VED	114	Flesh	2022	74.3964	50.9785	30.6074	6.45639	14.4182	4.29697	222529	165553	113442	68110.3	14367.3	32084.6	9561.99	0	0	664.789	88.7872	83.4927	0	643.846	297.615	413.3	253.987	118.119	233.416	1132.41	65.5924	423.216	1858.44	391.443	7674.33	0	24.5492	878.311	139.651	145.557	379.449	7133.71	127.664	366.384	15640.8	20.0939	0	74.2957	1440.83	0
VED	115	Flesh	2022	77.134	11.7806	63.7793	3.44129	11.3508	7.40461	193958	149608	22849.4	123705	6674.66	22015.9	14361.9	0	31.4743	687.478	0	150.001	163.255	863.436	525.067	337.317	204.553	128.713	568.839	313.201	240.747	543.812	1068.81	831.507	0	0	16.4519	1729.51	51.1317	45.4322	507.431	6985.36	0	257.304	9419.31	0	0	0	286.893	83.8872
VED	116	Flesh	2022	83.3936	66.4931	20.5337	1.80445	9.46584	5.15839	400614	334086	266381	82260.9	7228.87	37921.5	20665.2	0	0	587.435	166.316	0	0	609.027	0	0	31.228	0	113.952	1940.04	311.582	588.639	2104.6	776.05	0	0	0	1127.88	211.541	74.8371	356.026	10295.7	0	0	7504.56	0	0	255.321	2067.72	0
VED	117	Flesh	2022	74.0531	53.8754	24.0827	7.47217	13.8386	4.37628	388880	287978	209510	93652.6	29057.7	53815.7	17018.5	0	0	1261.85	130.797	48.7706	0	859.459	367.09	835.235	88.4575	69.9716	418.414	696.116	90.1055	1068.65	3036.18	681.234	19387	0	18.4416	1802	190.189	93.2673	535.346	14305.8	46.4483	163.404	25208.2	40.1062	0	115.775	2055.44	133.573
VED	118	Flesh	2022	79.6663	72.3579	16.2447	4.71454	12.2056	3.07844	255944	203901	185196	41577.2	12066.6	31239.6	7879.09	0	0	339.299	72.6711	20.726	0	297.043	0	0	136.486	171.059	69.8104	352.477	63.0726	387.168	2531.38	226.853	7382.41	0	16.135	888.536	230.617	151.584	194.044	8314.37	0	87.0836	8381.6	16.4544	0	0	1243.61	0
VED	119	Flesh	2022	70.5302	44.297	29.7664	7.70821	14.0505	7.46137	402971	284216	178504	119950	31061.8	56619.5	30067.2	0	41.3723	2506.92	147.353	217.774	0	2343.02	994.354	375.411	62.0953	75.8447	378.585	2616.19	308.975	1178.54	2067.43	1240.58	16488.9	0	18.4566	1671.54	207.858	100.633	876.008	14271.9	101.552	660.34	25178	63.7598	0	276.023	2170.83	0
VED	122	Flesh	2022	78.2226	66.5936	22.1809	2.87953	15.1761	3.37447	410739	321291	273526	91105.4	11827.3	62334.2	13860.3	0	0	613.843	66.0158	60.4949	0	608.415	430.523	0	41.1875	0	94.3848	1484.77	252.292	382.63	1781.44	719.384	5291.96	0	0	1905.72	488.505	194.985	747.133	18200	94.0387	342.462	19015.6	47.8259	0	0	2486.34	0
VED	123	Flesh	2022	77.4028	65.5433	17.9996	4.26808	14.1167	3.94512	365054	282562	239268	65708.3	15580.8	51533.7	14401.8	0	0	1047.32	212.371	138.419	0	1056.87	558.209	0	174.563	222.767	252.071	1218.44	112.318	614.911	2502.04	902.993	6567.51	0	0	1290.87	262.452	171.768	810.264	17941.3	33.0064	373.349	14945	54.1634	0	67.1279	2246.07	0
VED	124	Flesh	2022	70.2444	48.8545	30.3091	8.74331	14.8211	5.87346	236458	166099	115520	71668.3	20674.3	35045.8	13888.3	0	0	523.983	97.9428	37.0272	0	404.878	0	211.022	87.0753	73.0389	102.154	519.996	60.5953	513.713	2599.44	453.554	14989.9	0	0	683.728	129.664	223.149	307.334	8256.14	33.9781	321.5	11414.6	26.7972	0	129.323	2122.02	0
VED	125	Flesh	2022	73.9237	61.0687	17.6457	8.21059	14.4543	3.12453	365868	270463	223431	64560	30039.9	52883.5	11431.6	0	0	374.049	117.381	0	0	388.313	503.966	0	0	0	199.268	1762.37	160.598	889.648	2784.18	519.838	22340.3	0	0	1742.78	346.938	109.27	431.736	10716.4	75.0625	472.302	18996.4	36.5464	0	152.263	2706.86	0
VED	126	Flesh	2022	78.7728	62.7966	24.1542	7.02635	8.45424	5.56901	316416	249250	198698	76427.7	22232.5	26750.5	17621.2	0	0	1006.44	208.856	0	0	993.945	298.788	0	185.03	270.114	222.542	3120.46	140.087	614.205	2434.89	540.916	12184.7	0	11.5057	1361.12	252.083	352.121	0	6909.94	0	728.435	4044.24	0	0	82.6581	2092.07	0
VED	106	Flesh	2022	68.6459	47.7548	25.9946	9.53523	15.4114	5.89659	414779	284729	198077	107820	39550.2	63923.2	24457.9	0	0	966.508	149.337	87.013	0	857.454	570.793	576.758	220.72	287.008	621.901	832.365	198.681	1556.27	3466.98	788.134	28347.2	0	23.0426	2034.3	266.95	229.637	554.868	16687.9	0	387.203	30447.9	52.4406	0	238.394	2745.32	0
VED	127	Flesh	2022	76.5089	64.3464	21.6643	5.11084	15.0345	3.15404	590533	451810	379987	127935	30181.2	88783.7	18625.7	0	0	1405.39	332.74	78.5368	0	1338.57	799.411	0	247.5	355.617	388.357	4645.17	119.375	1371.46	3240.33	1249.57	14609.1	0	0	2868.09	563.157	350.957	1385.51	26866	0	2321.61	28650	0	0	226.169	3135.68	0
VED	129	Flesh	2022	68.7787	35.662	37.3931	8.67133	17.8619	4.26815	306892	211076	109444	114756	26611.7	54816.9	13098.6	0	0	980.815	91.8894	136.539	0	1116.5	483.263	442.532	156.734	233.394	371.904	658.852	130.725	1179.74	2687.63	752.168	17172	0	16.9748	1607.39	137.049	86.9042	593.407	13956.4	78.3432	609.167	31797	55.8401	0	93.4785	1049.4	0
VED	130	Flesh	2022	78.7499	68.7958	19.532	4.16363	14.4407	2.41611	268669	211577	184833	52476.5	11186.4	38797.6	6491.34	0	0	163.953	52.6331	0	0	106.519	0	0	62.2409	152.925	54.2725	233.414	26.2974	366.395	2236.37	0	7731.36	0	0	790.597	154.34	184.182	301.184	9139	0	47.3746	12359.4	20.2421	0	36.6859	1309.88	0
[truncated: 105 more columns]

## Sheet: Rind_2022
Line	Replicate	Tissue	Year	%Esters	%Ethyl esters	%Acetates	%Aldehydes	%Alcohols	%Terpenes	Total	Esters	Ethyl esters	Acetates	Aldehydes	Alcohols	Terpenes	2,4-Heptadienal, (E,E)-	2,6-Nonadienal, (E,Z)-	2-Butenal, 2-methyl-	2-Decenal, (E)-	2-Heptenal, (Z)-	2-Hexenal, (E)-	2-Nonenal, (E)-	2-Octenal, (E)-	2-Pentenal, (E)-	6-Nonenal, (Z)-	Butanal, 2-methyl-	Butanal, 3-methyl-	Butanal	Benzeneacetaldehyde	Benzaldehyde	Decanal	Heptanal	Hexanal	Nonanal	Octanal	Pentanal	Propanal	1-Butanol, 2-methyl-	1-Butanol, 3-methyl-	1-Butanol	1-Heptanol	1-Hexanol	1-Nonanol	1-Octen-3-ol	1-Octanol	1-Penten-3-ol	1-Pentanol	3,6-Nonadien-1-ol, (E,Z)-
PS1.2_C	1	Rind	2022	66.8454	38.3885	30.9627	24.0384	8.44343	0.364229	655845	438402	251769	203067	157655	55375.8	2388.78	0	366.169	328.618	234.594	0	2847.74	956.035	0	0	0	382.694	816.054	0	4778.82	85984	1199.69	4020.04	8791.89	27949.2	18787.2	212.079	0	5337.16	921.865	909.777	625.307	10934.1	0	753.205	7975.87	0	71.2338	0
PS1.2_C	2	Rind	2022	13.3707	1.06521	7.01439	79.1799	4.24674	1.8466	72863.6	9742.37	776.152	5110.93	57693.3	3094.32	1345.5	52.3615	177.38	62.1249	0	0	918.771	86.8902	0	110.569	296.702	1229.41	2039.09	124.616	871.752	40786.7	436.982	437.849	1683.5	6482.43	1642.78	222.363	31.0242	1674.87	220.361	0	0	282.562	0	297.248	83.9623	51.7902	0	0
PS1.2_C	4	Rind	2022	65.2217	29.1473	35.8023	27.0704	6.79099	0.50759	379983	247831	110755	136042	102863	25804.6	1928.76	0	607.795	249.811	105.779	0	3143.14	434.619	0	0	0	173.969	596.889	0	2972.32	61258.7	777.137	1502.07	6041.07	11692.5	13195.1	111.953	0	3263.26	499.238	222.959	0	3370.53	0	350.639	3863.2	0	0	0
PS1.2_C	5	Rind	2022	45.9263	13.0463	23.9494	47.6415	3.70878	1.89973	127060	58354	16576.7	30430.1	60533.4	4712.38	2413.8	108.606	565.569	168.742	0	0	2749.73	174.746	0	0	212.033	306.761	552.504	72.2688	1793.85	44216.7	330.435	498.203	2658.84	5951.36	0	135.2	37.8432	2562.41	279.379	0	0	621.128	0	297.736	92.3389	0	0	0
PS1.2_C	8	Rind	2022	65.8398	22.5424	44.3373	28.9394	4.31613	0.521257	326488	214959	73598.1	144756	94483.5	14091.6	1701.84	0	292.414	327.537	0	0	3264.39	212.167	0	0	0	648.616	911.267	68.5174	3482.72	63226.7	494.859	784.521	5337.11	9925.86	5369.66	137.235	0	3342.1	790.103	239.571	0	2186.4	0	208.753	760.415	0	0	0
PS10.2_C	2	Rind	2022	65.4481	35.2599	31.859	26.8796	6.48104	0.460295	504270	330035	177805	160655	135546	32681.9	2321.13	0	512.026	384.767	306.771	0	3231.8	514.578	0	0	501.683	451.256	972.518	241.983	2632.46	74675.7	2011.94	2933.89	5349.44	15467.1	25154.6	203.454	0	3380.77	325.158	367.558	317.514	2848.49	0	313.791	5977.67	0	0	0
PS10.2_C	3	Rind	2022	70.5991	41.8241	29.3755	23.0494	4.86773	1.25586	356267	251521	149005	104655	82117.3	17342.1	4474.2	0	385.714	149.981	288.058	0	2153.72	309.651	0	0	0	204.191	230.803	58.4866	2102.48	59337	931.655	1255.42	2962.13	11689.5	0	58.4167	0	1091.01	308.935	125.41	0	1448.11	0	234.728	1951.1	0	0	0
PS10.2_C	6	Rind	2022	70.0088	43.5637	27.5296	24.5972	4.66327	0.494	390534	273408	170131	107513	96060.3	18211.7	1929.24	0	335.16	210.43	200.611	0	2988.25	363.046	0	0	0	634.014	742.553	0	3160.11	67040.5	849.806	1226.97	3449.01	14859.9	0	0	0	1946.88	464.843	152.853	0	2134.86	0	187.379	2009.5	0	0	0
PS10.2_C	5	Rind	2022	70.1995	35.0378	33.2116	25.6841	3.53773	0.3132	348236	244460	122015	115655	89441.4	12319.7	1090.68	0	652.024	203.68	105.474	0	3737.22	400.809	0	0	0	301.339	302.394	72.4635	3185.85	65398	539.005	717.443	3616.63	10209.1	0	0	0	2138.23	415.971	158.393	0	1662.95	0	307.958	925.38	0	0	0
PS10.2_C	7	Rind	2022	64.5859	44.6855	19.4994	27.8839	6.4706	0.681772	336613	217404	150417	65637.3	93860.8	21780.9	2294.93	0	199.157	335.95	143.63	0	3800.69	232.676	0	0	0	683.657	1562.16	183.102	2187.72	64262	662.296	1094.91	5098.69	13185.5	0	209.951	18.7405	3746.73	454.636	393.952	0	2344.6	0	193.575	868.143	0	0	0
PS3.1	1	Rind	2022	51.3316	18.6891	27.1759	37.9188	9.53394	0.71929	263549	135284	49254.8	71621.7	99934.7	25126.6	1895.68	0	405.063	175.234	184.265	0	1950.94	277.298	0	0	794.597	390.431	479.944	65.1889	4301.81	52672.5	630.485	1262.75	6970.06	8129.55	21135.9	92.1971	16.4979	1938.09	554.143	509.959	0	3617.5	51.5901	287.198	4658.39	0	0	86.6091
PS3.1	2	Rind	2022	28.847	2.57489	16.2119	62.6561	6.11751	1.20966	115071	33194.6	2962.96	18655.2	72099.2	7039.5	1391.97	87.2138	139.416	132.954	0	0	1841.56	103.988	0	0	221.254	415.885	1118.51	146.581	2739.59	51018.4	495.692	476.933	2489.29	7420.74	3106.74	123.666	20.7659	2976.61	276.22	20.8618	0	740.893	0	130.488	190.84	42.1451	0	0
PS3.1	4	Rind	2022	36.4509	3.84419	24.0624	55.0278	6.08228	1.73139	205845	75032.2	7913.07	49531.3	113272	12520.1	3563.98	112.248	242.966	199.647	0	0	5212.42	133.327	0	0	0	967.68	1971.57	201.326	3465.2	78703.5	436.358	998.162	7709.94	7132.27	5449.74	293.532	42.0721	4612.68	590.633	118.344	0	2110.34	0	135.283	327.774	0	0	0
PS3.1	5	Rind	2022	38.0254	9.18604	24.6305	55.0546	5.05989	1.33685	133031	50585.6	12220.3	32766.2	73239.7	6731.22	1778.43	28.071	154.005	103.521	0	0	1647.87	56.8818	0	0	0	896.629	1460.48	202.118	1579.6	52047.9	234.56	742.298	4715.85	5326.36	3785.17	230.425	27.9483	1926.23	307.802	188.106	0	1195.99	0	147.228	338.977	0	8.35469	0
PS3.1	8	Rind	2022	47.5059	11.1391	31.6266	46.1165	5.15852	0.853858	206372	98038.9	22987.9	65268.4	95171.4	10645.7	1762.12	62.2992	254.671	201.252	0	0	2790.6	135.252	0	0	0	656.758	602.846	102.256	2679.61	68546.5	365.687	766.68	6921.4	6402.27	4517	135.18	31.1783	3648.44	425.445	178.49	0	1640.2	0	139.008	500.02	0	0	0
PS3.3	1	Rind	2022	15.5562	0.727487	5.25092	75.6431	4.80064	2.97284	74145.1	11534.1	539.396	3893.3	56085.6	3559.44	2204.21	354.334	146.911	108.63	0	0	1614.24	93.2779	0	132.464	271.74	568.539	1137.47	0	845.351	42329.1	250.239	378.049	1565.4	6125.01	0	144.162	20.7397	1948.3	157.692	77.9753	0	252.099	0	274.48	93.2	58.8951	6.21778	0
PS3.3	2	Rind	2022	47.3904	3.77391	36.8622	43.1733	7.598	1.22354	319635	151476	12062.7	117825	137997	24285.9	3910.86	154.307	339.253	410.77	0	0	4432.53	284.933	0	0	486.937	1060.1	2059.55	130.086	4663.68	83378.5	1072.29	1915.55	8860.97	15896.6	12626.7	201.541	22.8426	7211.32	808.874	166.688	0	4067.71	0	394.973	2228.18	0	0	0
PS3.3	4	Rind	2022	34.4347	1.74433	27.1946	59.2927	3.92345	1.86502	84975.6	29261.1	1482.26	23108.7	50384.3	3333.97	1584.81	0	254.978	82.8397	0	0	1373.49	77.5911	0	93.9259	185.094	633.981	1377.9	166.804	872.777	35232	192.88	535.61	3838.53	3637.12	1547.95	237.785	43.0347	1376.2	142.655	0	0	335.565	0	291.919	46.095	0	0	0
PS3.3	5	Rind	2022	21.0103	0.548615	8.88077	71.7291	4.12076	2.1719	72142.5	15157.3	395.784	6406.81	51747.2	2972.82	1566.86	94.3486	401.698	110.539	0	0	2151.24	132.406	0	236.533	232.996	132.704	449.477	0	874.624	39213.4	272.963	334.284	1262.23	5721.3	0	98.2517	28.1291	1965.54	126.777	0	0	227.333	0	275.628	97.0809	54.6903	0	0
PS3.3	6	Rind	2022	12.315	0.61148	4.92999	81.6405	3.40755	1.78131	92102	11342.4	563.186	4540.61	75192.5	3138.42	1640.62	225.283	91.4616	130.532	0	0	3020.32	61.1008	0	292.72	0	984.407	1712.32	0	1120.44	59436.9	242.37	406.54	1638.39	5589.39	0	205.886	34.433	1971.12	276.834	0	0	0	0	195.475	81.5879	109.17	0	0
PS5.2	1	Rind	2022	50.0999	15.5982	34.7685	43.7544	5.22951	0.510804	243422	121954	37969.4	84634.1	106508	12729.8	1243.41	80.8265	338.683	332.661	0	0	3495.1	318.039	0	0	329.021	1521.25	2047.19	321.309	3867.84	68213.4	457.156	742.894	6135.73	9814.62	8282.46	168.835	40.7333	2958.53	527.542	114.993	0	1122.04	0	214.434	519.79	0	0	0
PS5.2	5	Rind	2022	45.2817	9.46764	36.2328	48.5702	5.35482	0.428866	171848	77815.6	16269.9	62265.3	83466.8	9202.14	736.997	0	350.937	198.296	0	0	2790.69	215.82	0	0	207.123	1295.32	2179.84	358.205	1930.7	50587	531.216	828.128	5033.9	10686.6	6061.38	171.621	40.0164	1901.69	436.959	71.506	0	1204.04	0	276.25	453.17	0	0	0
PS5.2	6	Rind	2022	4.19211	0.675155	1.69196	91.942	2.19672	0.815088	54398.6	2280.45	367.275	920.401	50015.2	1194.99	443.397	90.6683	365.555	48.1978	0	215.119	1269.31	101.816	149.585	140.297	130.187	208.022	441.473	17.2312	774.233	36492.3	339.359	226.95	489.076	6891.21	1492.75	111.086	20.7184	335.6	74.5656	11.2546	0	23.0988	0	400.608	74.4183	48.6607	0	0
PS5.2	7	Rind	2022	42.6954	7.69289	30.9768	52.5988	3.55788	0.620116	153420	65503.3	11802.4	47524.6	80697.1	5458.5	951.382	0	317.339	190.608	29.583	0	2062.88	203.154	0	0	268.6	298.682	430.815	86.3353	1828.23	56645	552.425	717.392	3814.67	8210.91	4883.85	139.323	17.2961	1751.76	164.617	0	0	464.138	0	144.296	206.021	0	0	0
PS5.2	8	Rind	2022	55.4035	32.436	25.3749	39.5341	4.27737	0.478472	258988	143488	84005.4	65718	102389	11077.9	1239.18	0	203.507	397.848	0	0	3903.06	217.397	0	0	0	1368.77	1775.71	445.445	2464.71	70027.8	291.17	518.026	4753.16	7924.15	7878.77	187.117	31.9673	3878.09	219.708	185.388	0	293.74	0	298.472	148.852	0	0	0
PS7.1_C	2	Rind	2022	64.6994	15.4859	51.2841	31.6691	2.98256	0.510581	458905	296909	71065.4	235346	145331	13687.1	2343.08	0	531.528	99.0601	107.683	125.295	2057.53	443.551	0	0	187.074	818.102	739.666	384.931	1208.81	70454.5	1001.55	1948.39	9063.29	10201.7	45561	346.201	51.2092	1227.93	271.249	432.905	0	939.397	0	228.131	3222.81	0	18.6969	0
PS7.1_C	4	Rind	2022	54.5782	16.5523	38.9633	39.517	4.65342	0.778249	209998	114613	34759.6	81822.2	82984.9	9772.09	1634.31	0	435.218	137.216	0	85.7107	2394.87	327.772	0	0	231.738	557.838	953.966	232.87	2703.48	49573	649.35	1034.68	4247.2	12333.7	6900.82	148.3	37.207	1938.21	515.607	207.451	0	1551.7	0	166.651	1129.15	0	11.5946	0
PS7.1_C	7	Rind	2022	66.0139	24.2729	44.2111	29.7161	3.5082	0.406856	361278	238494	87692.5	159725	107358	12674.4	1469.88	0	646.456	138.887	127.296	0	2310.64	662.964	0	0	364.63	156.334	543.852	291.226	2511.85	64946	973.557	1418.17	4575.34	14661.1	12887.4	106.716	35.1746	1904.17	429.058	303.768	0	1153.21	0	217.631	2119.85	0	0	0
PS7.1_C	8	Rind	2022	73.6614	25.852	56.316	22.444	3.04318	0.487161	166832	122891	43129.5	93953.3	37443.8	5077.01	812.742	0	186.622	43.7315	0	44.0423	2624.15	156.422	0	0	179.964	173.923	335.182	0	1327.03	22268.3	345.918	367.715	1805.33	7548.13	0	0	37.3973	884.87	342.33	115.288	0	733.394	0	113.999	309.958	0	0	0
VED	102	Rind	2022	56.7986	26.2673	34.1623	38.4455	3.94922	0.493058	307586	174705	80794.4	105078	118253	12147.2	1516.58	0	186.046	281.624	104.229	0	2834.06	188.116	0	0	0	1756.24	1541.21	701.048	1848.4	75819	523.869	1128.72	7049.62	10111.1	13933	220.691	26.0465	1920.95	409.426	409.58	0	1240.72	0	217.407	1435	0	0	0
VED	103	Rind	2022	60.5426	18.3708	42.1151	33.8146	4.82609	0.41474	416848	252371	76578.2	175556	140955	20117.5	1728.84	0	592.113	244.712	519.033	0	2394.73	642.371	0	0	0	166.02	295.123	0	3431.11	73840.2	1497.17	1537.63	5764.47	11450.2	38539	41.6159	0	2149.44	361.868	74.1831	0	1305.55	30.4549	265.5	4802.66	0	0	0
VED	104	Rind	2022	61.6435	10.8268	45.5958	30.9387	6.08653	1.06716	286269	176466	30993.9	130527	88567.9	17423.9	3054.94	0	415.351	228.312	0	0	2089.1	434.657	0	0	0	792.291	714.21	39.0724	1978.89	58686.6	436.729	1185.11	6139.83	7539.34	7699.57	176.271	12.5035	2711.97	459.342	368.897	0	4454.72	0	395.382	2410.88	0	40.5654	0
VED	105	Rind	2022	73.1775	29.6186	48.7045	22.1012	4.09367	0.432557	248746	182026	73674.8	121150	54975.9	10182.8	1075.97	0	154.98	97.5534	58.993	0	1091.65	152.423	0	0	166.872	264.357	423.594	106.192	1530.96	28653.8	350.177	635.297	4825.97	5330.71	11132.3	0	0	910.223	216.231	235.186	0	780.394	0	134.928	1278.29	0	0	0
VED	106	Rind	2022	60.3794	16.0223	45.174	31.8134	6.53608	0.941806	282658	170667	45288.3	127688	89923.2	18474.8	2662.09	0	168.561	256.082	0	0	1820.08	187.682	0	0	198.714	1368.27	1088.24	84.8079	3196.28	54979.6	375.332	1210.88	8364.24	7349.22	8968.95	282.059	24.1945	2774.92	602.075	554.789	0	2849	0	242.354	2328.3	0	30.5446	0
VED	107	Rind	2022	67.4518	34.7542	34.9716	23.897	7.86751	0.496497	422868	285232	146965	147884	101053	33269.2	2099.53	0	275.438	257.738	185.508	0	1844.64	486.308	0	0	0	471.222	579.885	78.7978	2119.43	58143.4	868.255	2266.1	5246.14	14443.3	13631.1	155.805	0	2964.29	582.973	594.915	296.14	5494.35	0	333.881	6894.07	0	47.6414	0
VED	108	Rind	2022	74.5971	31.2154	47.6651	21.6037	3.28385	0.349735	436918	325929	136386	208258	94390.6	14347.7	1528.06	0	479.281	132.119	306.925	0	1449.29	862.171	0	0	234.894	348.805	342.409	0	2288.23	46261.4	1191.87	1869.01	2920.21	13526.6	22131	46.4011	0	797.882	205.795	101.712	0	1050.33	0	296.88	4004.6	0	0	0
VED	109	Rind	2022	18.8347	3.28007	12.091	76.673	3.0919	0.944097	44786.5	8435.42	1469.03	5415.12	34339.1	1384.75	422.828	23.9372	86.2065	22.3153	0	0	709.128	33.7382	0	79.6365	0	399.392	719.41	0	358.414	26710.8	108.437	177.939	850.745	2928.46	1018.09	44.244	68.1963	477.745	94.5545	0	0	91.1422	0	220.419	71.2822	27.6776	0	0
VED	110	Rind	2022	13.6957	0.719918	8.5537	81.424	2.87303	1.23491	66567.2	9116.83	479.229	5693.96	54201.7	1912.5	822.048	0	131.079	79.1965	0	0	1488.42	105.798	0	94.9464	0	277.16	472.319	41.7019	856.621	40474.3	363.918	348.369	1352.48	6529.33	1432.45	101.409	52.2683	974.613	141.276	0	0	129.447	0	195.407	109.136	0	0	0
VED	111	Rind	2022	47.9716	8.15498	37.6515	43.708	6.7223	1.12129	205255	98464.3	16738.5	77281.6	89713	13797.9	2301.5	0	230.359	210.019	0	0	2734.71	205.824	0	0	274.247	917.257	1288.79	198.727	2444.54	52299.9	672.176	1017.9	6368.69	10012.8	10621.6	190.935	24.5167	2881.03	468.457	129.896	0	2859.07	0	161.272	1700.28	46.4696	0	0
VED	112	Rind	2022	59.8943	20.3995	38.99	32.5674	6.38871	0.705433	420680	251963	85816.5	164023	137004	26876	2967.61	0	605.98	307.049	221.276	0	3408.72	469.093	0	0	236.632	424.523	271.555	90.6649	4119.53	83580.8	919.056	1573.24	6748.3	13084.5	20858.2	67.1033	18.246	3330.99	669.314	468.677	0	3332.03	0	358.446	5535.82	0	0	0
VED	113	Rind	2022	47.7871	7.61597	39.9853	47.1942	4.10391	0.555482	108293	51750.3	8247.59	43301.4	51108.2	4444.26	601.55	31.5812	115.473	81.6675	0	0	1188.85	60.2668	0	0	190.984	669.212	1064.07	142.28	1231.47	34518.5	190.942	402.908	3140.82	4390.7	3542.59	112.92	32.9819	1164.94	206.601	54.1995	0	563.742	0	116.126	307.988	0	0	0
VED	114	Rind	2022	63.9766	10.7476	53.5178	31.5367	3.29032	0.733297	255136	163227	27420.9	136543	80461.3	8394.78	1870.9	0	609.447	149.626	105.568	0	1717.53	393.711	0	0	304.527	304.005	242.608	44.3027	3438.03	49547.3	496.786	968.352	2714.34	6599.26	12752.7	55.4817	17.7576	1084.46	243.091	42.1446	0	638.197	0	311.814	1703.51	0	0	0
VED	115	Rind	2022	33.8658	1.88044	25.6101	60.5147	2.84278	2.14424	115250	39030.3	2167.2	29515.6	69743.1	3276.3	2471.24	67.7828	463.667	142.288	0	0	3722.46	181.137	0	156.317	266.266	894.916	1618.37	107.627	1143.69	50575.8	283.189	368.158	2589.44	4819.64	2170.54	132.689	39.1258	1726.53	195.159	36.267	0	285.855	0	326.156	146.754	54.0559	0	0
VED	116	Rind	2022	66.6805	34.9313	33.6711	27.8139	4.97716	0.286397	394653	263157	137857	132884	109769	19642.5	1130.28	0	323.358	164.32	380.047	0	1747.47	604.478	0	0	0	137.305	210.443	0	1922.32	59982.2	1513.04	2240.5	4162.53	18346.5	17916.4	117.592	0	1436.3	312.306	59.5466	0	1826.42	0	258.752	3982.55	0	0	0
VED	117	Rind	2022	54.9285	18.8846	35.8925	38.1857	5.64429	0.838862	266634	146458	50352.7	95701.5	101816	15049.6	2236.69	0	213.261	251.481	0	0	3099.87	217.778	0	0	278.462	1417.52	1204.94	141.813	3049.28	62889.8	286.171	1121.15	8070.45	7412.45	11867	267.44	27.012	3293.46	614.235	506.662	0	1819.28	0	292.042	1445.53	0	19.503	0
VED	118	Rind	2022	75.6542	29.3131	48.6786	18.6217	4.84346	0.730757	388274	293745	113815	189006	72303	18805.9	2837.34	0	268.052	205.854	102.184	0	2111.61	201.019	0	0	0	664.431	508.088	0	1918.38	47191.5	747.993	531.953	3644.58	8278.19	5849.68	51.2077	28.3334	1562.7	474.041	489.105	0	3421.97	38.5622	255.754	2615.93	0	25.3375	0
VED	119	Rind	2022	60.0954	10.6766	47.0891	32.7404	5.94647	0.838146	267839	160959	28596	126123	87691.4	15926.9	2244.88	0	433.003	197.861	85.2267	0	1988.41	333.55	0	0	271.273	395.996	879.741	76.4946	3529.21	54975.5	477.76	1042.62	5254.23	6689.13	10880.1	164.653	16.6302	2263.34	412.091	196.419	0	2796.53	0	277.041	2491.18	0	18.9415	0
VED	120	Rind	2022	57.9838	4.90055	51.4646	36.899	3.56755	1.11403	333622	193447	16349.3	171697	123103	11902.1	3716.64	0	999.147	263.489	107.774	0	1658.02	854.732	0	0	402.099	966.763	1148.55	170.165	3520.32	60692.2	882.29	2414.79	6344.43	10350.6	32043.8	237.719	46.2563	1942.2	343.203	262.711	0	1319.59	0	685.484	3032.43	0	0	0
VED	122	Rind	2022	65.004	32.5853	32.7005	27.3681	6.85744	0.371228	402120	261395	131032	131495	110053	27575.2	1492.78	0	383.372	223.418	299.491	0	2410.47	541.569	0	0	0	208.042	243.226	0	2421.79	68294.6	883.549	1504.36	3646.48	14603.3	14389.1	0	0	2419.77	555.019	174.112	0	3965.37	51.1909	223.13	4772.27	0	25.1565	0
VED	123	Rind	2022	58.7477	24.1982	37.5876	33.7371	6.66448	0.498855	336201	197510	81354.6	126370	113424	22406	1677.15	0	181.345	269.991	182.895	112.174	2800.97	231.791	0	0	0	1872.3	1566.56	75.926	2858.58	62726.9	689.58	1132.62	6845.45	11879.5	19790	179.967	27.627	1977.77	602.094	171.896	139.936	3112.19	0	330.145	3836.89	0	26.9903	0
VED	125	Rind	2022	63.8691	30.0499	34.7674	28.6471	6.579	0.500268	383135	244705	115132	133206	109757	25206.5	1916.7	0	263.746	170.939	194.48	0	1844	342.954	0	0	0	140.274	291.266	45.6923	2666.84	69747.4	1124.76	1394.93	4705.55	11047.1	15656	121.041	0	2260.56	353.886	209.034	185.916	3642.95	0	222.898	5849.73	0	0	0
VED	126	Rind	2022	72.048	32.3956	41.9894	23.9474	3.55282	0.251485	458158	330093	148423	192378	109717	16277.5	1152.2	0	386.811	174.555	310.925	0	1739.5	538.02	0	0	0	269.606	557.491	0	2122.69	60581.9	1559.33	2141.51	3687.95	15154.4	20434.4	57.8123	0	1276.51	251.24	218.363	0	1222.26	0	247.003	3700.3	0	0	0
VED	127	Rind	2022	54.5692	23.8622	32.3137	37.4848	7.05728	0.541268	316895	172927	75618.2	102401	118788	22364.2	1715.25	0	271.588	235.191	401.381	0	2276.41	336.719	0	0	323.746	1346.09	1286.3	383.91	2098.22	61732	1390.26	2635.21	5143.86	15674.2	23083.5	154.716	14.4408	2192.32	506.536	330.991	138.26	2208.36	38.2618	350.266	4417.02	0	10.7981	0
VED	128	Rind	2022	70.6512	25.6413	49.0543	24.3251	4.401	0.428314	402626	284460	103238	197505	97939.2	17719.6	1724.5	0	641.881	231.601	222.145	173.025	1704.29	1234.79	0	0	263.359	195.002	240.259	0	3478.58	53428.5	1202.27	2516.11	3099.74	15054.4	14197.6	43.7273	11.9503	1118.14	184.941	88.6972	137.12	1495.02	81.1328	455.898	5639.89	0	0	0
VED	129	Rind	2022	47.6776	6.52342	39.4454	47.2339	3.87015	0.897541	187124	89216.2	12206.9	73811.8	88385.8	7241.97	1679.51	76.5625	397.532	160.752	0	0	2707.15	197.523	0	0	117.731	603.69	801.485	185.588	1851.8	59792.3	391.254	822.986	6648.3	7139.12	6302.78	142.208	47.0568	2138.7	279.578	0	0	1129.77	0	248.601	564.535	0	0	0
VED	130	Rind	2022	56.874	27.8346	30.2499	36.609	5.49411	0.703822	283223	161080	78834	85674.7	103685	15560.6	1993.39	0	348.527	256.468	98.7098	0	2232.61	336.017	0	0	0	1509.22	1215.1	350.763	1882.24	50512.9	601.085	1453.28	6255.82	12906.1	23468.1	237.703	20.6499	2577.18	455.148	436.579	0	1360.47	0	467.104	2143.44	0	0	41.5067
[truncated: 107 more columns]
