# Supplementary material for: Genetic regulation of volatile production in two melon introgression line collections with contrasting ripening behavior
Source: Hortic Res. 2024 Jan 16;11(3):uhae020. doi: 10.1093/hr/uhae020 (PMC10925849; doi:10.1093/hr/uhae020)
Supplement: Web_Material_uhae020 [file web_material_uhae020.zip › Supplementary table S4. Raw data VED ILs_R1.xlsx]

## Sheet: Flesh2020
Line	Replicate	Tissue	Year	%Esters	%Ethyl esters	%Acetates	%Aldehydes	%Alcohols	%Terpenes	Total	Esters	Ethyl esters	Acetates	Aldehydes	Alcohols	Terpenes	2,4-Heptadienal, (E,E)-	2,4-Nonadienal, (E,E)-	2,6-Nonadienal, (E,Z)-	2-Butenal, 2-methyl-	2-Decenal, (E)-	2-Heptenal, (Z)-	2-Hexenal, (E)-	2-Nonenal, (E)-	2-Octenal, (E)-	2-Pentenal, (E)-	6-Nonenal, (Z)-	Butanal, 2-methyl-	Butanal, 3-methyl-	Benzeneacetaldehyde	Benzaldehyde	Decanal	Heptanal	Hexanal	Nonanal	Octanal	Propanal	Pentanal	1-Butanol, 2-methyl-	1-Butanol, 3-methyl-	1-Heptanol	1-Hexanol	1-Octen-3-ol	1-Octanol	1-Penten-3-ol	1-Pentanol	3-Hexen-1-ol, (Z)-	Benzyl Alcohol	Cyclohexanol
PS	5	Flesh	2020	6.30189	4.10856	0.929557	69.8093	17.7091	0.193163	4622.77	291.322	189.929	42.9713	3227.12	818.652	8.9295	78.1537	28.6963	153.435	0	7.87406	159.46	56.3967	157.489	483.086	31.699	0	0	0	0	23.8876	165.183	158.509	844.736	656.805	193.657	19.1364	8.91953	0	0	33.2736	151.582	298.345	241.381	0	0	13.4653	42.9639	0
PS	6	Flesh	2020	24.1994	14.5368	12.8133	57.2037	13.8963	0.420107	3866.43	935.653	562.055	495.417	2211.74	537.291	16.2431	49.4923	17.0069	152.103	0	0	133.43	65.0961	91.9325	212.18	26.6705	93.1227	0	0	0	62.5901	65.2077	188.766	721.921	319.691	0	12.5299	0	0	0	23.0113	121.977	207.063	112.275	2.77624	21.1162	6.56401	22.5401	0
PS	8	Flesh	2020	21.8086	17.0975	10.8722	60.0239	11.077	0.339664	5990.41	1306.42	1024.21	651.293	3595.68	663.558	20.3473	136.692	32.6553	164.025	0	0	165.851	80.2805	127.824	350.988	0	68.0373	0	0	0	55.5594	145.442	208.019	1137.07	592.073	282.647	18.7146	29.7958	0	0	18.8849	48.24	320.248	168.889	0	0	0	53.835	0
PS	9	Flesh	2020	11.7966	6.77628	3.60267	67.1556	10.9291	0.234305	2931.24	345.785	198.629	105.603	1968.49	320.359	6.86804	39.8335	0	152.709	0	0	64.3594	54.4181	64.8319	150.135	25.3719	61.3374	0	0	0	44.1332	64.3067	62.3838	579.731	464.374	106.934	11.8068	21.8263	0	0	0	17.0641	164.492	82.1683	0	11.6198	5.49563	26.5759	0
PS	10	Flesh	2020	12.3724	10.5278	4.19147	65.7036	9.32781	0.520848	4259.4	526.989	448.423	178.531	2798.58	397.309	22.185	66.0719	20.5707	141.327	0	0	104.274	70.1013	143.82	311.266	19.9143	76.1428	0	0	0	55.8518	93.6776	121.492	885.098	505.411	159.32	12.722	11.5199	0	0	14.882	37.3597	156.554	103.809	0	15.4931	4.99348	37.3172	0
PS	11	Flesh	2020	5.93111	4.69255	0.486371	77.1446	9.51516	0.0938071	6414.64	380.459	301.01	31.199	4948.55	610.363	6.01738	133.975	52.6814	113.121	0	0	240.568	89.7211	200.023	719.882	67.0472	41.8242	0	0	0	63.1429	187.948	306.051	1705.95	663.312	288.197	21.1027	53.9938	0	0	17.4073	48.1155	260.309	186.111	7.25028	21.5656	0	41.5823	0
PS	12	Flesh	2020	4.39712	3.98558	1.14034	78.656	10.7096	0.236332	7060.03	310.438	281.383	80.5082	5553.14	756.102	16.6851	131.784	90.3561	442.738	0	0	282.656	93.281	407.279	745.137	39.3962	221.958	0	0	0	161.249	234.852	243.983	1465.26	710.341	227.897	29.6369	25.3385	0	0	32.0763	82.2392	294.42	182.321	4.64356	25.8425	5.17472	78.3222	0
PS	13	Flesh	2020	62.4291	40.4341	49.8296	28.3975	6.61752	0.262139	8404.92	5247.11	3398.45	4188.14	2386.79	556.197	22.0326	15.3192	0	329.927	0	0	75.2432	59.8415	232.242	226.592	0	74.7943	0	0	0	34.5521	85.1884	131.374	630.715	461.437	0	9.1441	20.4203	0	0	17.8774	35.8359	284.322	118.765	0	0	6.68289	51.3954	0
PS	14	Flesh	2020	7.49938	6.38626	0.366506	71.0027	12.3598	0.114113	6688.38	501.587	427.137	24.5134	4748.93	826.669	7.63232	193.876	74.0603	80.0979	0	0	290.517	82.7056	104.358	591.559	44.5588	0	0	0	0	63.1086	230.266	233.934	1966.81	481.027	247.394	24.2479	40.4164	0	0	36.3996	77.2685	377.642	220.273	6.39138	37.2475	3.10311	42.8241	0
PS	15	Flesh	2020	15.5962	12.4246	8.4622	59.5981	9.20258	0.390517	6727.5	1049.24	835.868	569.295	4009.47	619.104	26.272	218.774	38.6295	190.359	0	0	182.731	69.7123	136.718	485.05	44.3705	110.672	0	0	0	88.023	102.841	243.153	1316.88	438.455	282.268	21.9632	38.8696	0	8.51957	12.2502	41.8988	316.264	124.437	8.48701	27.7098	0	37.0069	0
PS	16	Flesh	2020	5.48805	5.10254	1.02446	70.4632	15.3448	0.746282	8603.51	472.165	438.998	88.1393	6062.31	1320.19	64.2065	108.401	65.2144	298.297	0	19.202	277.041	75.4033	288.606	612.801	94.2976	103.179	0	0	0	116.876	273.493	371.245	2232	774.503	302.271	26.1212	23.3534	0	0	50.1618	191.811	511.336	278.913	0	51.308	31.0587	113.677	0
PS	17	Flesh	2020	31.1971	22.1902	22.8621	53.1101	11.2714	0.378569	12459.5	3886.99	2764.79	2848.5	6617.24	1404.36	47.1678	88.6432	61.9625	392.471	0	34.7164	262.43	92.3545	503.822	625.246	0	221.81	0	0	0	56.4291	307.458	351.725	1959.66	1058.06	538.302	20.1103	42.0448	0	0	72.1606	154.794	516.561	441.406	0	0	22.5344	112.935	0
PS	18	Flesh	2020	13.5826	3.10515	9.58388	59.8152	17.3723	0.387473	2646.78	359.503	82.1865	253.664	1583.18	459.807	10.2556	0	0	194.219	0	0	74.4903	56.4657	129.775	258.903	18.478	73.6718	0	0	0	34.0435	51.3418	102.505	305.843	261.196	0	13.6595	8.5843	0	0	19.3268	79.2252	214.587	109.425	0	0	3.73378	20.1765	0
PS	23	Flesh	2020	64.0251	42.3897	42.0018	22.1077	9.91927	0.351445	8460.31	5416.72	3586.3	3553.48	1870.38	839.201	29.7333	26.0369	19.9356	309.014	0	0	86.7454	68.792	195.822	251.952	0	62.2617	0	0	0	32.5413	87.4045	87.3187	355.092	263.913	0	11.9893	11.5617	0	0	43.4908	220.199	230.031	145.981	0	0	5.00376	24.978	0
PS	24	Flesh	2020	22.6361	18.1112	10.7411	59.3408	11.5769	0.286331	3110.17	704.021	563.288	334.067	1845.6	360.06	8.90538	0	0	235.734	0	0	58.204	42.6109	179.38	197.641	13.6614	131.137	0	0	0	34.8259	74.0928	82.3243	266.772	408.535	102.485	11.123	7.07217	0	0	0	24.9903	170.249	89.6082	1.33892	0	4.3332	39.378	0
PS	25	Flesh	2020	2.55156	0.0792904	0.0792904	72.7516	16.0178	0.249391	5282.38	134.783	4.18842	4.18842	3843.01	846.12	13.1738	141.282	77.7572	123.24	0	17.3246	242.277	76.0555	178.602	421.121	52.8342	63.5119	0	0	2.52804	72.2796	271.224	252.56	1104.48	396.742	309.911	16.5427	22.7441	0	0	40.52	103.01	382.06	213.114	3.56627	25.313	12.5825	41.6035	0
PS	26	Flesh	2020	7.32461	5.89824	0.0321366	70.3659	13.1792	0.780062	7113.25	521.018	419.556	2.28596	5005.3	937.469	55.4877	316.03	116.969	50.6844	0	17.5988	472.059	51.5115	89.5495	962.526	88.661	0	0	0	0	54.3464	148.537	247.489	1745.19	404.165	211.853	19.4283	8.70138	0	0	46.5589	86.4234	487.941	201.937	5.08204	34.1169	7.73652	47.8859	0
PS	27	Flesh	2020	26.7722	19.4473	11.3675	53.2986	14.5415	0.186178	3725.76	997.468	724.561	423.527	1985.78	541.781	6.93656	0	8.00287	107.744	0	0	82.0742	52.5884	103.549	190.535	19.1516	133.465	0	0	0	29.0922	52.4692	109.989	521.061	361.221	197.882	9.34347	7.61226	0	0	20.668	51.0725	279.562	113.273	1.80185	19.1807	0	33.5188	0
PS	28	Flesh	2020	5.11006	3.45814	0.310303	74.1832	11.7198	0.660907	5284.74	270.053	182.754	16.3987	3920.39	619.359	34.9272	234.709	100.635	80.0921	0	26.4139	322.044	53.9802	185.55	925.352	76.0189	17.9655	0	0	0	34.9543	132.628	171.986	1002.1	331.453	181.255	27.3919	15.8537	0	0	20.4923	66.4265	306.821	161.98	5.24003	18.8904	0	22.6604	0
PS	29	Flesh	2020	12.0019	7.37352	3.03889	62.3749	16.8771	0.238486	4292.62	515.195	316.517	130.448	2677.51	724.47	10.2373	78.2071	48.3173	76.7261	0	13.5628	154.705	43.8591	142.489	440.487	34.7129	26.8695	0	0	0	25.2431	154.413	134.408	693.268	398.588	180.006	16.284	15.3693	0	0	40.1728	211.722	214.689	194.594	0	16.6402	0	29.8542	0
PS	30	Flesh	2020	7.38101	4.27401	1.6915	72.0366	12.5331	0.185	4700.68	346.957	200.908	79.5119	3386.21	589.143	8.69624	78.8917	34.6409	228.308	0	12.6964	186.464	54.5939	244.172	545.441	40.4876	149.853	0	0	0	46.0269	111.13	151.548	893.9	457.687	123.004	14.0584	13.3064	0	0	26.0543	102.372	228.08	147.879	0	16.5791	4.18927	31.4629	0
PS	32	Flesh	2020	2.90501	0.0261424	0.0261424	69.7053	19.5324	0.33334	4429.86	128.688	1.15807	1.15807	3087.85	865.258	14.7665	92.3596	37.0701	398.26	0	22.651	176.084	40.2075	379.306	514.987	43.8609	0	0	0	0	44.9008	198.923	99.1945	479.462	400.025	129.955	19.7011	10.9013	0	0	28.4324	135.484	339.678	215.789	0	19.5531	28.0864	62.7321	0
PS	33	Flesh	2020	23.3876	18.4489	13.798	52.8943	17.6655	0.147241	3301.04	772.032	609.004	455.479	1746.06	583.144	4.86049	24.2692	0	293.159	0	0	42.7704	50.5996	193.306	154.693	10.4572	98.5652	0	0	0	32.1521	59.1375	76.7101	309.016	387.87	0	13.3538	0	0	0	0	51.4612	223.596	77.7702	1.63954	7.61922	63.3389	104.495	0
PS	34	Flesh	2020	4.17646	3.13405	0	75.4983	13.3195	0.338051	7398.66	309.002	231.878	0	5585.86	985.462	25.0112	292.058	128.752	288.768	0	21.2304	316.308	67.3058	333.847	879.247	80.1994	233.237	0	0	0	120.971	287.871	304.038	1231.3	633.477	301.685	40.6961	24.8785	0	0	18.9938	94.8202	370.903	199.302	5.64446	27.118	65.8503	126.959	0
PS	35	Flesh	2020	3.32685	2.03106	0.0823241	54.5679	32.5109	0.506894	4873.17	162.123	98.9771	4.01179	2659.19	1584.31	24.7018	150.461	60.7176	117.761	0	0	240.419	34.4743	131.934	599.105	46.146	0	0	0	0	38.7196	168.243	81.0041	587.267	247.857	101.158	32.1707	21.7491	0	0	68.9056	734.264	374.883	232.342	0	30.4177	47.5958	70.8498	0
PS	36	Flesh	2020	45.2949	8.14968	39.4782	32.8855	8.76006	0.748397	5891.81	2668.69	480.164	2325.98	1937.55	516.126	44.0941	24.4667	0	312.34	0	0	49.0917	104.873	130.419	108.935	21.528	147.835	0	0	0	52.6178	55.1722	136.769	285.746	463.86	0	18.7819	25.1129	14.5546	0	0	66.7325	200.103	58.9086	3.77486	0	28.3292	90.9298	0
VED1.1	1	Flesh	2020	7.79208	5.33953	1.07422	61.8429	23.1244	0	3246.64	252.981	173.355	34.876	2007.81	750.766	0	21.3279	0	71.0865	0	0	80.6412	45.1902	60.764	190.286	12.7842	17.3905	0	0	0	49.8983	100.575	142.563	628.124	409.676	154.082	8.37047	15.0549	0	0	11.2145	28.5685	555.185	103.708	0	11.7915	1.91255	22.9528	0
VED1.1	2	Flesh	2020	18.6291	9.69886	10.7785	46.6839	30.9882	0.801792	3201.54	596.417	310.513	345.078	1494.61	992.099	25.6697	0	0	100.333	0	0	51.1209	42.6635	61.7332	119.837	6.14636	36.381	0	0	0	40.9184	68.3435	83.767	355.727	377.611	128.49	5.14879	16.3853	0	0	12.5807	32.5161	770.156	107.907	0	17.1005	5.32847	31.0779	0
VED1.1	3	Flesh	2020	27.5734	15.1076	20.9939	40.7344	24.6339	0.0941776	4020.19	1108.5	607.352	843.995	1637.6	990.326	3.78611	0	0	204.623	0	0	71.753	51.7368	131.028	149.916	0	109.139	0	0	0	108.483	54.9467	96.6937	316.803	274.083	54.2418	14.1487	0	0	5.80471	27.8888	92.1583	684.708	72.5151	1.32744	11.5083	7.71164	51.1779	0
VED1.1	4	Flesh	2020	5.40929	4.25778	0.16797	69.0182	18.579	0.127246	5477.96	296.319	233.239	9.20131	3780.79	1017.75	6.97046	139.993	67.7894	95.8558	0	0	227.999	54.9665	141.561	622.951	28.6614	0	0	0	0	56.5726	192.538	222.938	1239.36	418.819	209.066	34.8896	26.8281	0	0	25.0077	150.665	568.923	159.19	5.41618	22.0209	12.1002	44.159	0
VED1.1	5	Flesh	2020	4.10338	3.90632	0.27366	69.0788	21.3404	0.523576	5717.93	234.629	223.361	15.6477	3949.88	1220.23	29.9377	49.7929	39.7833	184.451	0	21.0415	205.221	77.5245	254.449	486.835	45.8258	62.0743	0	0	0	56.9494	174.678	259.631	1242.06	524.133	209.638	27.0347	28.755	0	0	29.4078	90.1964	857.169	148.745	0	24.521	5.66923	35.3411	0
VED1.2	1	Flesh	2020	5.88129	4.56397	0.232214	76.051	8.57758	0.338206	5444.92	320.231	248.505	12.6438	4140.91	467.042	18.415	209.509	61.1772	75.0334	0	0	277.292	58.2345	135.7	767.046	42.3199	17.876	0	0	0	49.7991	158.945	181.588	1540.48	356.678	153.707	20.8511	34.6782	0	0	0	38.4988	249.546	111.445	7.38598	22.5667	5.39162	20.4638	0
VED1.2	2	Flesh	2020	10.3584	3.94755	4.20649	63.1279	15.0996	0.136375	2705.13	280.207	106.786	113.791	1707.69	408.464	3.68912	10.7895	0	117.513	0	0	64.3357	31.1029	121.199	206.036	14.1552	0	0	0	0	52.1427	104.099	74.0305	358.301	393.287	137.145	16.7194	6.83432	0	0	19.658	49.0201	175.716	115.252	0	8.85839	0	25.0979	0
VED1.2	3	Flesh	2020	5.05996	0.253091	0.299394	52.5734	29.1045	0.35783	1634.83	82.7216	4.13759	4.89457	859.482	475.807	5.84989	0	0	218.452	0	0	39.3682	16.0634	154.202	118.98	14.1498	0	0	0	0	15.1828	63.493	13.6962	86.9506	87.1441	17.5248	14.2759	0	0	0	20.109	132.422	142.228	87.6557	0	6.7498	24.6348	38.77	0
VED1.2	4	Flesh	2020	72.2522	33.0259	48.0044	20.2191	4.82793	0.453578	8676.01	6268.61	2865.33	4164.86	1754.21	418.872	39.3525	0	0	112.289	0	0	0	34.7991	68.3488	0	0	570.824	0	0	0	0	79.4952	71.8238	154.421	662.213	0	0	0	0	0	0	0	229.803	83.8449	0	0	9.85026	51.832	0
VED1.3	1	Flesh	2020	8.82343	5.76726	1.65835	72.8608	9.014	0.20611	3613.47	318.832	208.398	59.9238	2632.8	325.718	7.44773	58.6932	23.009	89.2602	0	0	128.737	54.8724	118.618	363.735	21.7359	27.9513	0	0	0	36.7161	122.995	98.6664	779.583	527.488	159.669	12.3543	8.71478	0	0	0	22.5443	146.206	134.903	0	9.92194	0	0	0
VED1.3	2	Flesh	2020	5.11436	4.13964	0.317984	79.377	8.6781	0.0626775	8983.52	459.45	371.885	28.5661	7130.85	779.599	5.63064	248.53	148.209	176.235	0	26.7506	469.787	82.4393	296.046	1371.46	52.6946	114.576	0	0	0	45.6707	382.714	270.363	2337.18	766.329	309.436	19.145	13.2738	0	0	33.4051	58.2593	335.871	295.017	0	44.0398	0	0	0
VED1.3	3	Flesh	2020	3.60187	2.89702	0.124652	66.9695	13.606	0.498032	7934.9	285.805	229.876	9.89098	5313.96	1079.63	39.5183	290.79	122.831	155.369	0	20.9373	377.587	81.1386	190.201	876.001	47.4066	0	0	0	0	48.277	421.88	249.128	1236.17	752.672	384.827	29.7822	28.9659	0	0	41.2555	60.1294	520.07	383.119	0	27.0474	0	23.6608	0
VED1.3	4	Flesh	2020	5.72101	3.80666	0.0787382	75.3719	11.2398	0.11987	4465.81	255.489	169.998	3.5163	3365.97	501.946	5.35318	76.5098	34.7407	83.1677	0	0	191.45	62.5185	122.131	568.437	33.8291	0	0	0	0	38.2038	206.237	130.907	1023.27	586.95	183.694	17.5856	6.33926	0	0	16.3378	71.3259	167.254	186.324	2.24029	17.3014	2.54517	15.6431	0
VED1.3	5	Flesh	2020	10.2178	8.33199	6.17231	70.4947	9.16637	0	2724.91	278.428	227.04	168.19	1920.92	249.776	0	11.5998	0	118.532	0	0	69.6626	36.9303	120.417	163.113	14.3802	103.989	0	0	0	45.2358	96.6542	133.036	504.427	369.696	105.066	16.44	11.7387	0	0	14.7857	51.1598	76.6243	88.6045	0	0	0	6.73221	0
VED1.4	1	Flesh	2020	93.031	69.7601	46.7155	2.67392	3.98671	0.183922	71422.9	66445.4	49824.7	33365.5	1909.79	2847.43	131.363	0	0	495.91	45.2334	0	30.1625	0	318.787	0	0	0	0	0	0	644.719	0	84.1983	0	290.779	0	0	0	197.643	0	0	503.265	186.122	0	0	0	0	211.425	0
VED1.4	2	Flesh	2020	92.872	58.168	46.011	4.27888	2.53768	0.11382	73563.8	68320.2	42790.6	33847.5	3147.71	1866.81	83.7301	0	0	920.557	5.04735	0	58.6402	0	441.004	253.144	0	283.084	0	0	0	246.779	55.7579	195.236	0	688.46	0	0	0	220.685	0	0	444.926	320.66	95.5115	0	0	0	210.481	0
VED1.4	3	Flesh	2020	93.7724	51.7945	51.5704	3.21704	2.67148	0.173526	101883	95538.3	52769.9	52541.6	3277.62	2721.79	176.794	0	0	610.64	58.6621	0	48.4357	254.819	545.408	222.583	0	335.192	0	0	0	298.419	31.7248	232.374	0	639.363	0	0	0	327.462	0	92.7425	1329.43	89.1584	85.9829	0	0	0	181.63	0
VED1.4	4	Flesh	2020	69.6061	30.7499	51.7791	24.9467	2.32879	0.439172	8404.18	5849.82	2584.28	4351.61	2096.56	195.716	36.9088	0	0	308.485	0	0	34.4161	57.864	171.865	118.901	0	374.963	0	0	0	29.0136	57.2504	79.9238	292.39	571.49	0	0	0	0	0	0	0	105.199	71.3859	0	0	0	0	0
VED10.1	1	Flesh	2020	15.9883	9.12905	7.95464	63.769	15.4012	0	2949.99	471.652	269.306	234.661	1881.18	454.334	0	0	0	153.304	0	0	64.8429	59.6077	96.0862	180.035	14.6211	37.1586	0	0	0	50.6607	57.8393	113.435	595.745	306.108	138.974	12.7607	0	0	0	11.2066	25.1953	247.914	100.957	0	13.4846	5.47457	17.9511	0
VED10.1	2	Flesh	2020	4.95045	4.25174	0.0133553	78.5277	10.6236	0.307257	7996.37	395.856	339.985	1.06794	6279.36	849.501	24.5694	351.514	156.444	65.4828	0	17.022	467.725	75.6849	155.93	1179.63	59.0554	30.4243	0	0	0	81.5533	326.491	240.044	2145.88	592.154	289.772	23.1454	21.4113	0	0	21.3025	41.3489	450.065	249.032	0	0	4.76497	57.228	0
VED10.1	3	Flesh	2020	6.37953	3.52724	1.45193	60.8078	21.7199	2.27655	3732.09	238.09	131.64	54.1874	2269.4	810.606	84.9628	127.402	32.7412	83.7166	0	0	202.177	26.5324	60.2546	365.018	43.2341	0	0	0	0	73.1801	108.48	96.6658	544.602	343.85	98.9373	23.172	39.438	0	0	20.5014	71.2572	429.519	133.916	6.00044	26.634	6.20539	69.8674	0
VED10.1	4	Flesh	2020	7.2289	5.63388	0.088665	72.6667	12.7491	0.153485	6814.06	492.582	383.896	6.04169	4951.56	868.734	10.4586	143.378	83.559	138.222	0	23.1858	294.047	52.7786	233.062	758.833	64.7439	146.093	0	0	3.04038	76.8498	313.272	246.295	1363.75	672.781	309.524	19.0054	9.13338	0	0	35.4292	118.352	267.3	272.56	0	25.9004	22.7651	90.6181	0
VED10.1	5	Flesh	2020	1.673	0	0	66.9458	23.7298	0.156293	4711.04	78.8159	0	0	3153.84	1117.92	7.36302	162.848	37.2417	175.164	0	0	193.477	43.4899	145.808	570.967	52.4069	182.238	0	0	0	0	116.089	92.0231	888.65	373.694	89.0497	24.1976	6.49946	0	0	30.9897	396.754	255.513	181.884	17.9707	15.7544	76.021	99.9738	0
VED10.2	1	Flesh	2020	5.18824	3.10483	0.0713591	73.999	14.4091	0.166155	5144.26	266.897	159.721	3.67089	3806.7	741.241	8.54746	105.644	35.2618	84.2977	0	7.41792	208.02	47.5988	135.794	604.818	33.0324	0	0	0	0	57.3588	194.627	221.839	1085.69	714.913	230.33	17.3934	22.6625	0	0	26.3077	92.1021	283.302	219.908	4.76914	16.6444	7.59466	58.2724	0
VED10.2	2	Flesh	2020	5.4254	4.29558	0.779726	78.1952	10.802	0.262823	7448.2	404.094	319.943	58.0755	5824.13	804.551	19.5756	40.9538	49.6896	179.206	0	38.7129	271.758	74.6664	347.223	643.627	51.7485	112.136	0	0	0	74.5227	342.235	399.822	1709.8	1019.88	427.457	18.1294	22.5682	0	0	49.7962	88.7649	317.684	250.425	3.757	34.1473	3.03117	35.6419	0
VED10.2	3	Flesh	2020	7.65203	5.03861	0.0255438	65.1012	19.6747	0.250977	5783.53	442.558	291.41	1.47733	3765.15	1137.89	14.5153	109.647	49.1679	91.0131	0	0	225.544	71.4899	110.988	607.818	45.1086	81.2582	0	0	2.76122	62.3932	144.989	206.86	1013.52	644.647	265.018	12.6704	20.2588	0	0	63.0135	299.419	372.835	296.658	2.93931	27.0312	6.46514	48.2016	0
VED10.2	4	Flesh	2020	2.95094	0.132845	0.132845	67.3652	16.687	0.344246	3232.16	95.3791	4.29375	4.29375	2177.35	539.352	11.1266	118.012	34.7115	109.66	0	0	184.116	34.2513	128.999	425.251	34.8212	0	0	0	0	38.2712	101.752	71.3748	501.46	259.413	85.7569	32.8881	16.6148	0	0	16.1557	72.1143	251.505	115.03	5.4594	15.6014	7.40768	29.554	0
VED10.2	5	Flesh	2020	4.56885	2.34346	0.0619188	68.161	20.4352	0.141228	3501.68	159.987	82.0604	2.1682	2386.78	715.574	4.94537	84.0389	10.8334	72.2009	0	0	105.568	32.5971	68.7864	310.314	21.4256	0	0	0	0	76.4558	129.433	141.686	616.337	516.115	166.091	23.1615	11.7385	0	0	0	40.1868	300.333	145.115	3.14964	11.6874	76.4342	103.781	0
VED11.1	1	Flesh	2020	70.5061	39.7304	54.1854	20.8273	5.38721	0	5339.35	3764.57	2121.34	2893.15	1112.04	287.642	0	0	0	139.689	0	0	26.4065	31.8113	103.433	73.6226	0	53.8487	0	0	0	68.057	23.6155	55.8296	150.118	303.109	77.8893	4.61025	0	0	0	0	11.3303	107.352	44.0584	0	0	0	29.6087	0
VED11.1	2	Flesh	2020	11.539	3.9322	6.37489	68.5559	10.9897	0	4012.8	463.038	157.791	255.811	2751.01	440.996	0	30.5577	0	183.487	0	0	76.0356	58.676	155.606	269.844	19.3886	277.74	0	0	0	39.8476	118.953	132.958	504.887	677.857	179.417	9.91203	15.841	0	0	11.8826	33.7281	188.204	116.316	0	11.5302	0	59.5212	0
VED11.1	3	Flesh	2020	35.9643	6.18491	32.4602	45.4766	12.0636	0	1846.84	664.202	114.225	599.488	839.879	222.795	0	0	0	104.433	0	0	21.6041	32.3	70.619	0	0	38.6406	0	0	0	36.198	0	51.6205	134.681	270.202	68.197	11.3828	0	0	0	0	8.80367	106.558	51.7976	0	7.21099	0	21.5755	0
VED11.1	4	Flesh	2020	34.3502	24.9876	24.9324	52.5619	8.92471	0	4700.45	1614.61	1174.53	1171.94	2470.65	419.502	0	33.5401	0	239.735	0	0	85.5969	64.7172	160.126	246.53	21.5734	64.435	0	0	0	54.2751	100.744	178.474	674.122	510.675	0	10.845	25.2594	0	0	11.4764	32.3186	177.271	96.8184	3.82194	0	0	50.9131	0
VED11.1	5	Flesh	2020	6.16274	3.49271	2.67008	78.8247	10.1002	0	4224.02	260.315	147.533	112.785	3329.57	426.634	0	17.555	0	271.566	0	0	120.985	67.8579	253.648	303.751	30.1982	137.042	0	0	0	36.5025	145.805	259.491	883.764	513.583	245.5	21.6182	20.7074	0	0	19.7725	78.2213	161.112	124.167	0	18.4611	1.58124	14.2677	0
VED11.2	1	Flesh	2020	13.2087	9.47041	3.86562	68.3489	10.3723	0.161409	3639.17	480.686	344.644	140.676	2487.33	377.466	5.87395	82.4454	12.7598	66.917	0	0	101.945	61.3197	69.6999	263.221	28.1941	25.1768	0	0	0	51.2031	90.5056	163.391	906.633	364.819	153.434	18.6925	26.972	0	0	13.6003	30.4373	154.084	120.131	0	17.5726	0	25.8612	0
VED11.2	2	Flesh	2020	10.1066	6.02079	1.06465	70.482	11.2121	0	2152.45	217.538	129.594	22.916	1517.09	241.335	0	0	0	114.972	0	0	65.7724	31.8535	78.7028	185.229	18.8297	46.3328	0	0	0	42.3428	62.8154	68.9145	355.976	332.622	92.5975	10.8852	9.24142	0	0	0	15.0611	104.189	81.7184	0	0	0	20.1388	0
VED11.2	3	Flesh	2020	5.04458	3.31266	0.206363	71.7039	16.4044	0.171357	3809.42	192.169	126.193	7.86122	2731.5	624.911	6.52771	71.6656	31.135	83.2754	0	0	182.145	48.6903	98.3332	375.493	24.5292	0	0	0	0	52.5873	120.2	143.187	832.92	454.718	171.894	23.8085	16.9177	0	0	24.5537	66.1722	253.803	169.098	3.10963	17.3241	4.08799	43.5885	0
VED11.2	4	Flesh	2020	5.27755	3.7541	0.175308	72.6488	15.0233	0	4287.47	226.274	160.956	7.51627	3114.79	644.12	0	169.197	43.5093	60.3732	0	0	203.44	44.0338	66.2073	446.734	42.3565	0	0	0	0	66.3538	130.713	168.521	1104.43	371.608	142.686	33.0469	21.5783	0	0	18.7474	71.333	286.891	155.163	4.66608	18.9645	8.83059	64.5201	0
VED11.2	5	Flesh	2020	9.65806	7.44991	0.0539227	71.0609	11.5521	0.129008	6095.55	588.713	454.113	3.28689	4331.55	704.162	7.86378	161.293	73.9212	235.856	0	0	270.226	76.4664	233.922	696.737	51.2186	76.8614	0	0	0	76.0032	173.55	254.478	1262.11	447.923	207.783	17.2226	15.9846	0	0	26.0398	112.641	285.115	185.257	3.74475	26.6354	4.61225	39.6566	0
VED12.1	1	Flesh	2020	4.79305	3.89436	0.107284	70.1286	17.8583	0.176443	6331.38	303.466	246.567	6.79253	4440.1	1130.68	11.1713	159.248	112.3	48.7498	0	24.4785	265.62	49.1969	175.087	804.661	63.5776	0	0	0	0	38.1738	353.521	185.019	1125.77	619.29	347.362	47.1094	20.9394	0	0	38.0021	128.915	436.834	346.902	6.21754	35.1829	24.6575	79.7066	0
VED12.1	2	Flesh	2020	3.77083	3.22819	0.00485354	77.4516	10.7811	0.191735	13305.4	501.722	429.522	0.645781	10305.2	1434.47	25.511	489.542	368.265	398.429	0	96.0924	786.63	86.9336	595.493	1920.68	101.05	0	0	0	0	156.135	485.508	352.839	3131.39	677.672	537.454	50.2928	70.8027	0	0	50.7548	73.8822	574.933	425.413	9.72698	57.2862	44.5143	100.847	0
VED12.1	3	Flesh	2020	5.52303	0.0741391	0.104354	59.0628	24.2748	0	2140.34	118.212	1.58683	2.23353	1264.14	519.563	0	0	0	69.4531	0	0	49.9676	28.3084	57.5205	0	13.5717	17.7235	0	0	0	120.95	112.86	88.3277	307.822	306.141	66.27	15.3453	9.88375	0	13.5272	0	37.7214	214.284	57.1838	2.7711	9.50453	18.6794	94.7003	0
VED12.1	4	Flesh	2020	0.601308	0	0	81.2669	9.77138	0.0645658	13653.2	82.0977	0	0	11095.5	1334.1	8.81529	534.906	451.844	399.981	0	59.7687	953.693	86.8651	613.578	2748.04	95.4691	78.7898	0	0	0	0	253.951	249.666	3468.79	783.19	249.802	35.0648	32.1265	0	0	51.4299	121.754	619.905	359.545	4.60676	49.6852	37.7893	52.0319	0
VED12.2	1	Flesh	2020	6.88821	4.138	0.864755	68.4801	18.2562	0.221215	3060.86	210.838	126.658	26.4689	2096.08	558.796	6.77107	37.9551	18.6765	103.42	0	0	97.3551	41.6299	99.5786	316.37	14.9479	0	0	0	0	95.4978	78.919	91.433	556.943	383.23	132.62	17.166	10.3341	0	0	17.4677	33.4718	308.104	136.267	0	12.1309	0	25.9212	0
VED12.2	2	Flesh	2020	7.89926	4.57264	0.0355968	68.8973	15.7215	0.299642	4101.4	323.98	187.542	1.45997	2825.75	644.801	12.2895	65.7879	34.3714	130.71	0	0	141.497	64.4386	99.0897	398.687	34.1138	92.909	0	0	0	105.658	151.858	128.742	689.042	528.867	142.193	10.8582	6.9298	0	0	24.4396	92.2867	281.882	175.567	2.48234	12.6807	4.79269	29.6103	0
VED12.2	3	Flesh	2020	24.4268	9.24394	18.3348	60.7761	9.27689	0.070665	10082.6	2462.85	932.028	1848.62	6127.81	935.35	7.12486	204.87	74.8487	259.326	0	17.6336	283.585	97.4678	294.471	795.585	47.8859	183.781	0	0	0	106.807	278.303	416.961	1761.08	760.957	488.221	16.4831	39.5403	0	0	36.5703	100.222	434.116	253.044	0	61.1953	2.88803	32.6384	0
VED12.2	4	Flesh	2020	66.6905	29.2086	57.3453	24.361	6.83612	0.237708	11430.9	7623.31	3338.8	6555.06	2784.67	781.428	27.1721	25.541	24.63	248.566	0	0	106.912	69.0909	286.42	336.889	0	91.6217	0	0	0	133.58	111.314	181.346	559.411	580.394	0	18.8913	10.0658	9.19469	0	26.635	65.0945	387.117	179.974	0	0	0	71.4472	0
VED12.2	5	Flesh	2020	86.293	52.8826	58.2556	9.38035	3.64487	0.0796685	31828.6	27465.9	16831.8	18541.9	2985.64	1160.11	25.3574	100.653	26.4843	391.743	6.40566	0	112.541	56.6452	271.667	371.557	0	61.8377	0	0	0	233.606	55.9724	260.465	671.744	339.324	0	0	24.9919	34.2384	0	0	103.767	383.21	51.2729	0	0	0	91.2645	0
VED2.1	1	Flesh	2020	4.03143	0.669679	1.41136	65.5994	19.1353	0.246099	2878.21	116.033	19.2748	40.622	1888.09	550.756	7.08325	0	0	209.491	0	0	60.9551	35.8872	185.931	217.784	0	110.998	0	0	0	29.1215	75.8504	111.875	299.69	425.519	102.803	15.6311	6.55269	0	0	17.6768	48.2631	294.791	110.903	0	8.05783	2.15174	37.6033	0
VED2.1	2	Flesh	2020	11.2528	6.96007	3.2844	69.6185	13.0462	0	3631.12	408.603	252.728	119.26	2527.93	473.721	0	41.6514	24.922	109.721	0	0	101.187	54.8583	87.5084	316.683	25.3614	36.4492	0	0	0	101.338	86.0528	155.997	741.485	429.867	180.002	25.637	9.20897	0	0	0	27.4853	250.363	128.111	2.54375	12.096	0	34.3593	0
VED2.1	3	Flesh	2020	74.8448	36.7928	54.7878	17.672	6.49612	0.311624	14026.7	10498.3	5160.83	7684.94	2478.8	911.194	43.7107	0	0	507.812	0	0	68.421	128.018	234.073	223.526	0	195.246	0	0	0	36.1128	53.3318	118.05	329.611	569.447	0	7.82965	7.32081	11.9578	0	16.8955	54.3317	581.583	128.076	0	0	4.73996	29.6753	0
VED2.1	4	Flesh	2020	62.2094	37.4209	40.5463	27.7732	7.82416	0.568841	8451.24	5257.46	3162.53	3426.67	2347.18	661.238	48.0741	0	0	314.36	0	0	0	86.2437	157.176	78.0279	0	121.306	0	0	0	26.0312	136.06	105.206	396.354	910.019	0	6.42224	9.97444	0	0	0	23.6553	386.49	110.265	2.10536	0	0	39.6244	0
VED2.1	5	Flesh	2020	7.88857	5.14427	0	63.5653	21.8179	0	2503.58	197.497	128.791	0	1591.41	546.229	0	40.8476	0	140.3	0	0	65.2913	47.2112	53.6176	154.534	0	25.6764	0	0	0	38.5565	65.4936	78.5999	434.405	349.607	74.8167	8.0087	14.4454	0	5.94613	0	11.398	400.3	70.3252	0	7.36513	4.12849	26.5015	0
VED2.2	1	Flesh	2020	9.41117	4.65959	2.82307	67.2406	15.5095	0.667377	2954.2	278.025	137.654	83.3991	1986.42	458.184	19.7157	17.0988	9.14554	113.003	0	0	82.5111	38.7451	124.207	279.18	17.7315	16.6193	0	0	0	29.3882	85.2551	138.453	545.165	322.879	153.26	13.7838	0	0	0	0	27.7377	288.921	94.6824	0	11.3455	0	19.5135	0
VED2.2	2	Flesh	2020	5.63249	4.59168	0.591713	74.7083	13.6041	0.0695175	10380.8	584.698	476.653	61.4246	7755.32	1412.22	7.21648	357.239	132.599	128.819	0	31.3455	523.625	77.826	351.92	1564.5	66.4667	92.0296	0	0	0	49.594	328.29	431.322	2380.57	782.747	417.629	21.4357	17.3628	0	0	37.3954	87.2207	869.294	328.627	0	39.1455	0	27.9448	0
VED2.2	3	Flesh	2020	9.7616	3.3355	5.30536	69.1678	13.4402	0.653296	7811.06	762.485	260.538	414.405	5402.74	1049.82	51.0294	278.966	100.027	190.243	0	17.8935	356.73	77.7142	290.617	1108.23	67.9331	115.603	0	0	0	92.348	170.851	405.146	1232.04	617.247	248.487	21.6705	10.9921	0	0	41.6617	122.259	494.352	259.159	2.74103	37.5303	0	62.149	0
VED2.2	4	Flesh	2020	6.59809	4.61298	0.0370377	65.2117	15.5498	0.944076	3908.01	257.854	180.276	1.44744	2548.48	607.686	36.8946	217.389	65.9577	46.2702	0	9.17437	240.947	34.1856	74.484	610.32	66.8045	0	0	0	0	25.1349	115.336	74.3555	683.944	176.048	72.6288	22.589	12.9091	0	0	0	89.9693	295.894	116.78	4.42562	14.0797	17.337	36.8386	0
VED2.3	1	Flesh	2020	57.52	3.49792	53.0948	28.5894	10.655	0.357357	6333.41	3642.98	221.537	3362.71	1810.69	674.824	22.6329	18.8639	0	165.97	0	0	31.842	82.0585	165.985	138.109	0	324.418	0	0	0	34.4321	40.5534	97.5923	307.335	403.529	0	0	0	0	0	13.5692	32.2456	438.837	93.1034	1.42133	0	4.44204	63.5896	0
VED2.3	2	Flesh	2020	51.5701	26.4483	36.3981	34.5829	10.2382	0.363794	6583.62	3395.18	1741.25	2396.31	2276.81	674.045	23.9508	68.2863	0	157.09	0	0	69.5631	70.7276	109.883	234.479	15.8164	93.4467	0	0	0	86.4111	89.9151	187.715	503.319	573.571	0	16.5828	0	10.6983	0	16.6348	60.8138	365.986	139.748	0	0	4.81595	32.683	0
VED2.3	3	Flesh	2020	5.44708	3.85495	0.0691073	73.1008	14.8101	0.121063	7188.82	391.58	277.125	4.968	5255.09	1064.67	8.70298	258.487	62.9333	120.699	0	8.16902	433.855	85.2062	148.631	1217.05	78.5012	40.2356	0	0	0	76.0265	77.0633	276.801	1564.02	559.885	204.703	20.8814	21.9474	0	0	33.9561	157.179	534.16	247.69	4.44443	28.4826	7.84404	36.4883	0
VED2.4	1	Flesh	2020	6.56121	5.41549	0.0733841	71.5204	13.8246	0.158525	5640.77	370.103	305.475	4.13943	4034.3	779.815	8.94205	82.7203	53.2205	93.5885	0	8.76518	174.072	50.9711	130.051	482.531	23.9677	0	0	0	0	23.9752	216.607	190.026	1400.25	745.564	317.436	15.8249	24.7286	0	0	38.4146	41.9451	324.122	262.428	3.52935	26.3539	12.2203	32.1024	0
VED2.4	2	Flesh	2020	6.14964	4.69263	0.233536	72.1556	15.1304	0.084115	6286.2	386.579	294.988	14.6805	4535.85	951.128	5.28764	133.357	70.7388	111.663	0	0	281.193	54.1887	163.941	781.416	56.5778	0	0	0	0	38.79	236.518	222.502	1440.72	668.768	241.215	23.8725	10.3865	0	0	34.7746	94.0291	362.869	285.899	4.86613	24.0391	18.0359	92.1919	0
VED2.4	3	Flesh	2020	9.0308	5.89184	0.0446568	68.0871	12.2985	0.114017	4003.03	361.506	235.852	1.78763	2725.55	492.314	4.56415	0	17.7874	247.116	0	0	117.38	53.6435	298.94	261.864	19.3231	56.0152	0	0	0	49.454	127.547	187.167	780.761	349.128	131.766	8.90997	18.7458	0	8.93128	21.778	78.0474	198.884	117.135	0	14.8108	5.39602	26.899	0
VED2.4	4	Flesh	2020	6.60002	4.79661	0.480867	64.8502	17.6933	0.440765	2812.13	185.601	134.887	13.5226	1823.67	497.558	12.3949	86.7611	35.5893	68.9315	0	0	116.748	22.5639	77.8001	394.088	26.3905	0	0	0	0	0	89.3706	69.9958	498.794	226.651	81.4933	21.058	7.43526	0	0	0	65.463	247.198	123.799	3.47446	14.5335	4.63085	21.0136	0
VED3.1	1	Flesh	2020	89.399	39.6335	55.304	8.05333	1.9633	0.112654	53488	47817.8	21199.2	29581	4307.57	1050.13	60.2566	0	0	857.569	0	0	66.7502	187.615	670.293	212.115	0	628.498	0	0	0	117.44	107.72	175.823	475.439	801.242	0	7.06374	0	106.847	0	28.3992	151.077	372.718	107.239	0	0	0	107.928	0
VED3.1	2	Flesh	2020	6.02499	3.95244	0.0873163	66.5212	18.8288	0.161985	4020.49	242.234	158.907	3.51054	2674.48	757.01	6.51261	55.7729	19.9591	75.7322	0	0	116.755	60.6512	91.1597	399.415	26.912	0	0	0	0	45.9948	176.292	195.319	637.561	557.289	180.738	18.3304	16.5983	0	0	28.457	131.901	276.485	223.398	1.41033	19.395	3.32375	40.7343	0
VED3.1	3	Flesh	2020	7.33039	4.72912	1.27014	69.2634	13.499	0.787182	4181.84	306.545	197.764	53.115	2896.48	564.508	32.9187	21.0354	0	160.642	0	0	160.359	51.0763	163.773	391.204	23.0723	115.259	0	0	0	30.0953	156.554	152.067	694.903	608.644	144.675	11.622	11.5039	0	0	17.1371	43.3212	265.917	155.703	0	18.5024	3.10223	38.3416	0
VED3.1	4	Flesh	2020	0.94442	0.690958	0.507391	70.1781	20.5741	0.300469	7922.57	74.8224	54.7416	40.1984	5559.91	1630	23.8049	132.538	68.1061	375.002	0	0	324.224	130.248	342.449	490.49	92.2254	94.6758	0	0	0	74.9129	301.327	422.778	1626.05	709.636	316.913	25.3451	32.9911	0	0	79.7447	597.379	517.713	224.785	4.14615	56.6943	24.7786	90.6933	0
VED3.1	5	Flesh	2020	9.4399	4.89996	0.556576	66.3358	14.7778	0	2142.32	202.233	104.973	11.9236	1421.13	316.589	0	31.4172	9.84598	126.423	0	0	73.1766	35.2373	95.4564	216.797	20.2161	21.2662	0	0	0	32.2473	54.3863	69.1253	372.015	182.891	60.0166	12.202	8.40819	0	0	0	52.571	159.012	63.2425	0	0	4.13757	22.4442	0
VED3.2	1	Flesh	2020	90.1997	54.5626	55.6108	6.70605	2.39544	0.248431	33177.8	29926.3	18102.7	18450.4	2224.92	794.753	82.424	0	0	465.22	1.5925	0	48.7796	46.0597	309.459	189.224	0	157.309	0	0	0	57.8937	35.1895	119.611	406.04	382.67	0	5.87358	0	49.1066	0	0	97.6695	322.189	35.9368	0.32906	0	0	49.8073	0
VED3.2	2	Flesh	2020	2.85554	0.0612762	0.74932	79.7724	10.8554	0	4639.79	132.491	2.84309	34.7669	3701.27	503.666	0	69.9364	16.3327	276.29	0	0	153.052	42.3149	241.625	558.876	34.0877	234.802	0	0	0	0	142.586	178.958	903.796	605.956	213.532	16.5185	12.61	0	0	0	0	252.178	159.528	2.03504	13.5178	6.49805	43.1945	0
VED3.2	3	Flesh	2020	6.12359	4.18445	2.91797	63.2148	23.5625	0.263158	5252.55	321.645	219.79	153.268	3320.39	1237.63	13.8225	35.8158	8.99456	209.499	0	0	133.904	103.231	155.484	309.195	17.0499	93.0465	0	0	0	63.3268	86.5161	249.053	823.514	744.966	250.784	21.1913	14.8195	0	10.6965	47.9041	203.215	604.854	257.987	3.86472	15.0481	10.2519	51.2534	0
VED3.2	4	Flesh	2020	10.9875	6.94328	1.93775	55.4416	23.6332	0.274903	2132.24	234.28	148.047	41.3175	1182.15	503.917	5.86158	14.2712	0	50.2553	0	0	57.815	24.6996	49.499	182.595	14.6116	21.7355	0	0	0	23.7018	71.6554	58.3107	296.818	217.537	82.8282	9.37056	6.44145	0	0	24.9223	112.53	167.409	97.824	1.90325	0	13.1772	66.5169	0
VED3.2	5	Flesh	2020	9.06117	6.19145	1.93391	68.4705	15.3823	0.222088	6974.1	631.935	431.798	134.873	4775.21	1072.78	15.4887	186.917	101.648	104.562	0	22.8527	299.739	53.8297	145.053	809.983	58.2976	71.0912	0	0	0	80.4788	294.964	202.151	1321.56	693.919	299.562	17.195	11.4054	0	0	46.3644	171.816	354.757	339.107	0	29.4216	11.6515	75.9672	0
VED3.4	1	Flesh	2020	77.0639	57.2353	48.203	14.7982	6.61308	0.530737	16265	12534.4	9309.32	7840.22	2406.92	1075.62	86.3244	0	0	392.918	0	0	66.9497	109.904	126.758	105.97	0	424.857	0	0	0	82.7224	70.8031	155.323	374.33	462.856	0	13.5459	19.983	20.2744	0	32.7624	130.258	549.898	110.313	0	0	6.82829	88.7859	0
VED3.4	2	Flesh	2020	6.02772	3.60519	0.0970126	64.8094	23.2494	0.169964	3913.31	235.883	141.082	3.79641	2536.19	909.822	6.65123	0	21.7915	100.949	0	0	111.72	54.3773	101.342	303.797	19.6723	0	0	0	0	56.6994	112.014	105.613	811.255	524.901	167.048	14.7879	30.226	0	0	34.5467	87.0013	400.386	228.053	3.35146	21.5625	5.28672	82.287	0
VED3.4	3	Flesh	2020	7.31666	5.76687	0	71.1072	13.4236	0.121955	4775.72	349.424	275.41	0	3395.88	641.076	5.82423	47.0072	28.268	105.243	0	0	130.145	70.2422	137.747	416.422	27.681	19.6412	0	0	0	63.7111	138.377	175.683	1294.5	461.777	261.934	12.1147	5.38889	0	0	0	39.6816	328.055	186.275	0	19.8627	6.5485	40.1296	0
VED3.4	4	Flesh	2020	7.04722	4.89553	1.19234	68.269	17.0782	0	3472.86	244.74	170.015	41.4082	2370.89	593.101	0	16.0927	0	170.04	0	0	109.717	42.5608	149.766	261.431	10.8218	56.4207	0	0	0	79.8543	85.6391	71.1985	474.618	665.773	164.096	12.8571	0	0	0	0	29.4424	289.969	146.799	0	8.29856	2.02598	63.1212	0
VED3.4	5	Flesh	2020	8.5749	6.07958	0.387149	64.9854	19.4102	0	2494.12	213.868	151.632	9.65596	1620.81	484.114	0	0	0	74.2338	0	0	49.3366	26.8887	56.8733	195.439	14.3469	20.0039	0	0	0	39.241	70.3841	64.1052	455.872	403.644	127.258	16.0965	7.08979	0	0	18.1289	44.0173	213.253	132.989	0	9.50216	3.53173	39.3571	0
VED4.1	1	Flesh	2020	79.0339	23.2775	60.6136	15.719	2.48767	1.8526	57931.7	45785.7	13485	35114.5	9106.27	1441.15	1073.24	72.3431	151.655	768.813	0	19.3111	374.933	135.077	1393.64	1496.61	0	136.264	0	0	0	54.2626	164.178	742.972	3018.04	518.546	0	15.8518	43.7732	117.267	0	43.4996	333.127	458.865	248.831	5.68685	0	6.60369	64.644	0
VED4.1	2	Flesh	2020	35.1197	27.5578	25.0618	40.9313	9.09015	11.4692	29738	10443.9	8195.15	7452.9	12172.2	2703.23	3410.7	464.808	280.15	296.065	8.68039	56.2314	720.535	121.856	829.667	2340.19	0	0	0	0	11.0531	135.218	267.766	754.131	4375.31	707.681	690.011	25.2412	87.5744	27.7275	0	59.0287	254.32	931.711	512.687	0	0	6.69273	156.271	0
VED4.1	3	Flesh	2020	4.7155	4.38451	0.460023	72.0862	15.415	0.198489	4599.57	216.893	201.669	21.1591	3315.65	709.024	9.12964	58.564	24.6635	199.561	0	0	141.562	82.8806	171.435	309.172	42.2048	225.971	0	0	0	54.3994	138.903	165.754	1060.41	442.76	154.979	24.803	17.6272	0	0	0	65.3798	250.307	113.916	3.51506	17.4902	12.9806	152.554	0
VED4.1	4	Flesh	2020	88.3931	50.6188	47.4754	8.78277	2.394	0.0893051	51524.2	45543.9	26080.9	24461.3	4525.26	1233.49	46.0138	0	29.3743	535.697	4.47147	0	118.802	157.706	426.334	377.357	0	211.186	0	0	0	65.6555	132.178	187.912	801.433	654.52	792.984	11.6237	18.0234	97.0934	0	38.211	171.165	321.024	189.34	0	0	0	113.495	0
VED4.1	5	Flesh	2020	7.48318	6.26222	0.31008	71.6377	12.1055	0.718357	6796.43	508.589	425.608	21.0744	4868.8	822.741	48.8226	160.624	91.1082	135.815	0	0	245.452	70.6288	189.973	606.506	46.1367	86.1751	0	0	0	72.3639	234.428	268.69	1692.75	617.837	302.601	30.7495	16.9673	0	0	19.0802	109.685	313.21	189.022	0	0	38.8484	111.398	0
VED4.2	1	Flesh	2020	8.74995	4.54159	0	61.6278	18.191	0.400158	2312.28	202.323	105.014	0	1425.01	420.626	9.25277	35.8267	0	124.784	0	0	52.1912	28.4218	68.9129	151.338	28.6541	82.2081	0	0	0	37.9004	63.5868	64.7099	317.493	306.013	48.1463	9.07077	5.75055	0	0	15.6675	107.298	126.681	86.5931	2.41468	9.79102	8.48167	43.6972	0
VED4.2	2	Flesh	2020	11.9223	6.39134	0.516593	52.1649	23.1168	0.364218	2704.88	322.484	172.878	13.9732	1411	625.283	9.85167	44.0512	13.673	71.2209	0	0	90.7752	35.0813	53.5722	320.971	32.8792	6.84938	0	0	0	26.4819	72.4682	73.9097	353.839	131.379	68.9482	9.35865	5.53969	0	0	22.3778	86.122	269.935	149.917	2.21722	13.6464	5.11903	42.8401	0
VED4.2	3	Flesh	2020	3.78091	2.49998	0.0486368	46.5171	22.7754	0.935262	4093.25	154.762	102.33	1.99083	1904.06	932.254	38.2827	32.5236	0	109.567	0	0	118.228	42.386	44.3069	98.1826	19.6395	100.064	0	0	0	44.4613	52.8979	122.101	538.859	410.58	122.105	10.9286	37.2334	3.64078	0	16.5106	65.4582	476.257	108.697	5.25561	22.9347	50.2685	94.7002	1.91697
VED4.2	4	Flesh	2020	8.06686	5.23983	0	65.0129	20.4565	0	2283.02	184.168	119.626	0	1484.26	467.025	0	0	0	222.255	0	0	102.34	40.7666	124.698	86.7283	0	40.5592	0	0	0	32.8208	34.371	63.9668	398.025	254.323	69.2781	7.41922	6.70569	0	0	0	20.4822	244.046	42.222	0	0	48.017	44.771	1.18465
VED4.3	1	Flesh	2020	31.0575	27.0919	23.1049	48.5944	16.3196	0	3317.71	1030.4	898.832	766.556	1612.22	541.438	0	27.3663	0	57.8072	0	0	77.7442	40.0907	48.6179	227.375	11.2044	0	0	0	0	59.0889	83.4233	93.9619	477.309	269.327	112.675	15.148	11.083	0	0	17.7027	59.7773	215.444	112.294	0	10.9874	4.05545	56.0863	0
VED4.3	2	Flesh	2020	44.7078	40.0626	30.5626	37.3878	12.9277	0.320343	3522.28	1574.73	1411.12	1076.5	1316.9	455.35	11.2834	0	0	113.685	0	0	35.1346	33.505	71.1761	83.334	0	38.5753	0	0	0	31.4569	54.5801	72.3561	436.392	340.764	0	5.94452	0	0	0	13.1775	23.9549	248.265	84.0711	0	0	6.29434	35.3025	0
VED4.3	3	Flesh	2020	13.2251	7.84289	6.44758	56.6388	20.311	0.947512	2998.41	396.543	235.162	193.325	1698.26	609.007	28.4103	0	0	122.254	0	0	66.7595	40.5528	73.6936	203.311	15.1523	0	0	0	0	67.4848	89.2258	108.366	403.76	352.784	124.712	18.7136	11.4937	0	0	24.275	56.9442	221.663	127.23	0	12.6893	16.7601	85.2896	0
VED4.3	4	Flesh	2020	8.95803	6.20696	2.53016	69.02	12.7746	0	4789.65	429.058	297.292	121.186	3305.82	611.859	0	15.1679	7.99505	370.401	0	0	101.62	46.8311	358.796	259.83	17.4641	87.8136	0	0	0	41.7532	96.9717	138.453	950.335	579.23	201.509	10.244	21.4031	0	0	24.4935	89.6207	243.646	144.066	0	23.5472	5.93609	42.7743	0
VED5.1	1	Flesh	2020	91.6182	53.5068	46.0281	4.78788	3.17877	0.170388	90748.6	83142.2	48556.7	41769.8	4344.93	2884.69	154.624	0	0	590.968	15.7566	0	48.4821	314.701	204.644	206.33	0	1175.23	0	0	0	38.5772	99.6492	207.393	484.856	948.322	0	10.0262	0	385.017	0	92.8511	973.798	514.471	219.305	0	0	0	65.1823	0
VED5.1	2	Flesh	2020	8.12466	4.54749	2.30742	68.0848	14.9112	0.501866	4096.16	332.799	186.272	94.5157	2788.86	610.788	20.5572	31.4261	0	244.548	0	0	103.378	41.6887	217.183	289.217	0	130.499	0	0	0	26.8676	105.462	114.041	576.392	712.583	161.779	11.0455	22.7494	0	0	13.8664	33.6351	393.91	119.276	0	17.4135	0	11.3727	0
VED5.1	3	Flesh	2020	5.51818	3.98032	0.638544	57.3824	11.7909	0.125969	5154.94	284.459	205.183	32.9165	2958.03	607.813	6.49361	58.4824	0	86.6192	0	0	147.45	50.5807	102.819	354.36	0	0	0	0	0	36.0184	116.551	138.233	982.2	589.635	242.185	11.4429	41.4497	0	0	0	40.5562	374.162	146.317	0	32.0346	0	0	0
VED5.1	4	Flesh	2020	4.47095	3.27641	0.265874	61.1383	14.0185	0	4747.34	212.251	155.543	12.6219	2902.44	665.505	0	94.8015	0	214.38	0	0	181.339	53.3451	106.332	344.337	20.9021	0	0	0	0	150.042	136.972	177.76	758.419	438.369	172.116	14.502	38.8269	0	0	15.0007	57.8273	390.45	116.479	5.55336	25.6991	0	26.7398	0
VED5.1	5	Flesh	2020	6.4898	3.70241	0.420693	53.5485	31.6689	0.242172	2804.27	181.991	103.825	11.7974	1501.64	888.081	6.79115	16.5824	0	173.49	0	0	102.679	38.6347	133.171	316.226	16.1071	0	0	0	0	10.4581	62.1012	38.73	316.004	205.782	58.3721	11.2352	2.07041	0	0	15.9957	273.115	390.978	122.672	0.73043	20.8349	2.77542	21.833	0
VED5.2	1	Flesh	2020	6.26055	4.16286	0.891736	71.3277	15.2051	0.325749	4280.46	267.98	178.189	38.1704	3053.15	650.849	13.9436	102.189	21.7285	172.022	0	0	154.956	69.6677	126.524	443.976	27.6719	0	0	0	0	125.677	140.128	179.827	878.131	365.538	198.077	28.0874	18.9525	0	0	13.7133	62.0545	333.009	130.031	3.34272	22.9261	11.6172	40.737	0
VED5.2	2	Flesh	2020	12.2695	6.60861	5.44409	58.6197	23.5443	0.112595	3449.87	423.282	227.989	187.814	2022.31	812.249	3.88438	13.727	0	95.9368	0	0	71.8991	48.4101	86.169	272	14.3606	0	0	0	0	54.9076	82.7516	148.615	550.335	414.394	146.47	13.3074	9.02369	0	0	19.5106	103.847	451.508	137.687	1.491	20.4209	6.61593	45.4857	0
VED5.2	3	Flesh	2020	5.85806	4.72003	0.0307791	69.3837	18.3643	0	4743.2	277.859	223.88	1.45991	3291	871.057	0	61.2781	27.8859	71.4166	0	0	170.469	38.7801	85.8027	402.622	17.5804	38.4901	0	0	0	43.3906	141.742	138.101	1142.47	625.436	258.318	14.0646	13.161	0	0	26.6054	171.869	397.203	195.301	0	24.987	9.62512	30.9911	0
VED5.2	4	Flesh	2020	1.09038	0	0	74.8409	15.6159	0.147708	7406.3	80.7565	0	0	5542.94	1156.56	10.9397	291.958	194.537	142.875	0	25.5701	424.67	52.0901	280.007	1171.99	54.4095	0	0	0	0	111.176	272.199	216.406	1525.16	499.874	205.61	42.2953	32.1144	0	0	36.3148	154.893	485.4	244.688	5.72055	34.6743	48.3965	99.0458	0
VED5.2	5	Flesh	2020	1.78733	0.209065	0.163374	77.9992	13.079	0.211548	5208.23	93.0885	10.8886	8.50887	4062.38	681.182	11.0179	190.437	73.2008	215.109	0	0	261.152	52.3182	266.944	639.519	60.7368	173.721	0	0	0	105.728	105.107	184.832	1036.93	455.518	192.02	27.9132	21.1877	0	0	0	34.7707	318.06	99.8249	4.93222	21.5208	49.457	110.389	0
VED5.3	1	Flesh	2020	89.0652	34.9682	65.6579	7.30414	2.98858	0.156049	41487.4	36950.8	14507.4	27239.8	3030.3	1239.89	64.7407	44.2193	0	814.401	2.33651	0	65.6574	112.023	478.311	204.675	0	168.268	0	0	0	140.23	57.7718	126.573	377.172	428.811	0	9.85211	0	74.7529	0	24.0175	111.194	555.059	112.881	0	0	0	198.505	0
VED5.3	2	Flesh	2020	94.3152	58.3232	44.2602	2.42014	2.91589	0.182134	119402	112615	69639.4	52847.8	2889.71	3481.65	217.472	0	0	661.547	30.9318	0	39.6236	0	582.207	361.925	0	150.679	0	0	0	144.127	38.5148	409.778	0	470.374	0	0	0	397.689	0	81.8967	1387.68	454.367	161.516	0	0	0	303.673	0
VED5.3	3	Flesh	2020	11.1898	4.86901	6.66358	65.5121	16.1584	0.796831	5121.79	573.12	249.381	341.295	3355.4	827.598	40.812	172.752	66.9204	125.352	0	0	208.709	59.7078	135.172	534.008	37.604	0	0	0	0	37.9066	191.929	167.394	851.386	497.207	219.594	31.0738	18.683	0	0	27.8639	65.3279	417.677	243.206	4.446	26.0735	0	20.8968	0
VED5.3	4	Flesh	2020	55.7838	37.5121	44.3179	33.5557	8.51959	0.367276	6301.42	3515.17	2363.79	2792.66	2114.49	536.855	23.1436	0	0	402.585	0	0	43.1676	50.5413	210.938	0	0	334.216	0	0	0	0	60.1037	69.0918	246.006	583.405	114.433	0	0	0	0	0	0	326.148	87.4029	0	0	0	32.2337	0
VED5.3	5	Flesh	2020	5.82354	4.24148	0.874782	76.4063	9.90747	0	6202.83	361.224	263.092	54.2612	4739.35	614.544	0	111.707	76.7237	212.166	0	0	241.812	69.6391	334.283	732.647	35.8202	0	0	0	0	233.112	153.838	236.19	1555.15	454.522	230.699	18.567	42.4803	0	0	20.4789	52.0123	308.828	154.329	6.2246	22.0867	1.93453	29.164	0
VED6.1	1	Flesh	2020	54.643	32.1318	37.4023	27.0663	15.6895	0.274522	10146.5	5544.33	3260.24	3795.01	2746.27	1591.93	27.8543	106.726	20.1851	240.455	0	0	97.567	98.9366	129.509	285.775	0	138.889	0	0	0	59.4859	74.0931	160.899	767.951	530.8	0	14.125	20.8771	9.28846	0	17.6995	44.2047	1294.71	128.225	4.32077	0	0	38.532	0
VED6.1	2	Flesh	2020	90.088	55.8531	43.0103	4.24609	5.43307	0.158332	86478.3	77906.6	48300.8	37194.6	3671.95	4698.43	136.922	0	0	197.949	20.1852	0	0	0	98.8743	0	0	654.478	21.6423	0	0	467.741	0	72.1496	323.346	541.47	1274.11	0	0	360.614	0	112.628	863.604	1901.84	98.9219	0	0	0	613.762	0
VED6.1	3	Flesh	2020	18.4835	6.92666	11.4354	37.3729	38.4658	0.765291	2624.41	485.082	181.784	300.112	980.818	1009.5	20.0844	0	0	105.632	0	0	26.4179	26.0083	76.9833	0	0	55.2113	0	0	0	27.2997	27.82	37.1222	188.806	321.901	79.4644	8.15175	0	0	0	0	0	899.956	65.5751	0	6.67529	0	20.5254	0
VED6.1	4	Flesh	2020	8.18394	0.128948	1.11654	42.6911	37.2149	0.859768	1904.57	155.869	2.45591	21.2654	813.085	708.785	16.3749	0	0	101.938	0	0	33.0734	16.5436	82.2673	0	10.649	0	0	0	0	0	80.1805	35.2329	147.648	248.166	45.9649	11.4207	0	0	0	17.9637	88.0579	486.05	100.715	0	7.8875	0	0	0
VED6.1	5	Flesh	2020	78.3571	58.7253	42.5155	15.3158	4.75396	0.131696	21526.8	16867.7	12641.6	9152.2	3296.99	1023.37	28.3498	18.6822	27.9062	443.801	7.24265	0	109.653	114.414	483.57	346.214	0	87.9125	0	0	0	52.5457	38.9045	186.565	790.043	265.199	273.793	18.9261	31.6164	0	0	10.8833	66.385	316.379	64.8661	0	0	0	69.8161	0
VED6.2	1	Flesh	2020	92.9339	44.8019	58.8956	4.32882	2.24972	0.235276	96943	90092.9	43432.3	57095.2	4196.49	2180.95	228.083	0	0	720.952	7.51735	0	41.6031	160.584	672.706	258.19	0	672.217	0	0	0	70.3416	85.3863	150.588	459.724	889.642	0	7.03987	0	268.412	0	66.6641	665.183	322.501	111.19	0	0	249.317	166.836	0
VED6.2	2	Flesh	2020	9.89612	7.0572	4.90604	74.6785	8.67256	0	5878.26	581.72	414.841	288.39	4389.8	509.796	0	124.256	0	151.46	0	12.0313	173.839	75.4086	144.365	464.031	36.9636	208.243	0	0	0	68.2869	346.129	230.211	876.093	970.969	485.754	11.4679	10.2873	0	0	17.5759	40.433	238.623	161.856	0	16.0324	0	24.0733	0
VED6.2	3	Flesh	2020	6.66782	4.72934	1.51928	70.3161	15.4509	0.168926	6725.37	448.436	318.065	102.177	4729.02	1039.13	11.3609	162.638	83.965	269.467	0	0	324.831	63.2549	298.784	881.37	36.4342	178.657	0	0	0	81.8218	234.167	141.999	822.702	807.378	305.458	21.2572	14.8346	0	0	48.6764	114.081	425.891	327.375	5.2537	16.079	2.88205	68.7062	0
VED6.2	4	Flesh	2020	2.11331	0.21233	0.21233	68.7751	16.95	1.15984	3069.17	64.8612	6.51676	6.51676	2110.83	520.224	35.5974	120.178	24.1662	316.273	0	0	119.078	45.5747	201.306	287.902	46.5063	35.6406	0	0	0	51.1182	86.9128	50.9446	353.064	263.899	66.2586	30.2187	11.7845	0	0	0	129.77	169.706	0	0	11.5619	39.3907	134.876	0
VED6.2	5	Flesh	2020	1.24104	0	0	77.8844	13.5646	0.388899	6928.95	85.991	0	0	5396.57	939.887	26.9466	242.207	93.0594	739.826	0	10.4047	275.593	60.8482	545.86	895.467	79.144	152.241	0	0	0	0	196.762	180.368	1247.37	490.209	152.054	25.801	9.36129	0	0	13.1296	98.5035	299.54	167.388	3.72925	19.2185	84.9407	191.28	0
VED6.3	1	Flesh	2020	91.8573	69.2248	31.1663	3.88624	3.87837	0.213479	115333	105942	79839	35945	4482.11	4473.04	246.211	0	0	1571.89	9.29958	0	77.6429	104.064	726.93	222.934	0	535.872	0	20.9656	9.48657	364.237	21.6921	267.978	0	521.257	0	27.8689	0	384.907	0	66.087	1649.39	445.958	251.528	0	0	0	575.41	0
VED6.3	2	Flesh	2020	93.4972	62.684	47.0531	2.14883	3.90505	0.195029	79904.3	74708.4	50087.2	37597.5	1717.01	3120.3	155.837	0	0	376.108	0	0	0	0	94.5924	0	0	299.174	6.54608	0	0	456.258	0	81.8248	0	402.508	0	0	0	297.378	0	76.6198	902.754	322.147	101.923	0	0	0	550.467	0
VED6.3	3	Flesh	2020	92.7761	49.4765	56.7315	4.02614	2.68918	0.260384	47201.7	43791.9	23353.8	26778.3	1900.41	1269.34	122.906	0	0	283.902	0	0	42.5309	33.7596	192.191	91.3662	0	247.412	0	0	0	159.214	28.0184	122.662	338.044	354.375	0	6.93267	0	102.524	0	29.5004	354.468	255.297	81.257	0	0	0	169.984	0
VED6.3	4	Flesh	2020	95.4102	50.9536	57.8217	2.10397	2.03163	0.24798	101345	96693.5	51639	58599.4	2132.27	2058.95	251.316	0	0	223.759	10.5914	0	17.7659	215.164	222.013	164.618	0	166.482	0	0	0	93.1632	27.4569	102.819	407.164	481.277	0	0	0	256.936	0	52.9207	609.489	392.453	99.4018	0	0	0	207.109	0
VED6.3	5	Flesh	2020	88.2963	50.8056	66.1962	6.82353	4.18682	0.298893	24700.2	21809.4	12549.1	16350.6	1685.43	1034.15	73.8271	0	0	147.526	0	0	59.7031	56.3533	133.749	176.927	0	51.8412	0	0	0	127.991	52.9238	178.202	380.238	302.534	0	17.4385	0	54.9347	0	33.0973	183.744	229.604	102.854	0	0	0	111.741	0
VED6.4	1	Flesh	2020	6.24359	3.33966	1.78406	73.5089	12.4952	0.186353	7175.36	448	239.633	128.013	5274.53	896.576	13.3715	101.725	63.6749	293.537	0	23.248	206.004	56.8871	354.643	781.425	36.2993	189.65	0	0	0	0	316.09	308.529	1113.43	1013.05	386.748	20.1727	9.41712	0	0	30.8096	92.6716	366.102	321.516	0	22.7299	0	51.6118	0
VED6.4	2	Flesh	2020	55.1598	42.8579	33.5966	32.2058	9.64955	0.419918	7271.21	4010.79	3116.29	2442.88	2341.75	701.639	30.5331	11.8004	5.96439	273.692	0	0	84.6745	74.4854	135.413	265.073	0	42.0144	0	0	0	46.6218	75.2734	124.113	630.698	346.398	195.439	17.2553	12.8362	0	0	15.9231	47.2577	289.589	120.692	0	0	9.04455	75.9592	0
VED6.4	3	Flesh	2020	13.346	9.10215	4.93228	54.5463	22.3706	1.52124	2752.68	367.375	250.553	135.77	1501.49	615.792	41.875	26.5822	0	88.4531	0	0	54.6939	28.8643	41.7354	144.181	6.90334	92.8037	0	0	0	33.4709	67.4246	74.7962	253.365	474.042	90.9192	11.0792	12.1754	0	0	9.1208	21.1686	428.486	77.0678	0	13.3454	3.74072	36.8527	0
VED6.4	4	Flesh	2020	90.7813	39.4068	65.3336	6.53493	2.1996	0.2188	60329.5	54767.9	23773.9	39415.4	3942.49	1327.01	132.001	0	15.2336	393.716	4.24936	0	80.5794	93.3703	475.082	239.015	0	494.334	0	0	0	152.328	82.8784	230.356	602.012	752.929	315.39	11.0162	0	124.053	0	52.0327	195.521	457.31	100.049	0	0	0	136.033	0
VED6.4	5	Flesh	2020	6.63532	3.41006	1.49853	69.685	15.0419	0.114464	5055.01	335.416	172.379	75.7508	3522.58	760.37	5.78616	83.2629	33.0849	72.2036	0	0	193.63	71.2034	59.5413	557.854	37.7543	101.079	0	0	0	68.7414	73.6291	208.359	1147.84	590.722	201.29	13.5906	8.79819	0	0	25.6006	87.8723	344.8	219.17	3.30892	21.0686	6.33686	32.4228	0
VED7.1	1	Flesh	2020	9.52543	6.35777	2.2245	65.9168	14.8871	2.19905	5350.72	509.679	340.187	119.027	3527.03	796.565	117.665	291.379	14.1507	81.7472	0	0	316.469	55.5318	69.2539	605.72	48.1313	26.4984	0	0	0	33.573	120.421	108.591	1331.12	271.701	103.499	28.0371	21.206	0	0	15.8829	75.0681	449.909	132.566	0	20.3278	26.3782	28.5558	0
VED7.1	2	Flesh	2020	91.9401	66.4444	30.7671	4.63133	2.2719	1.05387	160542	147603	106671	49394.2	7435.24	3647.35	1691.91	0	0	371.74	30.9995	0	0	0	223.784	514.199	0	938.977	16.0209	39.8014	7.46827	191.15	84.9216	275.429	875.117	664.028	3186.8	14.8038	0	430.406	0	221.023	1539.07	317.346	180.184	0	0	0	186.327	0
VED7.1	3	Flesh	2020	93.5681	62.9399	39.8705	3.76995	1.79123	0.771929	170283	159331	107176	67892.8	6419.58	3050.16	1314.47	0	0	514.126	49.1301	0	83.5792	0	371.554	656.612	0	206.951	4.91141	0	0	75.5491	137.968	385.35	841.258	502.247	2575.03	15.3246	0	323.642	0	183.139	1099.17	196.499	167.883	0	0	0	88.5708	0
VED7.1	4	Flesh	2020	90.9824	74.9012	27.3323	2.93239	5.82087	0.132511	114819	104465	86000.6	31382.6	3366.93	6683.44	152.147	0	0	1021.33	35.8109	0	112.862	0	548.628	407.807	0	0	0	0	0	438.73	65.0138	369.786	0	341.184	0	15.3419	10.4386	406.619	0	88.8629	1950.36	198.099	80.5405	0	0	0	191.323	0
VED7.1	5	Flesh	2020	93.8298	76.4554	26.4262	3.15728	2.25233	0.616821	206075	193360	157556	54457.9	6506.37	4641.5	1271.12	0	0	518.692	36.006	0	0	0	117.115	0	0	672.334	50.6744	92.7128	7.81818	339.945	57.7387	391.109	1050.22	538.598	2619.07	14.3261	0	697.54	79.6422	0	1700.47	494.452	165.03	0	0	0	245.323	0
VED7.2	1	Flesh	2020	88.0744	83.1755	11.1444	6.17069	5.12555	0.296571	65152	57382.2	54190.5	7260.77	4020.32	3339.4	193.222	62.7327	0	1660.09	110.994	0	128.37	33.1728	448.489	0	0	534.882	0	28.1507	6.26238	338.016	17.8154	129.643	0	380.837	140.874	0	0	279.117	0	37.0664	467.982	184.18	0	0	0	0	90.22	0
VED7.2	2	Flesh	2020	91.8631	85.9247	17.6182	2.90427	4.81373	0.243775	84860.1	77955.1	72915.8	14950.8	2464.57	4084.94	206.868	0	0	649.18	80.5443	0	62.5332	111.489	238.377	197.095	0	240.468	0	104.913	0	301.149	32.6003	145.132	0	283.675	0	17.4111	0	295.817	0	73.0919	775.358	231.468	91.6886	0	0	0	128.852	0
VED7.2	3	Flesh	2020	91.2289	75.3105	26.113	4.79009	3.62868	0.227812	88227.4	80488.9	66444.5	23038.8	4226.18	3201.49	200.993	181.031	0	714.676	65.9827	0	97.2861	0	323.628	421.952	0	631.16	0	35.0592	7.20105	196.965	56.1481	384.353	632.713	464.852	0	13.1699	0	0	0	83.7289	1363.96	270.94	236.198	0	0	0	135.65	0
VED7.2	4	Flesh	2020	74.4157	71.1902	10.9324	14.7879	9.90929	0.48332	40775.3	30343.2	29028	4457.74	6029.8	4040.55	197.075	629.371	0	1216.07	70.136	0	216.051	274.081	539.867	510.994	0	97.7371	0	13.7656	96.2287	1567.07	39.0275	152.582	292.573	178.737	135.505	0	0	244.718	39.3067	133.465	869.806	227.528	120.997	0	26.5923	0	141.728	0
VED7.2	5	Flesh	2020	90.1052	81.8528	18.6915	4.89467	4.58003	0.239303	89345.6	80505	73131.9	16700.1	4373.17	4092.06	213.807	586.141	0	1020.16	37.1275	0	122.018	194.375	340.145	248.791	0	258.85	23.439	28.6456	16.1738	601.393	55.6342	499.467	0	307.633	0	0	33.1742	300.43	53.9335	36.0766	754.939	223.961	127.876	10.7321	0	0	193.808	0
VED7.3	1	Flesh	2020	94.1828	59.4113	41.5136	2.47475	2.96807	0.238318	96448.7	90838.1	57301.4	40039.3	2386.87	2862.67	229.854	0	0	759.065	30.4285	0	0	102.927	443.63	0	0	373.219	0	0	0	94.0955	0	93.015	0	490.488	0	0	0	317.523	0	91.3782	1091.45	206.115	82.3967	0	0	356.241	109.871	0
VED7.3	2	Flesh	2020	7.1486	4.70085	0.816273	72.628	13.5474	0	4602.23	328.995	216.344	37.5667	3342.51	623.48	0	100.798	30.8162	141.498	0	0	165.608	67.8138	112.659	478.009	48.2728	0	0	0	0	52.4902	201.842	175.521	979.067	528.176	211.364	23.8807	24.6888	0	0	22.9079	53.893	191.683	207.178	5.15986	16.2222	15.4508	73.4892	0
VED7.3	3	Flesh	2020	11.6494	9.42986	4.75197	73.788	8.448	0	3536.69	412.003	333.505	168.063	2609.66	298.78	0	32.7946	15.415	104.667	0	0	84.7626	41.3938	117.241	252.022	32.5664	30.4545	0	0	0	38.4529	110.062	105.351	1141.23	309.685	150.815	16.1103	26.6304	0	0	12.7942	22.0519	114.164	84.9685	0	21.5898	1.95583	23.17	0
VED7.3	4	Flesh	2020	6.2392	3.07026	0.060184	62.0428	22.627	0.482874	2977.88	185.796	91.4285	1.79221	1847.56	673.805	14.3794	62.2914	37.5321	91.4357	0	16.0794	131.249	26.6764	129.916	375.333	33.5909	0	0	0	0	22.4455	125.129	62.5521	337.486	284.641	90.2629	14.899	6.03877	0	0	31.4936	95.3883	251.162	204.984	2.85472	17.6818	17.6441	31.5362	0
VED7.3	5	Flesh	2020	4.90799	3.43876	0.660019	76.7533	10.6664	0.146505	6703.69	329.016	230.524	44.2457	5145.3	715.04	9.82123	351.115	85.85	279.249	0	0	348.298	66.5894	273.777	919.199	57.0748	79.8011	0	0	0	53.399	184.857	250.647	1437.16	564.655	149.637	23.3363	20.6632	0	0	18.1181	43.7213	357.242	191.267	8.10354	26.5619	0	39.7985	0
VED8.1	1	Flesh	2020	83.7656	36.6641	52.79	4.24581	10.4644	1.41684	116247	97375.1	42620.9	61366.9	4935.63	12164.5	1647.04	0	0	899.965	36.1222	0	0	0	201.886	0	0	465.369	1.35734	18.8087	18.0065	408.235	0	333.709	0	589.088	1963.08	0	0	544.732	0	215.671	2796.14	1648.59	3592.95	0	0	14.5704	2029.6	0
VED8.1	2	Flesh	2020	88.9324	64.4921	39.0134	3.97384	6.48238	0.502276	76098.6	67676.3	49077.5	29688.7	3024.03	4933	382.225	0	0	1087.94	37.0422	0	0	61.8042	249.339	0	0	494.188	0	0	10.5276	490.935	44.4906	176.95	0	370.815	0	0	0	429.568	0	0	694.158	1549.02	105.183	0	0	0	603.906	0
VED8.1	3	Flesh	2020	89.6524	40.9266	51.5335	3.19148	6.66035	0.402182	131528	117918	53830	67781.2	4197.71	8760.25	528.984	0	0	1381.2	42.7106	0	0	0	487.356	0	0	660.97	0	14.0676	29.592	425.275	45.4333	393.038	0	718.062	0	0	0	657.382	0	0	2422.69	2524.32	703.044	0	0	0	1337.24	0
VED8.1	4	Flesh	2020	92.498	64.4845	30.6559	3.5373	3.48106	0.341897	171826	158935	110801	52674.7	6077.98	5981.35	587.467	0	0	824.501	78.8745	0	0	449.499	312.424	163.015	0	450.064	10.0252	47.6141	29.4089	1548.15	27.22	308.755	1412.4	416.025	0	0	0	404.475	0	0	2247.3	948.793	186.8	0	0	0	780.883	0
VED8.2	1	Flesh	2020	91.9624	44.3928	53.1734	3.82329	3.59062	0.422334	99091.3	91126.7	43989.4	52690.2	3788.54	3557.99	418.496	0	0	1525.23	0	0	0	0	1270.52	0	0	221.87	0	0	0	104.1	28.9749	117.822	0	520.031	0	0	0	227.427	0	89.64	1228.54	1031.14	236.592	0	0	0	276.998	0
VED8.2	2	Flesh	2020	86.6789	49.7246	38.8943	5.79022	6.70994	0.661442	169589	146998	84327.3	65960.5	9819.57	11379.3	1121.73	0	48.9703	1731.1	14.7796	0	182.38	266.234	2006.13	1022.23	0	480.499	0	0	12.8525	297.638	144.37	896.302	1207.9	1473.53	0	34.661	0	1352.49	0	320.3	5513.62	1047.24	1606.2	0	0	0	545.574	0
VED8.2	3	Flesh	2020	89.8555	67.1012	30.5284	2.92073	6.85929	0.251769	92648.8	83250.1	62168.5	28284.2	2706.02	6355.05	233.261	0	0	591.521	14.7499	0	33.6039	0	611.725	130.05	0	201.523	0	21.396	11.1253	526.467	0	148.041	0	415.816	0	0	0	377.044	0	100.53	2046.08	1943.45	0	0	0	0	204.464	0
VED8.2	4	Flesh	2020	77.4467	9.02629	67.6871	8.62164	12.7832	0.920718	70022.3	54229.9	6320.41	47396	6037.07	8951.08	644.707	0	13.0062	1804.13	0	0	61.2869	198.86	1359.9	289.099	0	459.81	0	0	0	53.8091	63.0948	307.886	567.1	859.085	0	0	0	236.278	0	629.206	2459.48	1220.07	3614.81	0	0	0	341.581	0
VED8.2	5	Flesh	2020	86.8301	40.8669	54.7487	4.63445	8.17821	0.175331	61288.8	53217.1	25046.8	33554.8	2840.4	5012.33	107.459	0	0	665.458	0	0	60.1747	0	592.478	163.099	0	86.0522	0	0	0	84.0438	33.0348	174.827	542.23	439.003	0	0	0	208.426	0	84.728	1403.58	2471.46	193.439	0	0	0	181.013	0
VED8.3	1	Flesh	2020	89.3735	56.9572	33.1007	4.52841	5.64246	0.26079	110320	98596.9	62835.2	36516.8	4995.75	6224.76	287.704	0	0	1511.17	11.596	0	105.317	127.634	482.571	442.241	0	331.092	0	0	0	184.226	82.8605	391.182	670.105	600.87	0	15.0207	39.8607	358.884	0	109.789	1553.63	2417.83	352.026	0	0	314.365	297.576	0
VED8.3	2	Flesh	2020	82.9452	67.8631	21.6879	5.98108	10.5687	0.229858	82271.7	68240.4	55832.1	17843	4920.73	8695.02	189.108	0	0	1817.69	9.11198	0	95.6539	180.466	567.751	264.18	0	712.237	0	40.3064	0	388.003	32.8279	293.69	0	508.981	0	0	9.83256	235.578	0	86.5664	1596.97	4391.06	238.423	0	0	361.05	222.277	0
VED8.3	3	Flesh	2020	92.086	67.8373	26.8039	2.35738	5.38043	0.0915053	212547	195726	144186	56971	5010.54	11435.9	194.492	0	0	2192.9	38.2905	0	57.5419	192.181	863.673	0	0	377.241	14.9493	51.2518	0	200.343	31.2705	317.597	0	661.936	0	11.3616	0	834.38	0	295.476	4679.8	2807.79	425.985	0	0	721.182	225.91	0
VED8.3	4	Flesh	2020	86.2006	45.8528	49.6329	6.90755	6.35465	0.310749	60208	51899.6	27607	29882.9	4158.89	3826.01	187.096	36.1342	0	421.025	9.52303	0	135.729	250.211	224.746	374.186	0	135.86	3.53233	0	0	74.8565	107.067	430.421	480.439	558.927	870.102	12.6019	33.5327	134.663	0	61.2307	579.925	2422.57	160.408	0	0	61.959	80.5508	0
VED8.3	5	Flesh	2020	82.9651	25.9248	62.75	10.9505	5.14608	0.331705	42696	35422.7	11068.9	26791.7	4675.43	2197.17	141.625	0	0	656.022	0	0	185.077	124.273	376.029	482.802	0	316.48	0	0	0	0	164.612	314.691	592.308	762.296	678.9	9.64367	12.2968	126.442	0	58.5539	326.584	1301	196.807	0	0	64.7865	42.162	0
VED8.4	1	Flesh	2020	7.54237	7.28417	0.516369	72.4315	14.1066	0.3152	8229.93	620.732	599.482	42.4968	5961.06	1160.96	25.9407	169.377	103.146	175.954	0	10.018	408.674	138.772	199.697	707.441	109.637	81.6997	0	0	0	107.063	150.118	428.74	2397.42	456.776	229.293	40.638	46.5915	0	9.51524	53.8657	219.539	510.464	222.694	10.5759	45.5069	12.8435	37.4546	0
VED8.4	2	Flesh	2020	6.3328	3.40308	0.123462	64.5468	17.9349	0.36653	3376.72	213.841	114.913	4.16898	2179.57	605.611	12.3767	68.6554	35.0807	84.8636	0	12.7959	144.229	41.3665	131.477	408.832	42.4954	0	0	0	0	34.1884	145.901	72.9242	467.669	334.097	127.074	16.7182	11.2004	0	0	24.489	106.162	228.763	180.207	3.42432	18.4888	3.82224	17.8145	0
VED8.4	3	Flesh	2020	11.0484	7.30869	5.3975	63.3833	19.8606	1.14522	6795.74	750.818	496.68	366.8	4307.37	1349.68	77.8264	85.6251	38.6698	242.111	0	0	225.36	120.325	196.155	470.549	53.5794	168.316	0	0	0	57.807	124.197	312.917	1556.96	609.985	0	24.2518	20.5628	0	6.57614	62.1754	382.264	555.673	224.252	0	49.2179	10.092	33.5405	0
VED8.4	4	Flesh	2020	1.5973	0	0	76.3301	12.9837	0.185558	8408.15	134.303	0	0	6417.95	1091.69	15.602	273.322	127.628	124.46	0	22.4403	539.104	59.7027	203.947	1092	100.108	50.5243	0	0	0	133.46	248.088	374.801	2150.77	518.736	342.481	31.3353	25.0404	0	0	32.4527	102.549	465.063	247.238	7.21404	34.6815	92.1973	75.2102	0
VED8.4	5	Flesh	2020	4.659	3.4812	0.0317314	79.2684	8.09436	0	5532.52	257.76	192.598	1.75555	4385.54	447.822	0	82.392	12.3528	739.631	0	0	161.67	85.3014	454.171	351.217	36.9674	254.218	0	0	0	36.7977	178.506	197.634	904.572	688.57	183.86	0	17.6785	0	0	11.6164	52.8176	175.26	106.999	0	16.1857	30.8652	37.9175	0
VED9.1	1	Flesh	2020	44.5692	12.4287	37.1086	36.7878	7.35292	7.75962	14202.4	6329.9	1765.17	5270.32	5224.76	1044.29	1102.05	42.8888	54.9987	385.481	0	12.966	335.808	105.588	659.474	1100.9	0	0	0	0	0	35.7797	235.647	289.278	1372.4	564.973	0	15.8669	12.7075	3.44061	0	28.5471	164.968	526.047	268.581	0	0	2.1315	19.8816	0
VED9.1	2	Flesh	2020	6.0597	4.90263	1.9726	59.3656	8.26988	21.2713	16455.7	997.164	806.76	324.604	9769.01	1360.86	3500.33	262.127	192.082	193.979	0	69.0801	610.186	73.4289	546.777	1985.11	60.2423	0	0	0	0	86.4008	280.93	562.359	3111.67	1052.64	629.173	24.9753	27.8345	0	0	63.8744	70.0541	692.272	424.82	0	50.2958	4.03451	22.8463	0
VED9.1	3	Flesh	2020	4.36062	4.09882	0.0489873	71.0494	7.41354	12.6872	26136.3	1139.7	1071.28	12.8035	18569.7	1937.62	3315.96	621.322	738.285	219.191	0	99.8851	1401.46	125.886	1065.1	4648.71	130.436	0	0	0	0	135.232	748.372	1074.38	5675.31	1051.87	753.795	35.8613	44.5967	0	0	31.8089	175.788	1124.27	432.526	0	135.243	0	16.0859	0
VED9.1	4	Flesh	2020	3.99221	2.92706	0.0291478	51.4269	7.21078	30.3758	11459.8	457.499	335.436	3.34028	5893.43	826.342	3481.01	210.769	72.5125	155.316	0	26.9352	514.81	73.2266	298.669	1524.44	97.9397	0	0	0	0	46.5973	113.998	214.926	1681.23	581.547	239.499	24.1362	16.8762	0	0	21.0982	54.4792	487.57	193.431	3.99991	28.9473	0	22.3086	0
VED9.1	5	Flesh	2020	1.54631	1.33212	0	48.4883	5.35271	39.9927	29172.2	451.092	388.608	0	14145.1	1561.5	11666.8	1011.05	667.183	284.725	0	385.536	1238.47	103.792	776.974	2922.25	0	0	0	0	0	254.24	640.763	444.33	2837.65	1572.91	821.473	101.134	82.6327	0	0	42.2014	54.1189	934.65	372.875	11.5782	75.198	0	43.4913	0
VED9.2	1	Flesh	2020	4.60925	3.30215	1.0504	63.2564	9.37417	17.7918	9415.7	433.993	310.921	98.9029	5956.03	882.644	1675.22	130.011	110.181	256.698	0	25.245	385.211	78.8157	445.433	1162.64	39.9693	0	0	0	0	98.1921	204.765	359.166	1662.13	593.443	347.71	26.3377	30.0831	0	0	36.2951	86.4873	407.395	227.904	0	27.7374	2.07073	51.0501	0
VED9.2	2	Flesh	2020	4.05763	0.819293	2.66675	59.0203	11.2301	18.1296	6460.02	262.124	52.9265	172.273	3812.72	725.467	1171.18	49.832	23.4504	191.917	0	0	176.61	59.1699	225.995	592.085	28.9304	0	0	0	0	111.136	195.797	264.285	941.688	577.17	332.148	23.2725	19.2375	0	0	35.4001	107.689	285.927	205.026	2.54142	22.2904	6.67453	33.2093	0
VED9.2	3	Flesh	2020	5.57747	4.50814	1.95146	62.252	10.2771	15.8154	10517.5	586.609	474.143	205.244	6547.35	1080.9	1663.38	155.597	148.521	185.082	0	56.445	447.116	55.0298	449.491	1412.58	58.0934	73.4796	0	0	0	70.1514	220.734	357.687	1721.37	689.562	389.857	22.5551	33.9991	0	0	73.4821	177.368	394.442	328.131	4.25803	36.4997	6.36355	28.8315	0
VED9.2	4	Flesh	2020	3.32565	2.26868	0	63.7682	8.88819	18.9536	13633.4	453.399	309.298	0	8693.78	1211.76	2584.02	221.088	225.145	120.249	0	207.261	598.242	51.4308	445.826	1813.55	79.5247	0	0	0	4.22877	111.33	354.575	418.138	1886.56	1325.57	776.764	24.737	29.5612	0	0	76.5204	71.9644	480.146	507.755	0	35.2954	0	31.2718	0
VED9.2	5	Flesh	2020	4.15257	2.65775	0.06902	59.3763	10.4961	19.5066	7626.36	316.69	202.689	5.26372	4528.25	800.47	1487.64	136.738	86.4325	192.854	0	21.4563	295.631	71.734	265.576	900.256	57.8186	0	0	0	0	81.6414	174.245	223.767	1277.7	440.494	258.268	22.3468	21.2873	0	0	33.7856	138.503	334.886	211.514	3.1148	23.025	0	32.023	0
[truncated: 77 more columns]

## Sheet: Rind2020
Line	Replicate	Tissue	Year	%Esters	%Ethyl esters	%Acetates	%Aldehydes	%Alcohols	%Terpenes	Total	Esters	Ethyl esters	Acetates	Aldehydes	Alcohols	Terpenes	2,4-Heptadienal, (E,E)-	2,6-Nonadienal, (E,Z)-	2-Butenal, 2-methyl-	2-Heptenal, (Z)-	2-Hexenal, (E)-	2-Nonenal, (E)-	2-Octenal, (E)-	2-Pentenal, (E)-	6-Nonenal, (Z)-	Butanal, 2-methyl-	Butanal, 3-methyl-	Benzeneacetaldehyde	Benzaldehyde	Decanal	Heptanal	Hexanal	Nonanal	Octanal	Propanal	Pentanal	1-Butanol, 2-methyl-	1-Butanol, 3-methyl-	1-Hexanol	1-Octen-3-ol	1-Octanol	1-Penten-3-ol	1-Pentanol	3-Buten-1-ol, 3-methyl-	3-Hexen-1-ol, (Z)-	Benzyl Alcohol	Cyclohexanol	Ethanol	Phenol, 2-methoxy-
PS	5	Rind	2020	0.273913	0.273913	0.273913	91.334	6.67715	0.204957	10920.2	29.912	29.912	29.912	9973.9	729.161	22.3818	559.9	6.20231	11.172	20.8064	35.3368	0	0	261.183	16.1888	0	0	135.862	8509.76	0	78.0353	138.622	133.268	0	19.1611	48.4061	0	50.022	14.1206	89.6264	15.6423	57.2496	33.8166	48.8258	57.1406	124.384	7.48439	65.9426	28.5161
PS	6	Rind	2020	1.39202	0.98195	0.92169	93.1764	4.70615	0.0924162	12759.5	177.615	125.292	117.603	11888.9	600.482	11.7919	284.645	0	3.53986	52.658	56.1734	0	16.7549	154.789	0	0	0	81.9465	10677.7	15.4217	102.7	112.031	207.092	34.0305	11.0911	78.2645	16.5237	108.44	19.6734	110.9	24.5985	39.6905	46.5651	40.8019	25.0484	16.2508	6.18289	43.5749	17.5895
PS	7	Rind	2020	0.958891	0.117031	0.117031	85.9825	10.9053	0	6073.31	58.2364	7.10766	7.10766	5221.98	662.311	0	748.01	14.4275	3.73765	19.3052	27.5799	2.56773	0	203.685	0	0	0	90.0673	3607.97	49.146	72.7893	96.3267	229.435	0	38.2403	18.6917	12.0169	36.5526	0	38.6084	0	32.4404	11.6076	38.1592	0	231.427	6.2491	75.181	31.1888
PS	8	Rind	2020	5.87467	5.63637	3.39728	90.7106	2.27758	0.189271	16917.4	993.841	953.528	574.732	15345.9	385.307	32.0197	401.507	0	6.71401	27.4052	41.2341	0	0	158.923	0	0	21.7529	145.905	14155.1	0	43.6296	108.144	144.977	44.0155	10.723	35.8896	15.1235	56.8304	0	50.9802	8.69636	64.0234	10.7921	35.6302	9.78162	39.4163	0	48.0185	17.5286
PS	9	Rind	2020	1.59678	1.23414	0.519383	95.3413	2.1217	0.152914	18450.3	294.612	227.703	95.8278	17590.8	391.46	28.2132	2135.9	0	9.08817	54.9795	71.043	0	46.1979	626.037	25.9823	0	0	152.425	14005.2	0	50.7388	134.612	141.567	31.3329	23.2138	82.4973	10.8986	20.4954	0	44.3911	0	83.0609	22.4386	27.5439	7.25101	40.7805	0	25.324	48.2278
PS	10	Rind	2020	2.64437	2.40935	2.24635	94.1452	2.46653	0	13764.7	363.99	331.641	309.205	12958.9	339.512	0	592.107	0	9.72017	22.895	40.1391	0	29.8699	197.51	0	0	0	228.544	11495.8	0	47.2222	95.2704	119.817	37.9484	12.8769	29.1507	13.0652	41.0939	0	47.2837	0	58.7762	9.25407	28.5019	8.64238	31.35	4.61897	43.7406	26.2279
PS	11	Rind	2020	3.06357	1.43663	1.33685	91.3826	2.74251	0.302255	11786.8	361.098	169.333	157.573	10771.1	323.255	35.6263	1423.26	0	3.81833	80.8247	45.2624	0	85.3318	386.862	0	0	0	185.001	7970.13	0	47.652	146.905	125.949	80.1015	15.055	174.964	5.96324	0	0	87.4144	0	95.781	14.7291	12.736	7.38608	34.3066	0	22.2503	20.8947
PS	12	Rind	2020	0.596646	0.183473	0.183473	95.8558	2.9452	0	11977.3	71.4622	21.9752	21.9752	11481	352.756	0	419.825	0	4.57843	24.9493	31.9486	0	17.852	194.962	0	0	0	151.366	10271.1	14.4662	41.663	102.538	140.426	32.0975	12.1201	21.0959	9.95599	30.257	0	33.1953	0	28.5933	10.3294	23.9872	8.67747	30.8443	2.51149	29.7162	23.1565
PS	13	Rind	2020	19.4383	18.6798	14.5441	73.9159	2.5931	0	9998.26	1943.49	1867.66	1454.16	7390.3	259.264	0	128.627	0	7.0806	10.1739	43.5681	0	0	55.1557	0	0	0	123.485	6631.73	0	46.0927	68.9362	200.203	35.345	9.02468	30.8774	13.5988	29.2007	0	48.6595	0	25.9144	9.91238	24.4156	5.66804	24.4508	0	31.0688	0
PS	14	Rind	2020	0.692497	0.499105	0	96.6521	1.69552	0.187631	19562.8	135.472	97.6389	0	18907.9	331.692	36.7058	2622.81	0	8.56506	106.315	87.5489	0	71.2591	524.447	43.305	0	10.6534	213.971	14567.8	0	79.2495	176.49	201.075	67.4596	24.3975	102.48	8.79492	30.3122	0	59.2489	0	78.6209	11.3029	20.2761	6.03634	18.268	0	13.2756	44.8017
PS	15	Rind	2020	2.25962	1.71832	1.88279	91.5004	2.43391	0	12066.2	272.649	207.335	227.181	11040.6	293.679	0	335.569	0	7.20867	18.3087	52.3488	0	0	162.637	0	0	0	103.157	9964.83	0	46.7795	108.332	142.954	31.0922	9.57039	57.8135	11.466	36.0864	0	40.8133	8.84283	48.941	9.06545	22.5122	9.90687	18.9999	4.76244	27.6766	15.3559
PS	16	Rind	2020	0.829687	0.614394	0.532776	85.6894	11.684	0	6810.27	56.5039	41.8419	36.2835	5835.68	795.709	0	294.957	12.2887	6.12346	16.1331	18.3496	0	0	172.146	0	0	0	88.9668	4676.83	17.0661	88.2667	136.073	223.621	47.0152	14.0872	23.7519	14.1108	34.2129	11.5019	68.6556	19.2842	27.3306	21.3404	31.9791	52.3497	245.527	8.92415	21.0094	26.4983
PS	18	Rind	2020	0.544277	0.521248	0.354331	93.734	4.28237	0.609118	15009.3	81.692	78.2355	53.1825	14068.8	642.753	91.4241	209.905	6.69688	16.127	21.9122	53.3175	0	0	151.864	0	0	0	93.431	11895.6	18.5309	207.294	169.841	932.06	198.043	17.273	76.8817	17.7996	51.7067	15.7972	129.3	98.9335	33.2877	62.5242	34.7295	75.0276	0	11.2793	18.2243	25.2254
PS	19	Rind	2020	5.91328	5.15598	4.41775	89.7135	3.53468	0.271126	11609.7	686.514	598.594	512.887	10415.5	410.365	31.4769	78.6423	0	0	13.6119	15.9936	0	0	70.007	0	0	0	75.3888	9889.65	0	44.6719	59.3151	100.582	26.0927	7.13434	34.3759	11.788	27.2462	0	72.1173	13.5079	16.688	19.2714	26.276	25.2792	72.8645	0	16.0636	28.3925
PS	20	Rind	2020	0.536588	0.16829	0.11158	95.6671	2.59162	0.0807416	11250.4	60.3686	18.9334	12.5532	10763	291.569	9.08379	464.761	22.1773	9.81967	21.2363	26.5232	21.0915	22.8964	218.532	0	0	11.147	254.845	9372.82	0	18.8217	97.0374	75.5362	25.343	27.5971	72.7957	0	0	0	46.1197	0	72.4153	5.23984	25.2657	13.0859	0	3.83461	18.8372	38.5298
PS	23	Rind	2020	27.8806	14.4928	18.5825	69.0197	2.30518	0.348689	31233.3	8708.03	4526.58	5803.92	21557.1	719.982	108.907	485.623	17.0698	20.2904	19.5651	102.026	0	0	257.506	0	0	0	200.766	18546.7	0	186.881	402.717	1170.35	0	45.6166	102.037	30.799	86.4046	21.6801	134.686	95.7164	52.6621	42.4903	59.1901	9.60487	10.0682	12.1489	36.3012	39.7111
PS	24	Rind	2020	5.17873	4.57222	3.67402	91.9876	2.09563	0.055696	11199.4	579.989	512.063	411.47	10302.1	234.699	6.23764	344.156	0	5.93664	13.9808	16.2769	0	0	135.86	0	0	0	132.812	9465.42	0	20.5488	40.3755	56.3857	35.8084	6.44435	28.0889	0	19.8866	0	47.8933	0	19.1351	0	21.6412	5.76981	49.7683	4.23029	15.731	19.4229
PS	25	Rind	2020	0.846531	0.0479232	0.0537966	94.2145	3.30043	0.00254248	7816.48	66.169	3.74591	4.20501	7364.26	257.978	0.198733	207.076	0	9.24669	25.9032	11.5384	0	0	171.089	0	0	0	144.517	6531.01	14.4071	33.9981	57.9141	71.4768	27.3313	13.8764	44.8747	12.4284	24.9149	0	62.0148	0	34.5983	0	21.7979	10.491	43.1976	3.11455	15.0167	0
PS	26	Rind	2020	0.0286235	0.0286235	0.0286235	93.144	5.59149	0.0670457	11443.6	3.27557	3.27557	3.27557	10659.1	639.869	7.67247	457.303	0	11.7096	26.1662	39.8691	0	0	282.84	0	0	0	169.52	9206.31	0	84.9674	171.44	122.119	24.2023	17.4594	45.1469	0	31.2555	0	103.153	0	53.4697	25.1456	49.5269	55.3077	92.6096	8.77908	19.2807	37.3832
PS	27	Rind	2020	9.95823	9.56462	4.99529	83.4029	5.00584	0.298141	7647.81	761.586	731.484	382.03	6378.49	382.837	22.8013	136.012	0	11.8385	21.0005	24.5266	0	0	118.872	0	0	0	134.483	5539.24	0	61.8131	108.145	129.423	36.1423	10.73	46.2611	0	0	0	76.4716	0	34.2343	35.4465	0	13.4031	105.157	7.31193	14.3906	18.0002
PS	28	Rind	2020	0.683662	0.0173521	0.0173521	94.8302	3.36633	0.157375	10126.5	69.231	1.75716	1.75716	9602.98	340.892	15.9366	536.276	0	12.8798	37.5184	24.898	0	19.2883	215.388	0	0	0	204.964	8319.71	0	22.4758	59.6979	63.684	26.5498	8.71061	50.9358	11.5483	0	0	73.1849	0	39.3753	0	24.7554	8.9492	70.9853	5.03496	9.28902	39.2197
PS	29	Rind	2020	1.27373	0.39164	0.0814788	90.0725	6.79287	0.178913	5384.66	68.5859	21.0885	4.38736	4850.1	365.773	9.63387	381.484	0	11.7648	23.4238	41.8471	0	0	238.529	0	0	0	71.4438	3817.58	0	35.5798	67.6727	84.442	32.581	13.0471	30.7044	0	55.9531	0	45.8454	6.5423	31.313	0	28.8938	5.58441	62.5865	4.19342	12.8242	15.3386
PS	30	Rind	2020	2.01107	0.685071	1.21068	92.5223	4.14878	0.0823164	11698.8	235.272	80.1454	141.635	10824	485.359	9.63006	561.063	0	7.72433	51.5087	47.7497	0	17.0374	264.863	0	0	0	60.9316	9463.9	0	51.9263	101.865	99.8364	45.1377	9.82057	40.6791	0	61.2286	0	75.1761	10.7414	40.3209	19.3318	31.442	8.29337	43.4558	5.72863	44.5612	17.4456
PS	31	Rind	2020	0.909566	0.339262	0.429832	95.7254	2.43777	0.080554	13781.6	125.353	46.7558	59.2378	13192.5	335.964	11.1016	325.809	0	11.4588	27.3119	28.8432	0	0	233.88	0	0	14.0886	115.757	12180.2	0	44.0364	83.2542	33.6273	36.1304	11.3358	46.7818	0	10.6224	0	81.0804	0	46.1604	6.07301	17.3868	32.2047	47.2755	4.68021	25.8776	36.7409
PS	32	Rind	2020	0.656199	0.0531456	0.0531456	91.2644	6.47921	0.24659	7193.49	47.2036	3.82302	3.82302	6565.1	466.081	17.7384	377.939	19.3007	3.26197	21.1858	31.0218	20.925	0	117.225	38.3784	0	0	95.252	5486.85	0	40.1886	54.0876	151.072	49.8413	20.0983	38.4655	5.0616	0	0	61.5199	0	20.1225	8.74431	7.9244	10.1362	227.713	3.5042	16.0125	36.7139
PS	33	Rind	2020	2.2907	1.71773	1.62431	92.1013	4.59661	0.481562	8169.72	187.144	140.334	132.701	7524.42	375.53	39.3423	90.9283	0	6.38513	0	0	0	0	38.5235	0	0	0	72.9109	7024.26	0	21.0244	0	196.878	48.9643	14.8653	9.68142	0	0	0	47.1865	31.6405	13.2679	8.33187	12.4961	0	92.205	0	20.248	52.3486
PS	34	Rind	2020	0.262691	0	0	95.3754	3.90073	0.0371333	21582.4	56.6951	0	0	20584.3	841.873	8.01428	1035.74	7.09133	18.0454	25.5071	25.1334	0	25.4298	178.271	24.5802	0	0	327.062	18692.5	0	37.4919	59.6525	71.965	22.7462	20.3373	12.8088	17.4988	15.9558	0	49.6593	0	28.5036	0	17.4303	12.8704	364.499	0	52.0035	135.666
PS	35	Rind	2020	0.736007	0.193905	0	94.3478	3.958	0.226563	9986.07	73.4982	19.3635	0	9421.63	395.249	22.6248	822.694	5.22723	8.04523	35.9339	33.125	0	38.9933	152.982	0	0	0	135.677	7908.23	17.3927	33.4927	64.6354	96.0336	36.0249	13.7213	19.4263	4.32338	9.25742	0	50.3447	0	23.0703	11.4305	11.3189	45.1584	63.9522	0	36.3465	59.1006
PS	36	Rind	2020	1.5621	0.544846	0.835865	96.4571	1.60521	0.134658	33104.5	517.125	180.369	276.709	31931.6	531.396	44.5778	210.718	0	12.7725	0	43.5244	0	0	105.114	0	7.49716	39.0893	241.415	29075.5	32.3119	128.516	155.257	1509.29	260.328	24.891	85.386	25.298	58.2359	0	90.8028	63.185	47.5683	27.5339	26.413	26.7904	8.03956	5.18139	26.8063	98.8337
VED1.1	2	Rind	2020	1.64452	1.38802	0.667125	95.6369	2.1807	0	14272	234.705	198.098	95.212	13649.3	311.229	0	1597.66	0	6.32023	31.5727	68.7306	0	16.7904	182.117	0	6.19291	39.7726	222.604	11068.3	0	37.2559	106.674	165.169	46.9654	19.6274	33.5227	0	35.9645	0	110.907	0	49.9601	3.68426	17.7182	7.28865	23.2599	0	23.0284	28.5957
VED1.1	3	Rind	2020	1.69596	1.36525	1.24339	94.6115	3.10658	0.127924	17261.3	292.743	235.66	214.625	16331.2	536.235	22.0813	1346.41	0	5.13176	70.0976	43.7563	0	33.4372	159.577	0	0	12.382	308.844	13740.3	0	47.2799	164.689	276.286	60.3514	29.4235	33.1932	6.3532	65.0795	0	87.1303	0	35.9842	7.06258	22.0835	12.3238	207.971	0	31.6259	42.3478
VED1.1	4	Rind	2020	0.225765	0.0234504	0.0234504	96.3208	2.61597	0.107811	23813.9	53.7633	5.58444	5.58444	22937.7	622.965	25.6739	2232.46	0	6.62055	67.1853	110.422	0	44.1414	337.774	13.1886	0	0	164.124	19403.1	0	51.5741	184.81	206.528	48.2452	21.1775	46.3646	9.36828	69.2185	0	81.848	0	70.9143	8.88809	30.2821	13.0963	85.7675	3.32723	13.7608	47.5627
VED1.1	1	Rind	2020	0.702861	0.534881	0.128236	96.5036	2.04144	0.179249	21380.3	150.274	114.359	27.4173	20632.8	436.467	38.3242	3696.83	0	5.23239	86.0732	76.2914	0	64.3893	204.4	0	0	17.0282	287.427	15516.3	0	65.5384	173.389	313.121	55.5549	22.7647	48.4195	13.0638	73.2279	0	87.9927	0	56.4108	6.95398	27.6638	3.63548	92.3911	0	26.382	39.4375
VED1.2	1	Rind	2020	3.97741	2.60842	0.967041	92.5745	2.57569	0.062776	11100.6	441.517	289.551	107.348	10276.3	285.917	6.96853	461.824	0	6.34951	30.7285	27.9377	0	0	165.885	0	0	13.1395	265.841	8841.93	13.5552	47.9546	122.08	168.022	73.5028	9.21891	28.3834	10.4586	22.3986	0	75.9928	0	17.6815	13.6314	14.3595	13.5404	55.946	0	17.1343	21.2649
VED1.2	2	Rind	2020	2.92166	1.00275	1.34369	82.7949	12.6281	0	5661.05	165.397	56.7663	76.0669	4687.06	714.882	0	651.175	0	0	51.7385	122.528	0	26.0724	115.778	8.15223	1.32607	4.2005	180.37	2722.18	40.958	97.5288	235.682	354.318	47.6054	21.1389	6.31457	11.7563	63.0799	17.3695	54.9859	22.352	14.672	13.6191	31.7728	9.23478	331.318	4.85463	36.9684	24.7071
VED1.2	3	Rind	2020	0.92524	0.205149	0.0948053	84.4751	13.1791	0.0690946	8174.92	75.6376	16.7707	7.75025	6905.77	1077.38	5.64842	542.037	10.4887	7.9519	27.8142	34.3861	0	13.6222	205.639	58.4807	0	0	89.2208	5502.59	32.3607	73.566	65.071	163.88	42.0161	16.913	19.7351	20.1676	50.8969	27.6302	52.4276	10.314	32.1841	0	49.0313	55.1176	501.223	7.36792	27.5239	56.902
VED1.2	4	Rind	2020	15.9279	8.35307	7.44318	82.1539	1.58686	0.0509129	23545.3	3750.28	1966.76	1752.52	19343.4	373.631	11.9876	454.106	10.0957	7.78998	20.4968	125.732	0	0	171.06	0	0	19.7943	330.577	17298.5	0	40.2766	115.034	638.642	69.5407	14.7862	26.9742	24.4643	37.5359	0	83.9044	21.7069	21.9497	0	21.4175	7.17763	40.7199	3.95242	37.6316	46.6525
VED1.3	1	Rind	2020	1.03785	0.815049	0.239865	97.336	1.16938	0	18040.8	187.236	147.041	43.2734	17560.2	210.966	0	1236.97	0	6.03598	36.6349	119.283	0	28.6251	342.482	0	0	0	363.76	14689.8	0	54.7849	213.526	362.746	55.4193	20.5498	29.5756	8.43025	21.4839	0	31.1812	0	47.9829	5.19747	16.8446	0	0	0	46.6061	33.2391
VED1.3	2	Rind	2020	0.451661	0.42745	0.108325	97.6166	1.34177	0.0581934	20901	94.4016	89.3412	22.6409	20402.8	280.443	12.163	1554.36	0	4.03886	129.573	121.606	0	42.9855	160.263	0	1.71612	16.6034	262.228	17544.5	0	31.6326	185.563	217.259	54.7906	19.7104	56.0538	6.33323	25.7079	0	66.7247	0	49.8018	11.5687	15.1887	0	18.3421	2.42815	51.1432	33.204
VED1.3	3	Rind	2020	1.60873	1.14218	0.0711684	94.4245	2.58446	0.134672	8975.49	144.391	102.516	6.38771	8475.06	231.968	12.0874	316.91	0	0	23.6985	34.4374	0	29.0911	287.816	23.4771	0	0	138.494	7320.19	0	27.1575	98.0054	86.3716	37.6839	12.5119	39.2135	4.44632	0	0	73.5909	0	24.41	8.30942	9.20063	7.82028	22.5772	3.86983	36.9774	22.5197
VED1.3	4	Rind	2020	0.520558	0.0335301	0.0335301	96.3607	2.37184	0.0403653	11977.4	62.3492	4.01603	4.01603	11541.5	284.084	4.83471	621.74	0	7.85317	28.3156	57.5222	0	28.0454	277.348	20.6326	0	6.32558	215.306	9893.03	0	57.9899	99.2806	154.763	35.7034	16.3793	21.2478	6.91451	11.0301	0	37.797	9.42131	27.7888	32.6749	16.8665	4.90203	0	0	34.3362	31.639
VED1.3	5	Rind	2020	0.597564	0.132972	0.132972	96.4649	2.13139	0.0481352	10713.6	64.0204	14.246	14.246	10334.8	228.348	5.157	676.059	0	6.0401	25.3794	62.8209	0	0	200.983	0	0	0	178.041	8789.68	0	34.7586	136.865	153.266	36.1348	17.9557	16.8375	8.96124	32.4488	0	35.3086	12.6141	22.7967	5.89652	24.4619	7.31214	17.0692	4.30592	16.751	12.7659
VED1.4	1	Rind	2020	74.2236	46.7032	35.4862	24.6703	1.02983	0.0552089	132975	98699	62103.6	47187.9	32805.4	1369.42	73.4141	0	36.596	0	0	0	0	0	0	0	26.8785	0	762.947	28575	51.7754	200.27	0	3131.85	0	20.1251	0	223.042	40.635	0	154.541	0	0	0	21.4077	0	0	0	905.241	0
VED1.4	2	Rind	2020	71.6596	45.0588	32.4601	27.1789	1.1033	0.0350316	97014.4	69520.1	43713.5	31490.9	26367.4	1070.36	33.9857	0	99.5127	6.94065	0	0	143.349	0	0	0	0	59.1409	637.705	21839.4	0	122.747	0	3458.58	0	0	0	212.029	31.6167	0	108.963	0	0	0	0	0	0	0	666.106	24.0372
VED1.4	3	Rind	2020	76.9306	36.7539	40.7971	22.202	0.771237	0.0688648	190658	146674	70074.3	77782.9	42329.8	1470.42	131.296	0	89.1318	13.3272	0	0	94.8421	0	0	0	0	0	503.71	34210.5	68.5915	281.327	0	6990.27	0	0	78.1245	330.253	53.6991	78.209	109.117	111.897	19.7896	0	17.575	0	29.0725	0	615.254	35.0324
VED1.4	4	Rind	2020	10.8509	9.82382	5.30764	86.2316	1.93639	0.226121	10522	1141.73	1033.66	558.469	9073.28	203.747	23.7925	414.862	0	3.62047	18.6434	51.3048	0	0	0	0	0	13.305	230.203	7842.84	0	37.785	82.7324	269.537	51.6601	13.0968	43.6903	9.51968	11.6302	0	78.1413	0	36.4423	7.55458	13.7057	6.39858	0	0	40.3544	0
VED1.4	5	Rind	2020	6.97421	5.80304	2.90341	89.4134	2.4864	0.416968	12002.4	837.076	696.507	348.48	10731.8	298.429	50.0463	350.446	0	5.91064	14.9083	40.6749	0	0	132.716	0	0	27.0466	191.314	8998.51	0	36.5331	88.4103	718.225	77.3071	13.113	36.6912	0	53.4827	0	65.6021	28.2143	36.1695	15.1318	41.3548	3.96454	0	3.20496	27.7087	0
VED10.1	1	Rind	2020	4.40939	3.24591	1.98934	93.4418	1.81669	0	20696.9	912.607	671.802	411.731	19339.5	375.997	0	298.89	7.52016	6.2513	18.8472	115.18	0	0	138.96	0	0	0	314.567	17474.5	0	76.8481	207.247	458.859	161.708	16.1338	44.0044	3.71559	0	0	60.0952	0	16.0126	7.1768	13.3284	16.4689	129.615	3.52936	90.5901	24.4548
VED10.1	2	Rind	2020	0.396347	0.0382614	0.0440163	89.6809	6.37482	0.0534694	13332.7	52.8437	5.10127	5.86855	11956.9	849.935	7.12891	1532.91	32.7108	5.80444	44.0135	157.681	22.4691	0	298.828	51.8598	0	0	224.025	8978.31	30.8724	0	196.889	247.008	0	42.7025	90.7797	6.68465	21.1187	0	49.7483	0	37.9563	4.71846	21.9138	27.2648	171.43	0	339.941	58.2143
VED10.1	3	Rind	2020	0.744728	0.0720091	0.0858776	88.2793	6.75886	0.0640127	7551.21	56.236	5.43756	6.4848	6666.15	510.376	4.83374	217.907	30.9248	5.38675	14.1097	63.1911	18.5471	14.996	176.863	17.0846	0	0	138.752	5499.37	23.7057	64.8575	129.943	178.237	34.6866	21.1884	16.4071	8.55559	12.3194	0	70.2005	11.6989	13.9019	8.56055	23.1097	6.97792	223.109	6.53749	16.0201	37.8673
VED10.1	4	Rind	2020	0.413337	0.105309	0.149718	97.4436	1.63946	0	15318.4	63.3166	16.1316	22.9344	14926.8	251.139	0	179.197	0	7.47088	12.0493	39.801	0	0	117.139	0	0	0	349.854	13880.5	0	36.1864	57.6246	113.382	46.0909	26.1466	61.3255	6.53537	0	0	24.0192	0	20.3855	5.69664	11.33	5.06017	92.6806	0	30.1566	41.8902
VED10.1	5	Rind	2020	0.604533	0.0396053	0.0396053	86.3925	9.68801	0.0398039	10538.4	63.7082	4.17377	4.17377	9104.4	1020.96	4.19471	279.823	26.1728	10.4822	18.0535	101.739	21.0686	0	184.975	81.0486	0	0	256.875	7623.75	18.9736	63.5672	129.886	184.132	55.3223	13.5594	34.9744	9.79454	24.0038	8.65843	54.7316	0	25.3494	6.8304	23.5373	25.1199	569.283	0	9.55446	138.5
VED10.2	1	Rind	2020	0.295125	0.0258393	0.0258393	96.3383	2.68462	0	19968.7	58.9325	5.15977	5.15977	19237.5	536.082	0	809.463	47.8862	6.60935	35.0674	119.303	30.4046	41.0856	282.339	53.8488	0	0	247.177	16892.7	23.7122	68.2228	204.623	234.726	67.7073	28.3439	44.2932	7.27972	24.885	0	54.7162	12.5231	23.131	33.7595	18.8402	6.07058	178.576	6.08098	31.7956	47.1182
VED10.2	2	Rind	2020	0.754624	0.040137	0.040137	93.8008	4.03724	0.0607674	9727.36	73.405	3.90427	3.90427	9124.34	392.717	5.91107	599.315	15.0329	8.43369	28.8754	61.5883	14.6883	27.1772	214.403	33.5919	0	0	121.488	7510.78	0	88.3092	130.073	119.393	61.788	15.4952	73.91	0	13.3305	0	62.5973	0	23.2992	9.10815	15.046	3.72636	168.043	4.89688	9.88369	19.3528
VED10.2	3	Rind	2020	0.600943	0	0	91.4741	5.29067	0.14953	7372.69	44.3057	0	0	6744.1	390.065	11.0244	652.297	17.1916	3.90279	36.0923	60.826	0	32.0039	193.297	31.8693	1.96834	0	72.5204	5227.73	13.634	48.9765	119.707	124.53	35.1188	16.2346	56.2006	0	14.5546	0	59.9886	0	26.7729	0	11.3107	4.5297	144.964	0	18.7797	22.4819
VED10.2	4	Rind	2020	0.738653	0.0999572	0.0999572	91.7666	6.26654	0.0994237	6325.72	46.7251	6.32301	6.32301	5804.9	396.404	6.28927	215.456	0	10.9637	16.1883	10.5915	0	0	66.416	0	0	16.5879	153.427	5136.74	0	19.8823	25.6154	81.0316	18.1339	17.7089	16.1568	8.31844	24.9542	0	48.8452	0	19.9472	5.74975	17.8556	24.2609	152.433	4.14904	20.5322	23.9304
VED10.2	5	Rind	2020	0.32294	0	0	94.09	4.86289	0	15427.7	49.8222	0	0	14515.9	750.232	0	805.412	78.3651	9.64997	21.2047	35.6046	45.7724	0	174.055	94.2305	0	0	63.3585	12555.2	76.853	53.484	114.561	240.581	88.3481	27.0294	32.2316	10.7208	8.29803	0	49.5154	0	25.0121	6.67308	13.7962	53.6999	405.358	0	16.0513	103.681
VED11.1	1	Rind	2020	2.85494	2.72439	2.0419	94.8832	2.08502	0	29627.5	845.847	807.168	604.963	28111.5	617.739	0	1066.13	0	10.6133	41.12	133.015	0	23.9062	273.686	0	8.68488	40.1726	341.056	24613.6	0	67.7546	227.836	1107.85	142.011	14.1003	0	16.5636	83.5549	0	35.5858	0	50.0044	0	34.5457	0	314.83	4.74887	38.656	30.5694
VED11.1	2	Rind	2020	0.625448	0.462568	0.0924304	97.9269	1.13614	0.0399536	31367.7	196.189	145.097	28.9933	30717.4	356.381	12.5325	1721.52	0	6.31037	59.6795	188.878	0	47.9701	394.878	0	0	46.7608	326.648	26948.2	0	66.7802	236.782	533.268	89.1559	15.8691	34.6814	10.338	51.5843	0	54.3482	0	61.4775	0	22.9836	0	84.3551	4.33905	33.5332	33.4217
VED11.1	3	Rind	2020	0.84585	0.631145	0.0982941	96.5436	1.72612	0.0608891	18004.4	152.29	113.634	17.6973	17382.1	310.777	10.9627	1641.11	0	5.46376	90.8443	153.632	0	60.4071	327.307	0	0	0	236.031	14343	0	50.0094	144.268	217.512	63.157	11.2283	38.1772	4.99649	14.49	0	84.4986	0	54.6722	17.0544	10.7519	0	40.1403	3.21112	30.34	18.7788
VED11.1	4	Rind	2020	0.808708	0.566838	0.502463	96.9945	1.55776	0.0894566	18477.9	149.433	104.74	92.8447	17922.6	287.842	16.5297	996.061	0	8.72428	29.1505	81.4407	0	30.2884	267.337	0	11.3669	23.7583	314.865	15607.8	0	45.5139	125.056	273.187	61.2737	8.75845	38.0196	0	17.334	0	64.7019	0	58.8362	6.61041	15.2392	3.59743	78.7504	4.14907	12.5556	26.0675
VED11.1	5	Rind	2020	1.33222	0.333379	0.562525	91.5391	6.11943	0	9064.93	120.765	30.2206	50.9925	8297.96	554.722	0	769.579	13.404	9.9016	32.9315	108.687	0	17.2023	209.924	0	0	0	260.293	6235.25	24.6452	77.0645	179.174	242.119	72.0451	20.0414	25.6926	7.85244	37.0498	7.78641	71.9742	19.9251	31.9645	7.27432	21.676	10.5039	211.665	7.17858	41.2361	18.9958
VED11.2	1	Rind	2020	2.33845	2.01649	1.01572	95.6239	1.68457	0	37430	875.282	754.771	380.183	35792	630.533	0	1064.46	0	10.8191	45.9248	339.759	0	0	381.098	0	0	0	1146.14	31522.7	0	108.292	236.04	766.779	92.7294	34.2708	43.0596	18.5924	72.2844	0	40.3383	0	69.0255	15.7181	78.0333	0	114.357	0	0	106.087
VED11.2	2	Rind	2020	0.721505	0.532477	0.090044	97.1721	1.71349	0	25823.1	186.315	137.502	23.2521	25092.8	442.475	0	871.234	0	5.3022	43.8894	122.459	0	43.2452	217.309	0	0	0	458.549	22513.9	0	47.9969	133.017	490.79	78.7942	15.664	50.65	7.92388	40.1212	0	29.3811	0	59.9731	15.7483	40.1358	0	57.6356	0	33.2146	60.028
VED11.2	3	Rind	2020	0.892055	0.642453	0.0249949	95.3966	3.44282	0	20453.1	182.453	131.402	5.11223	19511.6	704.163	0	660.5	0	15.321	42.5105	191.219	0	26.2787	237.013	0	13.2871	38.4939	499.787	15899.8	29.7444	84.0436	256.929	1344.72	124.531	18.0339	29.3158	20.7804	138.04	0	20.2326	48.8613	31.5308	7.85612	42.9721	0	256.422	4.86198	55.7924	47.6267
VED11.2	4	Rind	2020	0.074377	0.074377	0.074377	96.1458	2.88641	0	18127.1	13.4824	13.4824	13.4824	17428.5	523.223	0	602.827	0	9.18775	32.4172	119.392	0	24.1739	288.528	0	7.22613	0	316.107	15176.5	30.7835	74.5665	163.404	439.728	70.3409	18.3817	54.8576	12.999	48.8937	0	33.5827	24.6115	62.4886	0	47.2193	2.73258	73.3637	4.68006	18.3973	76.0704
VED11.2	5	Rind	2020	0.61703	0.0408041	0.0408041	91.8574	6.55555	0.0714796	11469.4	70.7695	4.67998	4.67998	10535.5	751.881	8.19826	555.166	0	10.5551	29.607	67.8187	0	0	251.826	0	0	0	108.884	8928.99	15.1919	50.0813	75.5298	356.887	49.3098	6.4904	29.1305	0	73.6733	34.6409	39.2493	34.4468	47.1981	23.1799	45.3736	6.0138	92.9921	5.17068	30.7525	68.0267
VED12.1	1	Rind	2020	0.547685	0.122918	0.140735	95.4013	3.52968	0	11081.4	60.6914	13.6211	15.5955	10571.8	391.14	0	254.749	0	8.64443	0	13.6317	0	0	93.6084	13.4503	0	0	185.244	9901.44	0	14.5786	26.6722	45.5396	0	14.279	0	5.11195	20.6587	0	32.0556	0	21.4483	5.238	16.8209	25.3255	195.829	0	21.0721	0
VED12.1	2	Rind	2020	0.54101	0	0	77.7579	20.1772	0	10897.3	58.9556	0	0	8473.53	2198.77	0	849.939	13.0153	15.6585	103.017	358.199	8.82908	50.5264	160.685	32.0775	12.7743	36.2951	209.108	5283.29	40.8495	122.561	391.828	434.161	155.401	139.9	55.4163	56.0118	287.41	38.1613	56.944	32.87	44.0542	12.5914	85.0507	61.4261	1117.73	7.62007	65.3821	0
VED12.1	4	Rind	2020	0.166329	0	0	95.7449	3.55407	0.0800834	28488.8	47.385	0	0	27276.6	1012.51	22.8148	426.619	32.2994	19.1655	123.291	540.148	22.922	48.4304	214.534	135.262	10.5108	25.4313	489.937	23493	43.8687	113.954	521.453	764.954	160.161	26.9902	63.6279	37.1394	147.874	14.5474	76.671	27.9256	48.257	8.44654	48.6691	34.0143	396.482	11.2099	20.7693	29.8803
VED12.2	1	Rind	2020	0.499678	0.0685562	0.0685562	95.3666	2.83715	0.283644	10204.6	50.9903	6.99592	6.99592	9731.82	289.52	28.9448	1489.18	0	7.37994	46.8601	48.8551	0	0	209.281	0	0	17.5942	153.239	7332.62	0	54.2287	115.272	152.31	48.0401	31.5983	25.3479	0	35.325	0	57.9501	0	38.2271	4.01077	16.259	0	70.8297	0	20.6881	0
VED12.2	2	Rind	2020	0.183611	0.106779	0.0638659	93.4598	4.74642	0.0592931	19674.9	36.1253	21.0087	12.5656	18388.1	933.853	11.6659	1034.69	17.3594	27.2943	54.2928	120.916	0	43.7472	453.371	31.6745	4.3553	25.2339	302.699	15580.9	0	87.5715	236.652	199.682	70.7962	23.046	73.7945	31.1424	64.4184	0	163.748	14.3883	105.811	17.6983	78.7622	27.6972	86.4986	8.43395	34.0426	63.5901
VED12.2	4	Rind	2020	33.778	17.4238	21.0579	63.702	2.05489	0.223411	38960.7	13160.1	6788.45	8204.3	24818.7	800.599	87.0425	160.431	14.074	7.18855	0	91.4352	0	0	122.337	0	0	0	195.875	21139.7	42.48	260.715	257.555	1935.86	526.87	19.6446	44.5957	28.044	49.8743	0	220.551	132.578	35.287	0	47.6839	12.1717	26.6322	0	67.3394	27.758
VED12.2	5	Rind	2020	45.2289	22.816	23.5854	53.5272	1.17862	0	71147.8	32179.4	16233.1	16780.5	38083.4	838.562	0	50.356	21.7039	4.88663	0	0	0	0	0	0	0	12.9327	305.181	34956.2	33.2128	146.491	244.264	2035.14	233.904	0	39.1845	126.211	89.5196	0	148.842	128.209	0	0	18.6598	0	41.7075	0	134.763	37.5171
VED2.1	1	Rind	2020	1.97728	1.33416	0.497111	93.1381	3.79242	0.209711	16599.7	328.223	221.467	82.5191	15460.7	629.531	34.8114	2218.02	0	4.39781	88.773	122.672	0	30.9244	214.09	0	7.646	25.317	258.393	11501.5	0	79.3351	264.838	462.58	102.786	21.3954	57.9565	16.2501	139.391	0	81.4069	0	55.3695	10.3274	26.9814	11.7826	153.5	6.16269	21.0647	47.1155
VED2.1	2	Rind	2020	1.03927	0.708211	0.298388	96.6465	1.74963	0.107885	30058.1	312.385	212.875	89.6899	29050.1	525.906	32.4282	3275.22	0	5.55069	136.987	101.777	0	74.3528	338.787	0	0	17.66	344.398	24065.6	0	67.9025	216.904	288.189	60.5583	22.2147	34.0001	17.6632	92.1688	0	125.995	18.9121	53.2911	18.3372	13.339	7.2401	100.017	0	0	39.6423
VED2.1	3	Rind	2020	6.56736	6.03423	3.59965	91.6546	1.39993	0.0750121	28124.6	1847.04	1697.1	1012.39	25777.5	393.724	21.0968	499.956	0	2.6645	54.459	81.5021	0	21.5672	64.9253	0	0	11.5572	289.57	22771.9	17.9317	72.7955	161.879	1514.37	173.528	11.6576	27.1915	9.94774	37.9777	0	123.785	48.6579	0	9.74379	11.0143	6.91004	40.8137	0	71.7142	24.3105
VED2.1	4	Rind	2020	6.26128	6.01446	3.25393	90.7659	2.2477	0.145392	18547.6	1161.32	1115.54	603.525	16834.9	416.895	26.9667	718.455	0	0	94.5805	44.2319	0	26.7264	0	0	0	10.7961	207.064	14992.4	0	59.9888	175.025	407.535	61.2717	11.2891	25.5882	0	73.8967	0	121.059	0	22.8509	21.8953	11.4532	6.8936	80.2165	2.97457	42.9535	22.0668
VED2.1	5	Rind	2020	0.646348	0.376185	0.00877803	95.179	3.02277	0	11630.7	75.1745	43.7528	1.02094	11069.9	351.568	0	631.934	0	4.67937	38.5219	37.9509	0	22.4521	200.353	0	0	0	187.051	9720.85	0	30.4507	43.8074	91.4843	24.2296	12.0778	24.0974	5.13124	5.56458	0	95.0037	0	31.5161	23.2975	12.487	11.6858	90.4622	0	19.5852	24.8985
VED2.2	1	Rind	2020	1.69352	0.59431	1.0627	83.9453	10.2295	1.20732	10445.1	176.891	62.0766	111.001	8768.21	1068.49	126.107	2570.8	0	4.90712	47.5689	139.268	0	0	193.965	0	2.37666	0	132.42	4708.09	24.1541	114.941	179.811	484.794	110.865	39.3169	14.931	12.0018	103.515	0	73.9675	21.2723	30.0028	8.27083	29.9819	15.4304	460.437	7.23	81.6786	21.3042
VED2.2	2	Rind	2020	2.0934	1.18585	0.624809	92.2483	3.92868	0.216592	9975.04	208.817	118.289	62.325	9201.8	391.887	21.6051	958.508	0	3.6812	31.1471	51.9354	0	0	172.141	0	0	0	88.0912	7544.15	0	37.4821	82.3493	157.248	33.468	12.1457	29.453	9.7272	38.643	0	121.36	0	23.4225	16.336	9.87173	10.3095	26.1924	0	29.0951	10.5994
VED2.2	4	Rind	2020	0.798755	0.0480958	0.0480958	91.9003	5.38272	0.582225	7795.62	62.2679	3.74937	3.74937	7164.2	419.616	45.388	677.548	0	10.6978	30.3091	26.5383	0	0	147.252	0	0	0	152.754	5971.34	7.74614	30.6665	46.7742	22.8076	21.797	10.1575	7.81403	11.475	24.2327	0	68.1979	0	24.0069	6.11996	21.0323	28.9988	91.7716	2.54949	35.8493	54.106
VED2.2	5	Rind	2020	0.549977	0.0672278	0.0672278	91.5306	5.34337	0.648413	7713.57	42.4228	5.18566	5.18566	7060.27	412.164	50.0158	563.272	0	20.4446	33.7457	39.3773	0	30.7876	240.429	0	0	0	199.974	5756.09	0	28.556	40.9382	49.9059	22.9271	12.5886	21.2348	8.54329	18.2088	0	119.168	0	52.8011	0	17.6052	12.2907	101.084	4.51707	16.1964	30.5522
VED2.3	1	Rind	2020	1.49219	0.932389	0.494919	96.65	1.52937	0.074952	18593.8	277.454	173.366	92.0242	17970.9	284.368	13.9364	64.9576	15.6491	4.09396	0	40.3291	16.0586	0	46.4173	0	0	0	585.42	14374	27.2384	89.2996	126.778	2249.84	278.203	13.2632	39.3678	9.78375	9.61701	0	93.5752	52.5921	16.21	7.01096	12.8716	6.04842	0	5.34454	21.702	38.6527
VED2.3	2	Rind	2020	7.10961	5.36186	3.68397	90.3206	2.04082	0.0919408	13668.3	971.763	732.876	503.536	12345.3	278.945	12.5667	104.214	0	3.13053	0	29.1396	0	0	74.9387	0	0	0	76.9646	10838.9	0	80.7225	115.01	866.979	106.13	11.3255	37.7889	11.4186	20.5934	0	58.1094	38.7261	33.2467	11.9314	18.3195	2.9806	0	0	14.3345	23.2076
VED2.3	3	Rind	2020	0	0	0	89.0806	9.35937	0.134572	6978.49	0	0	0	6216.48	653.142	9.39108	315.758	0	8.31203	30.8606	22.8897	0	0	190.045	0	0	0	112.87	5049.17	16.6484	75.8301	113.433	152.929	32.6884	14.9156	80.1346	17.8375	50.1579	0	97.5667	17.4062	44.5077	39.1288	46.8914	32.5333	119.048	8.89573	22.9335	24.0385
VED2.3	4	Rind	2020	0.316917	0	0	97.5536	1.38618	0.220791	16545.8	52.4365	0	0	16141	229.354	36.5316	863.887	0	7.0734	37.924	18.6639	0	32.6499	147.663	7.77549	0	0	323.942	14517.3	7.89969	46.4765	61.5376	33.8926	0	10.4119	23.9603	0	0	0	54.9594	0	24.9853	0	11.2862	6.91179	40.8281	0	17.3018	59.7743
VED3.1	1	Rind	2020	50.8472	28.1975	23.1817	47.7044	1.24981	0.0522586	58532.2	29762	16504.6	13568.8	27922.4	731.542	30.5881	660.081	23.9561	3.34087	0	0	0	0	0	0	0	0	212.107	23287.1	0	156.579	212.493	3289.95	0	0	76.8252	81.589	37.4396	0	99.8015	103.472	25.8396	0	14.8048	0	36.7406	0	173.539	38.3151
VED3.1	2	Rind	2020	0.820078	0.557863	0.0834657	95.5712	2.76479	0.0608839	15030.1	123.258	83.8471	12.5449	14364.4	415.549	9.15088	1193.92	0	4.43029	36.1035	56.6849	0	38.0479	271.563	0	0	0	177.694	12221.1	0	55.3819	74.3474	168.908	29.0662	13.4331	23.6891	5.4223	17.069	0	49.9277	13.6303	49.3326	20.0966	18.1114	2.67271	72.1849	0	21.4208	27.8374
VED3.1	3	Rind	2020	0.642139	0.0874348	0.0874348	95.4181	3.3888	0.0429012	9715.79	62.3888	8.49498	8.49498	9270.62	329.248	4.16819	314.394	0	7.30474	14.5204	15.3627	0	0	191.132	0	0	0	218.475	8280.18	0	27.5295	76.1357	69.9913	25.6323	15.4109	14.5432	7.36249	13.2451	0	62.5448	0	24.0146	0	16.4751	12.1597	79.8127	3.45578	20.8127	19.2643
VED3.1	4	Rind	2020	0.308119	0.0336556	0.0336556	97.3409	1.6773	0.118309	20248.9	62.3907	6.81489	6.81489	19710.4	339.634	23.9563	2301.59	0	3.80544	73.4999	68.7964	0	47.5965	360.844	38.0441	0	6.3259	225.48	16089.9	9.5731	53.5326	118.925	207.102	51.3382	20.1056	34.0103	7.50701	12.3103	0	39.5283	0	36.1181	7.53695	16.0943	8.33975	24.2125	0	12.3375	61.5758
VED3.1	5	Rind	2020	0.67064	0.0328357	0.0328357	93.6508	4.32659	0.26273	10822.3	72.5785	3.55357	3.55357	10135.1	468.236	28.4334	542.81	0	0	20.4677	36.0253	0	19.4828	195.638	0	0	0	51.6905	8975.47	0	45.9471	74.4974	121.085	27.8099	9.04014	15.1759	0	18.0672	0	59.7234	0	20.9506	15.8847	10.5175	22.4738	89.826	2.0228	20.9057	19.0619
VED3.2	1	Rind	2020	60.2148	34.8508	38.7895	37.9563	1.56728	0.165996	40532.3	24406.5	14125.9	15722.3	15384.6	635.255	67.2822	119.044	23.0135	0	0	0	0	0	0	0	3.3766	0	187.617	11493.1	73.9507	181.707	179.097	2383.81	703.367	19.3885	17.1197	0	37.9491	0	140.641	141.382	0	0	30.7393	0	83.7496	0	52.3422	31.7802
VED3.2	2	Rind	2020	0.575961	0.381325	0	96.6265	2.00888	0.0634315	16398	94.4462	62.5297	0	15844.8	329.417	10.4015	1362.71	0	2.47476	46.0472	89.9514	0	27.0949	223.256	0	0	0	186.987	13317	0	58.069	206.949	265.829	41.0506	0	17.3915	4.89162	24.259	0	54.9592	0	31.9961	21.2925	13.5054	11.0279	39.3645	2.8877	48.2957	19.745
VED3.2	3	Rind	2020	1.35407	0.104828	0.104828	92.6839	4.30378	0	5436.59	73.6152	5.69904	5.69904	5038.84	233.978	0	104.228	0	7.65425	15.1087	28.0106	0	0	132.321	0	0	0	72.7316	4541.04	0	28.1835	40.6704	30.8764	11.7437	8.7185	17.5507	9.24582	30.6603	0	48.5437	0	22.5912	0	19.9773	10.8624	24.8472	4.41671	12.3817	11.8919
VED3.2	4	Rind	2020	0.51358	0.0735806	0.0735806	96.947	2.04217	0	16625.9	85.3871	12.2334	12.2334	16118.3	339.529	0	465.825	0	6.84706	29.76	22.9476	0	0	210.113	0	0	0	159.732	14905.3	0	44.7243	84.2543	123.321	29.4323	6.84199	29.1825	0	20.6061	0	41.9981	6.87324	36.9187	10.8354	25.626	12.8966	71.4231	3.66337	11.5054	32.168
VED3.2	5	Rind	2020	2.23312	0.643272	0.315684	82.7347	12.7726	0.221728	3607.79	80.5665	23.2079	11.3892	2984.9	460.81	7.9995	472.336	0	7.54788	39.7533	12.755	0	37.0587	126.134	7.04797	0	0	103.881	1997.01	0	25.9808	20.5413	84.5713	32.1377	4.66384	13.4812	10.2574	21.399	0	81.0259	10.0323	43.9963	9.37388	14.9613	16.7394	60.3156	4.50511	67.7973	49.6867
VED3.4	1	Rind	2020	13.3854	9.04513	5.07521	83.5545	1.98011	0.0715106	15198.5	2034.39	1374.73	771.358	12699.1	300.948	10.8686	621.387	0	3.08646	59.1771	104.215	0	46.6796	170.833	0	0	0	144.749	9181.33	30.5612	118.538	178.488	1544.44	448.716	14.343	32.5178	17.981	0	7.32784	60.0669	95.4594	30.2469	18.8262	6.40293	0	25.9935	0	23.4591	0
VED3.4	2	Rind	2020	0.264958	0.0344647	0.0344647	97.1168	1.97848	0.0193141	20935.6	55.4706	7.21538	7.21538	20332	414.207	4.04353	1495.78	30.6955	11.9688	39.302	119.114	16.8036	0	381.565	60.9067	0	10.2349	326.936	17409.9	0	48.6616	136.072	157.939	32.6195	32.4166	21.083	10.8236	37.0401	0	44.9481	0	37.5129	6.99957	28.7553	6.27356	43.2526	5.16211	27.3266	41.2911
VED3.4	3	Rind	2020	1.2104	0.887907	0.0716988	92.2626	2.41835	0.0969115	13264.5	160.554	117.776	9.51047	12238.2	320.782	12.8548	614.296	0	4.64035	26.1429	36.256	0	0	268.075	0	0	0	99.4165	10869.5	0	37.4056	84.1515	98.4114	31.9537	16.423	51.5235	7.62329	15.199	0	67.7217	0	47.3634	13.6898	16.4847	3.69886	24.4361	0	25.9641	30.251
VED3.4	4	Rind	2020	0.645639	0.448472	0.0552616	97.6069	1.23236	0.050415	23702.1	153.03	106.298	13.0982	23134.9	292.096	11.9494	2301.4	0	7.96316	66.2975	144.942	0	46.1281	384.928	11.4898	0	9.87806	362.818	19213.7	0	52.5648	241.462	193.019	55.7709	20.1539	22.4362	13.1029	55.6842	0	37.1611	0	44.6212	5.6885	25.3456	0	31.59	0	20.4897	36.9475
VED3.4	5	Rind	2020	1.85416	1.27536	0	94.3689	2.62559	0.344577	12000.8	222.514	153.054	0	11325	315.092	41.352	860.882	0	12.282	25.8412	60.7757	0	0	259.347	0	0	15.4406	189.765	9631.34	0	49.8723	74.6642	75.3737	30.3115	10.5766	28.5577	8.34842	27.1637	0	42.8487	0	44.7542	4.89975	24.648	0	41.1562	5.52856	11.4293	31.2175
VED4.1	1	Rind	2020	53.1035	19.8603	36.4524	44.7406	1.36175	0.135183	59378	31531.8	11792.6	21644.7	26566.1	808.581	80.269	57.9087	132.855	3.90697	0	176.248	106.432	0	0	0	0	0	122.893	18803.4	49.9516	399.037	496.521	5710.13	406.442	20.1653	80.1378	155.638	30.4804	48.4632	148.889	189.326	31.5564	0	26.3902	10.8972	0	0	48.6417	4.4936
VED4.1	2	Rind	2020	21.0653	20.2739	6.27438	75.3675	3.03827	0.157812	26943.5	5675.74	5462.51	1690.54	20306.7	818.619	42.5201	210.049	0	5.01606	26.301	0	0	0	0	0	0	0	208.659	16922.1	37.0517	179.253	168.366	2040.52	435.765	10.8203	62.7292	25.1838	0	0	68.003	72.4145	27.5073	0	18.9615	0	0	0	591.031	0
VED4.1	3	Rind	2020	0.484027	0.0407627	0.0446365	93.257	5.41055	0	14668.2	70.998	5.97915	6.54737	13679.1	793.63	0	738.068	10.335	2.86614	39.9668	53.0517	0	24.7545	169.546	19.1593	0	0	95.0288	11919.3	35.9107	64.6997	118.849	290.234	54.6325	18.8516	23.875	16.0005	53.0533	0	32.86	17.6743	24.4841	12.2343	68.7192	3.42246	193.312	9.65995	12.3705	8.45819
VED4.1	4	Rind	2020	72.6704	21.9839	46.3289	25.5273	1.58688	0.104981	60216.1	43759.3	13237.9	27897.5	15371.5	955.558	63.2152	42.553	122.769	3.75053	0	0	0	0	0	0	0	0	77.99	10157.4	40.9737	185.09	176.87	2301.87	2241.74	20.5434	0	63.6066	39.9263	0	107.728	220.486	0	0	33.0712	0	211.813	0	75.7619	3.97595
VED4.1	5	Rind	2020	3.10786	2.82745	0.13616	95.2251	0.895394	0.274822	29467.7	915.816	833.183	40.1231	28060.6	263.852	80.9837	2926.63	0	7.81657	84.4911	65.8621	0	86.8626	329.933	24.2967	0	0	271.401	23888.2	0	49.1482	114.401	73.4256	29.2969	25.3879	83.4965	17.6235	15.6901	0	56.7404	0	45.2229	10.4626	10.4529	3.2637	30.6049	0	22.9657	0
VED4.2	1	Rind	2020	0	0	0	96.6869	2.45731	0.107705	32518.1	0	0	0	31440.7	799.069	35.0235	2563.47	18.2097	20.0833	153.908	233.083	13.8478	68.8439	549.265	63.683	0	36.4196	513.756	25975	43.0526	122.324	465.921	374.243	111.742	26.4726	87.3923	19.698	98.9078	0	107.88	18.093	90.4532	21.4613	56.5767	28.6509	138.949	5.60515	20.4367	123.886
VED4.2	3	Rind	2020	0.473457	0.308851	0	94.5649	2.15798	0.370817	19908.6	94.259	61.4881	0	18826.6	429.625	73.8247	1981.02	0	7.03073	83.1294	33.3687	8.43307	44.1288	335.776	132.776	0	0	264.378	15501	12.9397	32.9228	120.226	169.646	28.7143	25.245	45.904	16.2718	23.3732	0	101.059	0	46.0032	9.3915	11.5434	58.1738	17.5131	0	0	67.2524
VED4.2	4	Rind	2020	0.537897	0.45565	0	94.9498	2.80541	1.14065	30556.3	164.362	139.23	0	29013.2	857.229	348.542	3560.07	0	16.959	263.108	246.805	51.3306	103.73	297.534	0	46.253	119.036	394.596	21910.2	77.4728	98.9071	570.307	901.064	159.613	92.0981	104.12	0	0	9.05461	110.561	0	77.4011	6.91486	0	28.1968	215.133	18.5555	71.8596	283.389
VED4.3	1	Rind	2020	1.55852	1.11779	0.999999	95.2917	2.86329	0	17722.8	276.213	198.103	177.228	16888.4	507.456	0	899.6	0	5.92587	54.0763	80.1823	0	23.3256	184.644	0	0	51.7806	452.402	14410.2	15.2581	65.661	189.89	353.563	69.7282	18.6676	13.5019	9.80858	80.6418	0	43.9704	0	20.028	0	34.902	5.74305	275.945	5.19451	31.2222	0
VED4.3	2	Rind	2020	1.62521	1.40798	1.39724	94.9798	2.31736	0.139827	16775.7	272.641	236.198	234.397	15933.5	388.753	23.457	1157.62	0	3.13509	40.8824	34.0107	0	22.5078	185.125	0	0	0	190.415	13807.1	0	69.9582	135.218	179.744	43.9224	17.2101	46.6839	9.37007	69.1804	0	70.5267	0	84.9372	9.72452	28.0599	7.36379	64.3111	0	29.1767	0
VED4.3	3	Rind	2020	0.810849	0.519563	0.487318	95.3854	3.06364	0.0814177	13641.1	110.609	70.8741	66.4756	13011.6	417.915	11.1063	958.406	0	3.57208	45.7955	41.4242	0	0	108.418	0	0	12.533	278.095	10873.4	0	63.7761	120.72	403.506	61.0573	24.3618	16.5558	6.00372	44.1122	0	46.3829	0	26.353	5.15804	19.1166	15.1074	222.592	0	25.9675	0
VED4.3	4	Rind	2020	1.35059	0.237617	0.248299	86.478	10.6451	0.509912	5463.24	73.7857	12.9816	13.5652	4724.5	581.569	27.8577	353.926	0	7.45161	31.083	22.7689	0	0	96.2871	0	0	0	68.2415	3779.61	19.405	37.2722	46.4849	220.422	31.7697	5.06346	4.7204	12.0102	90.7921	45.4978	54.646	31.407	14.0125	12.1804	27.6549	11.7138	177.137	4.65541	24.7783	0
VED4.3	5	Rind	2020	1.51505	0.215917	0.230774	88.8548	8.17706	0.0925436	5368.67	81.3383	11.5919	12.3895	4770.32	438.999	4.96836	174.584	0	2.54565	14.8258	6.17413	0	0	61.6052	0	0	0	44.5391	4236.89	0	32.138	26.6668	130.897	29.0908	4.94242	5.41673	0	33.2236	16.4405	70.3601	18.1322	11.1117	19.422	22.5478	12.5051	106.305	3.51372	28.0707	0
VED5.1	1	Rind	2020	81.5224	37.1996	43.7266	16.938	1.33758	0.112738	121761	99262.3	45294.5	53241.8	20623.9	1628.65	137.271	210.081	75.2341	0	0	353.67	102.752	0	0	0	0	0	189.845	13150.1	32.5784	233.38	692.657	5497.65	0	26.456	59.5175	452.805	0	174.387	272.533	158.18	0	0	0	17.9163	0	0	292.901	25.4512
VED5.1	2	Rind	2020	0.882211	0.617704	0.128179	95.9692	2.19035	0.133595	19342.6	170.643	119.48	24.7932	18563	423.671	25.8408	2498.13	0	3.45402	81.2526	122.837	0	57.3422	325.061	56.177	0	13.8565	274.602	14444.1	0	64.8804	197.771	307.551	69.8311	19.8012	26.3409	4.38589	30.3914	0	116.176	0	38.8551	20.2114	11.138	9.75428	26.5119	0	45.1484	21.2503
VED5.1	3	Rind	2020	2.45838	1.76064	0.460702	95.0317	1.69508	0.163503	18146.4	446.109	319.493	83.6011	17244.9	307.596	29.6701	2034.96	0	5.87387	72.296	47.6015	0	73.8241	431.404	0	0	12.3872	257.37	13808.5	0	58.2629	158.146	162.033	79.4414	13.9338	28.8107	5.01438	18.1373	0	113.113	0	37.7497	13.2832	14.2291	2.23177	7.39537	0	30.8697	19.4912
VED5.1	4	Rind	2020	0.417855	0.327361	0	97.9496	1.2698	0.0906991	30715.6	128.347	100.551	0	30085.8	390.026	27.8588	3147.42	0	6.87088	134.973	136.509	0	73.8524	315.76	0	4.13172	17.5475	623.601	24502.9	0	67.2426	289.217	594.325	102.098	22.965	46.3727	8.89052	62.5709	0	73.3867	0	55.8381	10.0272	13.8581	0	31.9888	0	53.6008	63.2468
VED5.1	5	Rind	2020	0.397635	0	0	91.3503	5.82871	0	11036.1	43.8833	0	0	10081.5	643.261	0	801.488	0	13.1537	21.5462	13.3979	0	0	232.593	58.9311	0	0	137.941	8545.35	0	36.5492	61.214	111.769	0	27.7088	19.8675	13.2174	34.205	0	83.4338	0	39.0004	8.54429	27.6726	0	110.616	6.23967	23.0091	52.0397
VED5.2	1	Rind	2020	0.183768	0.0347203	0.0347203	97.5362	1.93644	0	28300.3	52.007	9.82595	9.82595	27603.1	548.02	0	652.99	10.4279	8.69403	53.3247	59.8771	12.0243	40.1727	175.73	22.4501	10.7965	29.4071	374.045	25397.7	0	42.4854	151.472	328.388	81.9764	19.3006	131.817	10.2512	54.6159	0	132.191	0	64.7094	5.5809	24.0507	17.5413	80.4015	0	24.7387	57.7938
VED5.2	2	Rind	2020	0.243771	0.0708993	0.0708993	97.8445	1.58268	0.138594	23595.9	57.5201	16.7294	16.7294	23087.3	373.447	32.7025	608.248	0	8.80921	46.7809	93.9117	0	0	173.584	0	0	40.529	306.114	21069.6	0	50.0688	155.962	383.573	96.0224	23.8987	30.2158	9.4172	70.6977	0	87.5298	0	37.5436	2.39436	21.6872	8.15239	50.7079	0	20.714	35.9838
VED5.2	3	Rind	2020	0.359186	0	0	94.8328	3.60121	0.392388	15911.5	57.1519	0	0	15089.3	573.008	62.435	683.825	0	8.23233	54.0365	28.3821	0	0	341.911	10.1438	0	0	54.3185	13629.8	0	50.2868	71.908	90.2861	21.9439	10.5507	33.7235	9.95715	38.7234	0	101.902	9.08588	65.3656	27.3018	25.102	15.885	44.5999	3.63615	15.1002	34.1048
VED5.2	4	Rind	2020	0.129881	0	0	95.7387	3.41002	0.0317094	37256.7	48.3895	0	0	35669.1	1270.46	11.8139	823.514	27.8054	10.2912	57.1861	56.1348	0	44.6576	376.422	90.0761	0	0	178.361	33414.7	32.4161	57.5987	177.085	226.936	51.6101	14.3891	29.9056	13.3815	42.0722	0	86.3716	21.2398	34.5807	31.0141	21.4183	82.5036	215.166	5.27236	329.296	118.508
VED5.2	5	Rind	2020	0.261626	0	0	89.6604	9.50968	0	22685.7	59.3515	0	0	20340.1	2157.33	0	921.875	16.1751	16.8116	49.0658	83.247	0	36.2452	197.443	0	0	0	155.706	18133.7	92.5479	87.4876	140.408	360.999	0	15.0279	33.2838	25.9175	122.198	0	139.756	30.5534	40.4684	19.6463	22.8062	121.536	1156.69	0	13.9721	114.041
VED5.3	1	Rind	2020	51.9852	23.157	32.0626	45.9907	1.74759	0.132812	47759.5	24827.8	11059.7	15312.9	21964.9	834.637	63.4304	44.4892	41.4246	6.26327	0	0	54.0069	0	0	0	0	0	174.306	17550.4	35.8467	179.439	205.631	3617.88	0	19.826	35.4159	50.5801	23.1325	0	202.738	142.007	15.0805	0	20.8037	13.9769	9.21955	0	98.4067	34.6037
VED5.3	2	Rind	2020	72.4305	34.1309	42.72	27.1371	0.339635	0.0638237	152160	110210	51933.5	65002.7	41291.8	516.788	97.114	0	117.279	10.7726	0	316.133	0	0	0	0	0	0	505.261	35917.8	0	263.01	0	4110.07	0	0	51.4767	111.388	0	0	354.553	0	0	0	0	0	0	0	0	50.8471
VED5.3	3	Rind	2020	0.378439	0.370958	0.338075	94.8937	4.38785	0.0420561	22392.9	84.7437	83.0684	75.7049	21249.5	982.568	9.41759	183.18	0	24.1509	23.011	22.5511	0	0	142.066	0	0	0	262.047	19852.2	31.6992	130.534	165.988	262.059	62.834	17.6649	69.509	30.2359	83.3786	18.726	231.694	30.4677	43.6637	38.5049	83.8197	57.1918	26.5939	13.5033	48.7817	73.4961
VED5.3	4	Rind	2020	11.5198	11.1719	7.48433	85.6657	2.50784	0.0581348	18947	2182.65	2116.74	1418.05	16231	475.159	11.0148	253.986	0	7.16864	12.6371	20.777	0	0	94.9511	0	0	0	156.385	15372.7	0	32.7199	78.9981	130.021	32.1201	15.1478	23.4561	10.7101	0	0	129.201	0	21.5658	10.8746	16.793	48.434	49.6684	7.19445	61.742	29.4817
VED5.3	5	Rind	2020	0.321936	0.0293886	0.0293886	95.2964	3.22999	0.0511	13520.3	43.5267	3.97341	3.97341	12884.3	436.704	6.90886	917.229	0	4.12262	46.7362	34.091	0	31.9039	192.493	0	0	0	189.5	11053	0	21.5758	108.445	174.043	39.8773	10.6053	60.6894	0	45.0089	0	93.2461	0	57.0286	12.4371	15.0678	14.8746	63.689	0	12.299	26.1602
VED6.1	1	Rind	2020	3.53767	3.19651	1.79573	93.4196	2.19338	0.445337	21410.8	757.444	684.4	384.482	20001.9	469.622	95.3504	546.847	0	4.59916	36.16	69.2272	0	0	125.813	0	0	19.3024	201.518	17451.2	0	60.0659	161.565	1103.39	135.386	19.0057	67.8128	10.2621	57.2903	0	186.783	43.4912	38.1821	11.4949	19.3902	8.99395	20.1655	0	17.8658	19.1137
VED6.1	2	Rind	2020	66.3792	32.444	34.8795	31.7183	1.68716	0.168398	182177	120927	59105.3	63542.3	57783.4	3073.61	306.781	0	101.341	9.70522	0	387.007	110.04	0	0	0	0	17.6676	157.716	50125.7	85.6054	351.813	921.324	5468.59	0	19.4224	27.4607	952.001	92.7404	387.037	746.967	179.787	8.79044	0	0	35.1484	56.1662	0	326.364	21.5541
VED6.1	3	Rind	2020	0.409271	0.264225	0.107765	96.4249	2.48386	0.138391	18984.7	77.6989	50.1623	20.4589	18305.9	471.553	26.273	689.665	0	0	120.956	95.5373	0	33.0501	158.831	0	0	0	171.699	15829.2	0	68.7987	173.926	776.703	133.127	13.4319	41.0729	0	0	0	262.135	34.1612	34.332	15.2739	13.8347	4.13818	9.87885	0	42.9476	16.3729
VED6.1	4	Rind	2020	0.595402	0	0.0151596	83.5532	11.4116	0.318294	8338.29	49.6463	0	1.26405	6966.9	951.534	26.5402	715.011	0	5.00638	38.3159	74.0019	0	0	210.106	15.328	0	0	135.862	5212.78	35.0392	49.4763	161.43	216.851	49.2126	30.4218	18.0585	8.194	69.8539	0	332.572	20.7665	30.1193	8.75352	24.3478	10.6984	253.536	5.13364	22.8832	26.4597
VED6.1	5	Rind	2020	51.5028	43.8469	22.3255	45.1248	2.98692	0.139347	42731.4	22007.9	18736.4	9539.98	19282.5	1276.35	59.5451	264.387	32.4529	4.97404	27.8695	90.3568	32.8688	0	0	0	23.0703	51.3823	162.706	15803.8	43.061	229.08	373.369	1726	349.308	20.9676	46.883	81.1864	156.711	66.9526	133.02	156.702	43.0546	33.6266	87.7686	22.2261	152.869	16.0812	112.01	25.7276
VED6.2	1	Rind	2020	74.0301	29.7333	46.3869	24.1583	1.60111	0.183658	95259.1	70520.4	28323.6	44187.7	23013	1525.21	174.951	0	143.019	5.85656	0	43.3839	0	0	0	0	0	0	308.134	18952	0	155.285	383.305	2973.41	0	25.1267	23.4272	322.528	31.8955	110.304	145.416	167.513	10.0622	0	32.5125	358.887	87.6698	0	171.681	0
VED6.2	2	Rind	2020	3.34645	2.87741	2.20611	91.2559	4.20566	0.206625	11612.2	388.597	334.131	256.178	10596.8	488.371	23.9938	1630.2	0	1.96379	38.4992	41.4767	0	0	313.875	0	0	0	267.866	7831.49	18.4554	55.5214	134.806	183.279	40.2559	17.3878	21.7766	3.17096	14.0042	0	86.5817	23.4099	24.6381	12.7504	11.4817	0	223.377	0	28.4721	0
VED6.2	3	Rind	2020	0.766794	0.1126	0.115241	94.0363	3.1307	0.397268	9976.46	76.4989	11.2335	11.497	9381.49	312.333	39.6333	553.544	0	8.24186	26.2438	15.1787	0	0	312.803	0	0	0	82.7529	8199.63	0	33.2217	42.9088	48.7001	18.0051	11.8104	28.4537	0	13.2791	0	57.2101	0	60.1008	9.43867	17.5933	29.8589	49.1761	1.54267	15.9369	0
VED6.2	4	Rind	2020	0.562517	0.319194	0	97.1821	1.58101	0.041521	18425.3	103.646	58.8126	0	17906.1	291.306	7.65039	1039.04	0	12.7862	34.2448	29.3959	0	31.0696	302.497	24.6563	0	0	240.466	15915	0	36.2402	50.793	105.305	33.1198	24.569	26.9623	9.41855	16.5083	0	30.8695	0	72.6424	6.32208	17.9239	33.0788	37.072	0	20.4893	0
VED6.2	5	Rind	2020	0.254562	0	0	94.8814	4.4295	0	22720.1	57.8369	0	0	21557.2	1006.39	0	772.569	7.31559	19.159	27.1608	52.1946	0	31.9598	248.662	25.0521	0	0	213.731	19837.4	0	54.4679	106.605	111.105	35.5763	14.2113	0	23.826	50.5212	0	29.746	6.34341	37.847	7.74598	42.2149	76.8652	370.095	4.37922	37.1422	12.9841
VED6.3	1	Rind	2020	66.9059	35.7991	37.5959	31.105	1.30598	0.625765	68669.1	45943.7	24582.9	25816.8	21359.6	896.807	429.707	133.868	44.5181	13.249	0	0	62.4439	0	0	0	0	0	286.937	17277	44.1244	149.172	277.341	3019.95	0	24.2618	26.6517	166.81	27.1472	0	84.8079	84.8794	12.2005	0	18.9022	0	37.0586	0	287.961	27.0447
VED6.3	2	Rind	2020	63.1578	28.7469	39.3251	35.4139	1.24179	0.148602	91747.5	57945.8	26374.6	36079.8	32491.4	1139.31	136.338	73.4675	55.5319	0	0	0	50.3462	0	0	0	0	0	248.8	27634.7	41.5507	234.122	290.91	3805.4	0	23.091	33.471	192.247	56.6793	50.99	91.9965	149.44	10.1407	0	45.0782	0	75.5229	0	254.397	26.3499
VED6.3	3	Rind	2020	46.7047	21.3373	31.9336	51.715	1.25286	0.247351	39061	18243.3	8334.55	12473.6	20200.4	489.379	96.6178	32.4878	0	0	0	0	0	0	0	0	0	0	159.129	16835.5	27.3909	235.606	166.981	2724.06	0	0	19.2728	26.2363	31.8708	0	46.8016	66.4453	12.2775	0	28.5689	0	31.5342	0	85.1173	23.1208
VED6.3	4	Rind	2020	63.5965	30.9102	38.4188	35.0555	1.1189	0.173192	122855	78131.7	37974.8	47199.6	43067.6	1374.63	212.775	0	58.2871	11.7263	0	0	62.3311	0	0	0	3.84084	19.0876	150.664	34856.7	73.9025	467.987	561.323	6734.48	0	13.391	53.881	241.727	109.888	90.4398	194.24	212.961	8.24018	0	0	0	26.1754	0	220.881	15.4061
VED6.3	5	Rind	2020	30.6976	15.721	23.5818	68.002	1.0799	0.0681356	35688.2	10955.4	5610.56	8415.92	24268.7	385.397	24.3164	562.955	0	4.43916	26.4258	77.5974	0	0	0	0	0	0	236.265	21324.9	31.6938	160.666	134.96	1664.63	0	21.2581	22.9463	20.6327	39.0287	0	52.0847	67.83	20.6594	0	16.8048	0	31.5606	0	38.6464	26.2428
VED6.4	1	Rind	2020	0.0491059	0.0410714	0.0491059	92.1774	7.21931	0	12146	5.96442	4.98854	5.96442	11195.9	876.86	0	689.423	12.1271	1.44516	35.6618	75.4487	0	22.9332	51.9661	11.4945	0	0	225.698	9459.17	35.6955	82.381	132.172	282.485	44.8365	23.5796	9.38466	5.16319	30.4322	0	169.351	25.6924	14.3423	7.11257	20.9187	15.9622	377.162	7.59028	31.5036	36.2254
VED6.4	2	Rind	2020	9.53494	9.27871	5.89345	88.0113	2.10358	0	17184.9	1638.57	1594.54	1012.79	15124.7	361.499	0	242.872	0	4.21972	0	21.0151	0	0	93.4156	0	0	0	85.418	14374.8	0	42.9598	71.201	115.104	35.8831	15.6683	22.1222	0	0	0	58.4653	0	27.2702	11.9876	19.1734	15.2542	25.696	0	43.1889	24.4251
VED6.4	3	Rind	2020	2.37391	1.73842	0.639511	94.9684	1.94758	0.102162	11981.1	284.419	208.282	76.6201	11378.2	233.341	12.2401	208.398	0	5.75094	15.3263	14.3661	0	0	108.329	0	2.53198	0	116.111	10676.9	0	24.0509	66.4714	73.119	18.7847	13.5909	34.436	0	0	0	57.6028	0	41.5706	12.4623	19.018	9.17072	0	0	19.5221	20.1143
VED6.4	4	Rind	2020	57.1914	17.6059	41.8047	41.4187	1.1315	0.187551	95336.6	54524.3	16784.8	39855.2	39487.2	1078.73	178.805	23.0253	43.9997	3.55576	0	0	0	0	0	24.0727	0	0	323.093	34342.3	49.5485	278.588	311.376	2012.39	1951.76	10.172	113.238	352.001	68.9646	66.2657	130.291	72.7629	0	0	41.4316	87.1235	55.5793	0	55.127	36.4927
VED6.4	5	Rind	2020	0.931551	0.343457	0.349957	94.9014	3.60502	0	7899.55	73.5883	27.1315	27.645	7496.78	284.78	0	269.595	0	4.45427	10.8932	18.0963	0	0	117.965	0	0	0	122.106	6679.99	19.8781	29.9665	46.4396	106.775	28.5731	22.2386	19.8102	4.6164	0	0	70.6426	0	23.9705	4.54757	14.0862	26.648	22.1224	2.78145	14.1001	17.0537
VED7.1	1	Rind	2020	1.3779	1.07084	0.126863	97.0708	1.28989	0	16275.6	224.261	174.285	20.6477	15798.8	209.937	0	276.927	9.92485	6.28582	47.2297	102.929	0	14.1931	181.148	71.6316	0	24.8524	127.883	14409.9	0	34.0065	210.316	74.5939	14.0643	13.3865	179.508	0	0	0	76.4587	0	54.5519	10.8183	9.54336	8.50098	14.6323	0	12.7804	22.6516
VED7.1	2	Rind	2020	67.576	28.5465	8.86919	31.0451	0.879939	0.366781	85244.5	57604.8	24334.3	7560.5	26464.3	750.1	312.661	0	37.2471	13.1674	0	416.117	70.252	0	0	0	65.6033	109.947	276.79	18617.4	159.652	689.06	371.918	5588.71	0	23.3504	25.0734	197.791	36.682	0	85.9858	260.121	10.5112	0	0	0	20.9374	0	83.8943	17.965
VED7.1	3	Rind	2020	74.1349	54.343	17.2004	24.0555	1.50545	0.275602	230134	170609	125062	39583.8	55359.8	3464.54	634.252	0	0	29.0382	0	0	0	0	0	0	129.346	165.586	811.206	37496.8	297.398	1460.81	1154.78	13521.3	0	36.6214	256.961	803.38	103.189	0	190.312	809.114	60.8992	173.542	0	0	53.9889	0	1163.91	106.204
VED7.1	4	Rind	2020	56.6346	50.7781	8.15844	39.2322	3.9246	0.134755	59635.8	33774.4	30281.9	4865.35	23396.4	2340.47	80.3621	90.2637	33.3865	21.877	0	0	18.8839	0	0	0	5.14788	21.1382	588.835	18531.5	158.871	278.281	203.838	3429.18	0	0	15.274	528.983	112.146	184.613	151.406	233.646	11.8139	0	0	60.4674	73.8521	0	891.185	92.3544
VED7.1	5	Rind	2020	65.3523	52.2768	13.858	32.3355	2.0077	0.198009	101592	66392.6	53108.9	14078.5	32850.2	2039.65	201.161	0	75.837	22.3176	0	0	34.3548	0	0	0	259.628	447.562	426.286	25841.6	145.876	709.401	709.03	3358.34	681.484	19.4754	118.996	463.308	176.998	296.306	169.694	171.664	0	0	0	0	242.266	0	419.26	55.7093
VED7.2	1	Rind	2020	71.0644	67.8562	10.6476	24.4933	4.33574	0.0511045	67552.5	48005.7	45838.5	7192.7	16545.8	2928.9	34.5224	0	25.9721	10.3371	0	0	0	0	0	0	9.2633	33.3084	137.668	12917.5	0	284.025	0	2729.95	323.909	18.4336	55.4952	202.619	13.6073	0	52.7921	98.0669	19.3934	0	0	0	0	0	2542.42	0
VED7.2	2	Rind	2020	70.5933	61.3227	10.1703	27.3756	1.74955	0.0696811	135480	95640	83080.2	13778.8	37088.5	2370.3	94.4042	66.3985	113.209	18.7943	0	0	74.6785	0	0	0	45.5259	97.355	721.14	29366.1	154.389	661.739	405.061	4648.16	553.693	0	162.323	329.546	88.099	0	101.217	320.374	0	0	0	0	125.002	0	1377.4	28.6609
VED7.2	3	Rind	2020	63.3037	56.0083	13.4143	35.0375	1.44109	0.164266	99987.9	63296	56001.5	13412.7	35033.3	1440.91	164.246	0	16.5639	19.262	0	0	22.1479	0	0	0	65.4625	122.058	617.669	22431.9	222.105	791.508	515.491	9079	910.897	11.091	208.084	232.802	49.3416	146.66	154.554	222.297	0	29.553	0	0	19.4613	0	527.189	48.3165
VED7.2	4	Rind	2020	52.2183	50.4006	4.98275	43.8275	3.77615	0.149069	84542.9	44146.9	42610.1	4212.57	37053.1	3192.47	126.028	37.6607	42.2832	11.2697	9.91794	0	21.0089	0	0	0	0	28.7149	535.255	30014.7	142.227	373.794	322.497	3939.12	1496.84	0	77.7521	92.6702	20.2181	0	67.379	127.977	0	0	6.36403	0	12.3467	0	2853.29	12.2324
VED7.2	5	Rind	2020	51.0833	48.9391	7.42433	45.6062	3.24007	0.0362443	110430	56411.1	54043.3	8198.66	50362.8	3577.99	40.0244	0	99.3429	22.2328	15.2508	0	80.4363	0	0	0	136.103	387.544	734.148	33076.3	186.628	1170.12	709.564	11110.1	2467.24	0	167.831	367.6	77.2019	84.8055	134.7	123.969	17.0306	0	0	0	66.2501	0	2516.33	69.5564
VED7.3	1	Rind	2020	79.7321	39.428	38.5054	18.718	1.40736	0.106913	185709	148069	73221.1	71507.8	34760.9	2613.58	198.547	0	158.338	0	0	79.8047	261.093	0	0	0	0	0	382.178	24261.1	134.228	541.882	0	8882.98	0	0	59.3464	414.775	58.603	0	235.005	247.034	13.6045	0	18.5045	604.624	68.7803	0	720.053	42.7554
VED7.3	2	Rind	2020	0.304736	0.128023	0.110484	97.2753	2.04514	0	30198.1	92.0246	38.6605	33.3641	29375.3	617.594	0	1177.63	0	11.8465	32.5992	38.1693	0	44.3712	362.57	0	0	0	347.889	27034.2	0	39.8596	90.217	123.615	27.8328	18.5871	25.921	11.3716	14.9412	0	28.2742	0	41.2997	5.24641	38.1014	14.6762	27.8349	2.65034	39.2146	145.499
VED7.3	3	Rind	2020	0.635444	0.439089	0.154041	96.8937	1.82781	0.0654044	18417.8	117.035	80.8707	28.3709	17845.7	336.643	12.0461	1760.95	0	4.90356	51.3355	34.277	0	43.2091	242.036	0	0	34.6355	244.599	14956.4	0	56.3708	111.935	195.685	58.5435	22.2126	28.6117	7.42115	38.009	0	45.3286	0	65.8922	11.4443	17.7355	8.98128	39.6245	0	50.7642	29.4507
VED7.3	4	Rind	2020	0.518374	0	0	95.8685	2.51182	0.488468	13360.7	69.2582	0	0	12808.7	335.596	65.2626	749.518	0	11.7779	40.3679	15.7268	0	26.3185	215.353	0	0	0	210.282	11358.7	0	26.1864	57.2411	42.2298	18.7225	10.7343	25.5334	4.48254	0	0	101.322	0	34.0815	6.61356	14.4544	39.4538	46.1864	2.66338	14.7142	44.3901
VED7.3	5	Rind	2020	0.894539	0.555555	0	95.3555	2.68805	0	11003.4	98.4301	61.1302	0	10492.4	295.778	0	651.05	0	6.56391	28.5051	18.6333	0	24.6026	229.199	0	0	0	102.884	9192.66	0	39.6591	67.6219	79.8797	17.1269	13.4208	20.5716	8.08793	22.7472	0	55.4925	0	36.4067	10.3671	18.7641	24.2628	17.7144	0	0	21.703
VED8.1	1	Rind	2020	77.8326	14.4804	66.6406	20.7292	1.12023	0.239424	159973	124511	23164.7	106607	33161.1	1792.06	383.013	0	343.462	36.0637	0	245.17	224.191	0	0	0	0	0	165.26	19599.9	0	794.161	597.746	11107.9	0	0	47.3264	154.476	0	182.416	297.47	461.51	10.7559	0	8.68434	0	152.99	0	194.174	23.3186
VED8.1	2	Rind	2020	70.9771	35.663	43.3348	26.9612	1.95164	0.0735122	146188	103760	52134.9	63350	39413.9	2853.05	107.466	0	364.378	19.2255	0	61.3921	221.73	0	0	0	0	0	352.755	33874.3	0	305.653	0	4125.74	0	28.1804	60.5624	568.762	0	113.005	226.352	243.174	18.3481	0	31.9504	0	61.3976	0	1262.03	24.1491
VED8.1	3	Rind	2020	81.511	19.2121	65.5398	17.4305	0.924932	0.098299	232530	189537	44673.7	152399	40531.1	2150.74	228.574	0	136.417	40.8064	0	0	0	0	0	0	0	0	151.058	29467.8	0	497.813	0	10175.7	0	0	61.5807	255.568	0	179.81	222.873	374.247	0	0	24.4057	0	77.8708	0	370.267	56.2631
VED8.1	4	Rind	2020	70.2525	31.244	43.1943	28.4828	1.15015	0.0622782	159724	112210	49904.3	68991.8	45493.9	1837.07	99.4733	0	186.909	56.2553	23.5644	255.478	323.644	161.88	0	0	0	0	197.352	22092.8	67.8846	1052.5	905.671	16909.2	3260.75	0	0	242.6	0	155.615	281.153	375.153	0	0	0	0	0	0	562.743	22.019
VED8.1	5	Rind	2020	70.8137	6.61024	61.9446	28.0032	0.889183	0.168895	125253	88696	8279.49	77587.2	35074.7	1113.72	211.545	0	745.888	25.0798	0	254.154	648.77	0	0	0	0	0	220.454	23600	63.5034	468.551	614.671	8340.06	0	14.3076	79.2374	185.573	0	135.977	230.582	167.689	7.4776	0	9.39795	0	55.9487	0	66.1547	19.6327
VED8.2	1	Rind	2020	68.6542	21.1172	46.3052	29.9938	1.02921	0.29341	148930	102247	31449.8	68962.3	44669.7	1532.8	436.975	118.903	46.6885	0	0	160.029	139.845	0	0	0	0	0	293.499	33390.9	99.3191	572.461	609.345	9176.86	0	34.9596	26.8689	331.718	28.2719	143.82	198.945	141.941	19.4693	0	28.0109	0	208.47	0	162.07	58.2913
VED8.2	2	Rind	2020	72.6331	31.6449	43.7592	26.1823	0.970744	0.172692	140074	101740	44326.3	61295.2	36674.5	1359.76	241.897	0	41.3131	8.07463	0	0	105.449	0	0	0	0	0	277.938	26557.2	96.5489	600.259	0	8929.48	0	0	58.3123	166.933	20.7702	137.209	164.575	131.294	10.9928	0	18.6637	0	197.119	0	323.741	60.0322
VED8.2	3	Rind	2020	57.3378	36.1784	23.7978	41.3378	1.22483	0.0628899	93731.8	53743.8	33910.7	22306.1	38746.7	1148.05	58.9479	0	0	5.17647	28.0715	0	38.2578	0	0	0	0	18.2739	174.129	28310.4	37.6125	531.701	516.033	8637.54	417.579	0	31.8575	148.455	0	84.4656	99.8858	121.291	10.7487	0	33.1695	0	53.4027	0	468.345	27.1307
VED8.2	4	Rind	2020	60.2681	5.78188	51.1926	37.9123	1.31147	0.370196	60504.5	36464.9	3498.3	30973.8	22938.6	793.498	223.986	0	420.665	5.38543	0	151.986	170.725	0	58.7218	0	0	0	112.934	15103.7	36.3455	419.064	382.777	6010.57	0	29.6988	36.0529	59.5838	0	90.2559	303.536	108.783	8.00502	0	0	0	0	0	60.3341	17.0365
VED8.2	5	Rind	2020	56.2641	30.0289	34.8445	42.1064	1.54788	0.0447376	82350.7	46333.9	24729	28694.7	34674.9	1274.69	36.8418	81.9291	23.2783	4.64196	35.2842	0	0	0	0	0	0	37.4151	175.082	27114.8	42.8713	358.532	413.901	6135.77	200.236	0	51.1189	173.59	0	141.372	115.783	100.444	18.8176	0	35.6245	0	23.1624	0	504.968	31.7944
VED8.3	1	Rind	2020	63.3078	37.2877	20.9875	32.0659	3.97476	0.463564	42702.9	27034.3	15922.9	8962.26	13693.1	1697.34	197.955	94.8953	107.677	0	0	237.41	38.9863	0	0	0	35.4169	54.0046	88.6913	12035.8	0	73.3439	209.652	652.751	0	25.027	39.4061	159.033	365.308	79.7802	209.354	44.2146	22.4162	0	25.4766	216.411	85.1682	0	244.921	20.6981
VED8.3	2	Rind	2020	67.4713	51.3853	22.1853	28.2348	3.94955	0.205206	37335.6	25190.8	19185	8283.01	10541.6	1474.59	76.615	0	45.8122	0	0	139.928	0	0	0	0	67.3515	87.1557	106.611	9369.92	27.9904	65.6526	177.417	405.696	0	0	48.0753	187.166	264.414	0	146.743	38.5098	22.0938	0	21.562	250.05	125.943	0	253.377	18.7305
VED8.3	3	Rind	2020	70.8804	38.7293	23.6076	26.7268	2.17923	0.0854752	46195.8	32743.7	17891.3	10905.7	12346.7	1006.71	39.4859	41.9931	70.5716	0	0	186.434	0	0	0	0	56.7682	93.0871	47.5547	10338.6	0	89.2403	219.868	1202.52	0	0	0	136.425	136.979	90.5643	74.8271	47.4527	9.05707	0	0	149.037	0	0	227.353	0
VED8.3	4	Rind	2020	85.5489	53.3002	20.5737	12.1662	1.84229	0.330417	63074.3	53959.4	33618.7	12976.7	7673.73	1162.01	208.408	59.8049	72.89	0	0	0	20.124	0	0	0	12.3736	69.0144	9.46816	6457.11	35.8852	103.337	249.507	584.212	0	0	0	166.246	219.2	0	249.006	0	0	0	15.4098	0	288.014	0	127.959	10.8546
VED8.3	5	Rind	2020	57.0474	41.3616	14.9226	36.1917	4.33558	0.617435	27946.6	15942.8	11559.1	4170.37	10114.3	1211.65	172.552	112.257	70.7665	0	0	0	18.2001	0	0	0	0	0	17.7269	8540.84	38.1923	155.7	192.891	900.613	0	10.7018	56.4466	52.0246	207.432	0	186.475	51.7514	0	0	0	228.842	166.438	0	171.661	12.6411
VED8.4	1	Rind	2020	0.545877	0.391973	0.283926	90.6383	7.43133	0.0538378	10125.5	55.2726	39.6892	28.7489	9177.56	752.458	5.45134	748.754	0	0	51.3393	131.182	0	0	226.551	0	3.36668	14.6657	78.378	7049.44	7.22805	132.938	321.864	291.532	81.3469	19.8216	19.1564	26.9072	124.847	22.4193	89.0471	0	30.7944	29.6027	68.1681	31.9391	129.5	11.1534	28.5787	20.6
VED8.4	2	Rind	2020	2.30745	0.301182	0.111813	82.2523	9.84358	1.06375	3591.94	82.8822	10.8183	4.01625	2954.46	353.576	38.2095	844.222	0	11.6643	42.8486	16.2199	0	26.8754	270	6.67253	0	0	90.6573	1488.51	0	36.101	40.0262	34.5386	19.5507	8.28546	18.2829	11.7514	0	0	101.114	0	56.3541	9.33175	19.5731	19.3478	27.3733	4.34637	33.1014	28.1047
VED8.4	3	Rind	2020	0.245743	0.212888	0.144073	94.1009	4.5576	0.125861	16424.6	40.3623	34.9659	23.6633	15455.7	748.566	20.6721	357.465	36.9415	11.7586	19.4348	105.635	18.1601	0	176.214	25.4569	0	0	82.8788	12305.8	35.2812	218.579	217.872	1591.15	205.888	23.1571	24.0145	16.5791	72.1722	21.0995	149.096	109.906	33.3135	23.5297	56.2477	14.5873	28.2044	9.98739	27.0558	28.5525
VED8.4	4	Rind	2020	0.147145	0	0	96.4853	2.85777	0.0664424	28362	41.7333	0	0	27365.1	810.52	18.8444	1752.27	13.7857	10.7465	49.8254	20.8547	0	44.6045	124.711	0	0	0	495.254	24462.4	0	43.6132	110.358	120.771	66.9398	18.4837	30.5076	12.2306	19.4822	0	57.7392	0	28.0639	5.50591	17.6573	58.0434	183.037	4.48658	49.5729	186.42
VED8.4	5	Rind	2020	0.198621	0.116707	0	96.6372	2.2979	0.178721	35948.4	71.4011	41.9544	0	34739.5	826.058	64.2475	3020.19	0	8.06112	139.752	76.6275	0	93.5252	181.757	49.552	0	11.2258	372.049	30137.9	0	64.4094	162.478	277.932	63.9379	26.2714	53.8628	18.3461	20.3909	0	91.6049	0	71.4327	5.85855	14.6028	53.0815	80.8756	3.98819	64.815	275.703
VED9.1	1	Rind	2020	9.98854	4.06902	7.17136	87.9781	1.82173	0.0683059	25713.5	2568.41	1046.29	1844.01	22622.3	468.431	17.5639	280.962	0	11.8832	19.2092	67.818	0	0	93.9014	0	0	0	147.359	18400	61.0283	411.071	188.124	2686.62	220.669	17.3772	16.2114	19.9565	53.3919	6.24586	90.2207	70.413	11.489	0	16.2593	8.53725	10.5732	0	40.7734	18.2633
VED9.1	2	Rind	2020	2.40667	2.04664	0.869566	94.6584	1.98366	0.112435	15107.3	363.582	309.192	131.368	14300.3	299.678	16.9859	349.141	0	7.59823	25.2334	50.3514	0	0	115.911	0	0	0	214.343	13156.3	0	38.9618	80.8461	134.208	46.409	13.3124	67.6729	15.4077	7.90088	0	129.831	0	25.8774	6.055	23.3973	10.6924	16.5426	0	21.9061	25.8478
VED9.1	3	Rind	2020	0.466215	0	0	95.0055	3.05028	0.548298	13389.6	62.4245	0	0	12720.9	408.421	73.4151	626.276	0	12.5528	68.7119	119.4	0	27.4429	240.37	6.77151	8.94623	21.7025	155.518	10834.1	27.1923	75.4901	211	178.604	40.6933	12.5123	53.5615	0	74.5831	0	67.1724	8.82435	41.5469	3.26039	35.4383	8.21329	47.2078	4.60781	25.1032	34.3351
VED9.1	4	Rind	2020	0.896588	0.356726	0.0565192	94.5164	3.90027	0	7477.8	67.0451	26.6753	4.22639	7067.75	291.654	0	138.852	0	6.97522	14.4045	16.0022	0	0	77.1353	0	0	0	181.024	6389.93	0	37.844	66.3349	83.1925	23.3416	16.9983	15.7137	8.86445	24.1834	0	44.814	0	17.1269	6.30014	20.8288	14.1831	26.9722	0	45.4521	16.6943
VED9.1	5	Rind	2020	0.357104	0	0	90.5793	7.70256	0.526568	14179.9	50.6369	0	0	12844	1092.21	74.6667	641.793	39.3811	27.0645	41.9172	37.6829	18.0986	38.1019	308.001	59.7324	0	35.4974	700.875	10509	27.8195	35.0317	139.791	99.9805	0	37.227	47.0552	18.6966	20.7085	0	157.712	0	46.0131	4.06331	50.6188	0	584.112	8.48715	14.9363	106.246
VED9.2	1	Rind	2020	0.766074	0.515755	0	96.4318	2.21376	0.0707133	13040.7	99.9013	67.2579	0	12575.4	288.689	9.2215	1113.13	0	3.45926	44.9747	85.3525	0	37.4701	252.137	0	2.57337	14.457	207.037	10099.7	16.6636	45.5919	226.353	325.529	72.841	13.0358	15.0143	7.45723	59.4644	0	58.2408	18.6736	32.6031	11.9935	15.0221	8.6092	38.0296	0	20.2565	9.38164
VED9.2	2	Rind	2020	1.28929	0.934824	0.267528	96.0991	1.75818	0.141742	23516.9	303.201	219.842	62.9144	22599.5	413.469	33.3333	4759.8	0	5.67991	131.683	104.814	14.55	102.241	274.106	0	0	36.0626	277.816	15892.5	39.822	102.195	213.512	449.128	138.03	24.5889	33.0241	0	46.3832	0	129.389	0	70.8784	6.83582	16.4471	11.3549	51.5532	0	24.3662	16.415
VED9.2	3	Rind	2020	2.34649	2.15768	2.02098	90.5097	6.15324	0	12088.6	283.658	260.832	244.308	10941.3	743.839	0	486.051	0	9.50657	52.8697	45.6088	0	0	218.268	0	0	0	141.097	9333.98	18.9519	88.3062	243.005	198.048	64.422	16.7351	24.4857	25.2922	83.2012	0	75.1759	0	37.2635	24.0994	79.9869	25.7278	126.762	10.123	30.573	26.797
VED9.2	4	Rind	2020	0.0733658	0.026936	0.026936	94.5627	3.73978	0.255497	13006.2	9.54207	3.50333	3.50333	12299	486.401	33.2304	526.598	11.2947	25.3306	27.8649	24.0948	0	0	351.012	0	0	19.4708	334.736	10560.1	0	39.1487	153.236	61.3106	20.3691	25.8148	118.612	27.8332	21.2294	0	102.944	0	61.6975	9.88895	54.7879	36.7537	70.6171	12.778	14.7471	25.3122
VED9.2	5	Rind	2020	0.7637	0	0	90.4737	6.88989	0.744287	8332.35	63.6341	0	0	7538.58	574.09	62.0165	1144.41	0	11.3385	61.3768	38.9795	0	30.9294	234.579	16.143	0	0	112.755	5550.35	17.7583	31.2697	67.2994	168.536	44.784	8.06988	0	13.1775	56.0766	31.9596	92.5708	0	32.8394	13.7868	25.7823	8.37216	92.7164	4.60004	17.3259	37.1522
[truncated: 80 more columns]

## Sheet: Flesh2021
Line	Replicate	Tissue	Year	%Esters	%Ethyl esters	%Acetates	%Aldehydes	%Alcohols	%Terpenes	Total	Esters	Ethyl esters	Acetates	Aldehydes	Alcohols	Terpenes	2,4-Heptadienal, (E,E)-	2,4-Nonadienal, (E,E)-	2,6-Nonadienal, (E,Z)-	2-Butenal, 2-methyl-	2-Heptenal, (Z)-	2-Hexenal, (E)-	2-Nonenal, (E)-	2-Octenal, (E)-	2-Pentenal, (E)-	6-Nonenal, (Z)-	Butanal, 2-methyl-	Benzeneacetaldehyde	Benzaldehyde	Decanal	Heptanal	Hexanal	Nonanal	Octanal	Propanal	Pentanal	1-Butanol, 2-methyl-	1-Butanol, 3-methyl-	1-Heptanol	1-Hexanol	1-Octen-3-ol	1-Octanol	1-Penten-3-ol	1-Pentanol	3-Hexen-1-ol, (Z)-	Benzyl Alcohol	Cyclohexanol	Ethanol	Phenylethyl Alcohol
PS	1	Flesh	2021	0.642415	0.642415	0.642415	36.4942	56.3805	1.13037	2467.03	15.8486	15.8486	15.8486	900.323	1390.92	27.8865	0	0	157.062	0	38.6497	0	104.997	92.6633	0	0	0	0	60.472	61.7463	61.294	160.207	141.671	21.5614	0	0	0	0	50.0874	340.223	716.102	114.343	4.40318	24.09	66.137	47.7828	0	9.83427	17.9196
PS	2	Flesh	2021	88.4178	52.3657	56.9005	3.95201	7.14914	0.0988973	25548	22589	13378.4	14537	1009.66	1826.46	25.2663	0	0	331.451	0	45.1521	0	164.284	0	0	0	0	6.74637	76.929	41.9599	36.0882	148.336	155.965	0	2.74717	0	136.368	0	31.0218	469.023	856.478	109.914	0	0	20.9976	105.432	0	27.8148	69.414
PS	3	Flesh	2021	38.3638	25.6851	32.9512	36.7831	21.3008	0.530511	10583.3	4060.17	2718.34	3487.34	3892.88	2254.33	56.1457	0	0	296.588	0	113.497	98.9899	286.469	329.168	18.8465	90.096	0	0	73.6125	212.591	336.557	1301.47	720.876	0	14.1129	0	24.3106	0	69.7835	444.982	997.752	364.18	0	43.8575	128.626	115.851	0	22.3054	42.6847
PS	4	Flesh	2021	91.5732	73.069	37.428	4.02888	3.78438	0.369689	63023.4	57712.5	46050.5	23588.4	2539.14	2385.05	232.991	0	0	627.644	42.968	0	0	459.783	0	0	0	0	7.33601	311.924	94.5113	221.788	462.117	307.871	0	3.19502	0	407.016	0	0	275.094	672.252	0	0	0	0	110.743	0	862.828	57.1118
PS	9	Flesh	2021	84.3521	62.3025	53.7062	9.54572	5.08849	0.45277	51396.2	43353.7	32021.1	27602.9	4906.13	2615.29	232.706	0	0	1030.44	32.1584	141.195	0	759.829	333.447	0	181.885	0	16.8873	202.634	143.096	346.756	1015.32	689.254	0	13.2281	0	136.511	0	39.0687	297.22	844.775	184.133	0	0	72.9981	241.638	0	641.878	157.067
PS	12	Flesh	2021	90.4703	61.3187	44.4921	5.07684	3.66802	0.428876	52611.6	47597.9	32260.8	23408	2671.01	1929.81	225.638	0	0	806.022	0	67.4612	0	494.261	93.1573	0	103.313	0	5.12232	128.435	72.7641	139.298	295.716	463.776	0	1.68565	0	296.712	0	35.4569	247.046	903.219	0	0	0	0	163.979	0	224.117	59.2769
PS	16	Flesh	2021	31.4968	16.7583	26.0591	46.587	18.165	0.551861	10836.6	3413.18	1816.03	2823.92	5048.44	1968.47	59.8029	183.495	34.2853	347.511	0	179.598	111.802	346.925	480.843	0	108.07	0	10.2762	123.357	230.34	406.541	1696.95	731.044	0	21.5775	35.8284	25.8075	0	36.4106	270.376	910.119	320.89	0	0	104.986	175.759	0	12.2777	111.84
PS	18	Flesh	2021	4.82074	2.78591	4.82074	70.1293	19.4672	0.603315	9673.89	466.353	269.506	466.353	6784.23	1883.23	58.364	263.823	0	477.969	0	252.643	145.617	452.99	562.187	37.8036	569.123	0	10.8394	176.21	175.368	370.525	1756.12	1131.81	358.789	12.3097	30.1027	33.3328	11.9591	25.7517	291.211	805.611	256.737	12.3547	52.4548	152.336	154.602	6.84438	5.37552	74.6615
PS	19	Flesh	2021	4.57204	2.08223	4.38646	64.6422	23.7555	1.11785	8874.07	405.726	184.778	389.257	5736.39	2108.08	99.1983	322.686	90.4273	439.545	0	281.076	119.708	408.047	719.981	0	202.987	0	11.2311	390.551	150.501	385.491	1671.35	542.806	0	0	0	25.8539	8.53972	35.9742	304.897	900.955	251.998	11.3361	44.0379	121.763	267.607	0	6.40261	128.715
PS	22	Flesh	2021	0.263383	0.263383	0.263383	73.6333	19.9079	0.394513	6841.59	18.0196	18.0196	18.0196	5037.69	1362.02	26.9909	60.4405	0	1235.35	0	119.983	106.043	652.862	230.875	0	391.115	0	7.4702	123.258	114.878	170.839	919.7	781.246	114.071	9.55825	0	20.6457	0	19.6164	185.62	620.412	143.923	11.4644	24.8812	109.954	145.16	6.06301	0	74.2782
PS	24	Flesh	2021	76.8658	41.1084	50.9733	6.67921	14.4029	0.965494	8455.16	6499.13	3475.78	4309.87	564.738	1217.79	81.634	0	0	169.032	0	36.5208	0	109.9	0	0	0	0	0	89.3422	0	15.6069	83.4698	60.8667	0	0	0	63.3631	0	26.9033	174.3	661.056	73.5123	0	0	49.3562	127.851	8.09294	2.07894	31.279
PS	28	Flesh	2021	14.8209	3.11721	14.0251	67.8126	14.5106	0.283911	14283	2116.87	445.231	2003.2	9685.66	2072.55	40.551	247.054	42.4025	491.297	0	342.609	85.1343	374.469	540.357	0	112.106	0	8.06198	5093.51	161.805	314.173	1344.4	460.067	0	25.59	42.6279	0	11.863	31.3523	235.839	1423.6	132.405	6.0123	38.0336	88.1674	22.6035	0	11.7834	70.8876
PS	30	Flesh	2021	12.693	0.741097	12.5418	68.9825	16.1266	0.10825	7052.08	895.123	52.2627	884.459	4864.7	1137.26	7.63391	0	0	324.912	0	118.531	58.0626	181.005	182.099	0	158.298	0	0	2766.87	33.1645	91.2452	529.496	414.229	0	6.78658	0	0	0	10.9912	103.079	876.888	55.974	0	0	56.6862	0	0	0	33.64
PS	32	Flesh	2021	90.6019	63.5486	42.9293	4.69032	3.94495	0.483137	53598.3	48561.1	34060.9	23009.4	2513.93	2114.43	258.953	0	0	578.395	28.5844	65.7424	0	419.634	152.218	0	0	0	8.22227	145.936	49.3432	228.013	553.967	283.878	0	0	0	338.569	0	0	234.211	802.349	0	0	0	0	109.141	0	581.255	48.9
PS	34	Flesh	2021	88.4044	64.4761	41.1789	5.73132	5.0524	0.43938	42934	37955.5	27682.2	17679.7	2460.68	2169.2	188.644	0	0	609.676	13.7067	70.5443	0	435.399	104.311	0	0	0	12.4713	194.64	42.8487	212.079	437.71	327.297	0	0	0	90.9876	0	20.8736	243.182	818.071	0	0	0	0	108.032	0	828.065	59.9838
PS	35	Flesh	2021	83.4745	50.5576	60.7473	4.40423	10.3305	0.694992	10955.9	9145.4	5539.05	6655.43	482.524	1131.8	76.1427	0	0	168.375	0	22.6442	0	96.1787	0	0	0	0	0	56.0873	0	0	87.981	46.4393	0	4.81844	0	50.0841	0	26.2684	216.598	591.365	66.6029	0	0	30.6228	81.4852	10.1736	13.3712	45.2252
PS	36	Flesh	2021	91.3432	61.2628	42.2932	4.12163	3.66716	0.577903	48191	44019.2	29523.2	20381.5	1986.25	1767.24	278.497	0	0	287.89	51.9371	65.4124	0	311.25	141.26	0	0	0	9.09345	364.286	0	156.883	440.999	157.243	0	0	0	456.594	0	0	320.317	604.317	0	0	0	0	67.1089	0	275.714	43.1922
PS	37	Flesh	2021	91.5973	73.8298	45.5664	3.22146	4.62384	0.405472	65077.7	59609.4	48046.7	29653.6	2096.45	3009.09	263.872	0	0	673.014	39.6181	43.8475	0	385.095	0	0	0	2.2038	12.8301	511.017	0	67.0046	194.401	167.423	0	0	0	454.316	0	39.5762	418.523	772.039	0	0	0	0	231.746	0	947.646	145.244
PS	38	Flesh	2021	12.9133	2.88926	12.4353	56.4222	25.3004	0.574392	7207.55	930.733	208.245	896.28	4066.66	1823.54	41.3996	137.912	0	358.151	0	163.537	101.077	285.644	367.762	0	185.374	0	4.7103	171.486	159.123	271.645	1206.65	633.154	0	20.4402	0	31.0311	13.196	34.3608	305.338	748.229	177.372	10.2317	44.1384	154.653	224.153	0	6.21998	74.614
PS	39	Flesh	2021	4.83114	0.385342	4.69957	78.982	13.955	0.0885086	7854.22	379.449	30.2656	369.114	6203.42	1096.06	6.95166	29.2815	0	350.344	0	81.2413	65.2451	158.53	89.8412	0	82.3674	0	4.19649	4666.07	47.401	52.2605	359.713	216.929	0	0	0	0	0	0	77.5206	736.509	45.6009	4.33631	33.7752	70.009	21.5774	5.5309	5.85933	95.3372
PS	40	Flesh	2021	26.8682	15.9258	18.4694	54.5898	15.4777	0.118897	7524.49	2021.7	1198.34	1389.73	4107.6	1164.62	8.94637	32.0323	0	262.312	0	72.5461	64.3023	184.192	174.629	0	102.43	0	0	1999.55	53.4555	208.949	641.414	304.713	0	7.08032	0	0	0	22.7359	138.708	661.687	79.7195	0	0	64.3427	148.691	0	4.24577	44.4863
PS	11	Flesh	2021	91.6132	68.5627	40.837	4.49823	3.35689	0.436423	62849.2	57578.1	43091.1	25665.7	2827.1	2109.78	274.288	0	0	970.792	25.4702	0	0	545.343	0	0	256.036	0	20.868	289.679	0	138.202	251.802	328.905	0	0	0	421.246	0	0	334.977	738.782	0	0	0	0	185.926	0	321.878	106.968
PS	23	Flesh	2021	92.8364	62.694	46.8148	3.0811	3.68666	0.29091	82370.9	76470.2	51641.6	38561.8	2537.93	3036.73	239.625	0	0	525.527	15.2535	51.5532	0	458.199	63.7771	0	0	0	5.79164	506.268	42.8896	152.14	366.916	349.617	0	0	0	385.029	0	0	621.805	990.331	0	0	0	0	149.371	0	830.848	59.3492
PS	29	Flesh	2021	89.9347	68.4867	43.6013	6.06681	3.53944	0.38646	77889.1	70049.3	53343.7	33960.7	4725.39	2756.84	301.01	0	0	683.111	31.1862	44.0862	0	396.299	0	0	1674.33	0	11.0042	362.973	44.7955	152.581	239.755	1081.89	0	3.37468	0	356.851	0	0	319.971	802.689	0	0	0	0	90.1555	0	1111.24	75.9251
VED1.1_C	1	Flesh	2021	88.9616	80.4956	28.3121	4.42224	5.79098	0.763437	72051.9	64098.5	57998.6	20399.4	3186.3	4172.51	550.071	0	0	448.714	81.6085	56.5592	0	374.829	0	0	0	0	10.4626	1560.26	57.9478	162.908	242.857	190.161	0	0	0	430.223	0	0	231.265	2110.14	0	0	0	0	119.018	0	1247.04	34.8212
VED1.1_C	2	Flesh	2021	2.53382	2.05812	2.2595	51.8984	42.4507	0.275207	4469.91	113.259	91.9958	100.997	2319.81	1897.51	12.3015	0	0	607.756	0	75.6685	56.7326	469.214	49.874	0	74.3478	0	0	49.3944	83.0924	94.0831	209.389	477.591	65.2802	7.38826	0	0	0	0	47.7707	1631.06	53.4435	2.52502	0	79.1449	59.9726	0	6.63004	16.958
VED1.1_C	3	Flesh	2021	90.2144	76.5391	34.2206	3.5869	5.42084	0.556669	89272.5	80536.6	68328.4	30549.6	3202.12	4839.32	496.953	0	0	833.126	54.8602	59.3072	0	661.304	145.016	0	0	0	15.5446	353.61	73.2798	214.682	490.884	300.505	0	0	0	461.06	0	0	221.664	2563.19	0	0	0	0	154.584	0	1388.08	50.7533
VED1.1_C	4	Flesh	2021	90.6237	73.3408	37.6074	2.62635	6.12453	0.541609	82585	74841.6	60568.5	31058.1	2168.97	5057.95	447.288	0	0	730.323	0	48.1573	0	531.151	0	0	0	0	6.58106	247.101	0	112.688	268.595	224.374	0	0	0	511.157	0	37.5548	681.659	2926.33	0	0	0	0	218.681	0	619.757	62.8098
VED1.1_C	5	Flesh	2021	88.0212	71.4092	31.8623	4.65936	6.46677	0.662076	66123.9	58203	47218.5	21068.6	3080.95	4276.08	437.791	0	0	910.491	0	72.8025	0	648.406	92.753	0	0	0	8.77219	442.325	39.0592	183.214	413.841	267.984	0	1.29752	0	349.957	0	0	398.546	2710.61	0	0	0	0	298.684	0	453.3	64.9815
VED1.2_C	1	Flesh	2021	86.3231	49.1752	49.1032	6.92584	5.87321	0.621025	19453.8	16793.2	9566.46	9552.46	1347.34	1142.56	120.813	0	0	373.639	0	64.2393	0	259.508	0	0	43.8702	0	2.78725	77.7308	37.8766	103.699	146.553	237.438	0	0	0	59.3015	0	16.5535	91.6429	661.977	0	0	0	0	203.893	0	72.7448	36.4518
VED1.2_C	2	Flesh	2021	5.86309	4.21919	2.32971	70.4425	20.0111	0.243072	2646.11	155.144	111.644	61.6465	1863.98	529.516	6.43194	0	0	436.724	0	86.6536	53.0457	240.67	0	0	153.009	0	0	185.936	53.2195	90.0269	81.6562	424.074	58.9697	0	0	0	0	0	25.5219	348.826	0	0	0	21.641	100.145	0	5.89472	27.4873
VED1.2_C	3	Flesh	2021	58.719	40.7285	38.9179	24.2648	13.8216	1.37251	5648.09	3316.5	2300.38	2198.12	1370.5	780.657	77.5204	0	0	417.874	0	61.3647	0	269.033	0	0	31.763	0	0	227.184	41.6643	38.2562	52.2414	227.994	0	3.1215	0	19.0579	0	13.77	67.6504	415.816	79.6594	0	0	0	131.448	0	11.2019	42.0528
VED1.2_C	4	Flesh	2021	3.45789	0.840604	3.00458	74.822	17.8765	0	2352.73	81.3549	19.7771	70.6897	1760.36	420.587	0	0	0	499.107	0	45.642	64.3165	326.072	0	0	43.851	0	0	109.462	46.688	72.3557	197.927	292.551	62.3874	0	0	0	0	0	24.9483	253.337	50.6139	0	0	7.63887	68.1857	0	0	15.8631
VED1.2_C	5	Flesh	2021	87.0255	55.4756	46.3143	8.4363	3.9005	0.271451	40466.1	35215.8	22448.8	18741.6	3413.84	1578.38	109.846	46.7105	0	1002.33	0	170.606	0	699.972	207.861	0	0	0	0	91.1675	77.8186	250.082	524.854	337.564	0	4.87429	0	201.747	0	23.5848	264.809	660.299	0	0	0	0	167.318	0	201.459	59.1668
VED10.1_C	1	Flesh	2021	91.3369	49.0433	61.0447	4.09909	3.948	0.333144	43046.9	39317.7	21111.6	26277.9	1764.53	1699.49	143.408	0	0	452.382	21.508	38.7576	0	444.388	0	0	0	0	0	182.851	36.4387	92.1369	247.288	248.782	0	0	0	229.526	0	23.4612	194.969	775.721	0	0	0	0	245.797	0	158.266	71.7505
VED10.1_C	2	Flesh	2021	91.4535	60.8202	44.2422	4.11011	4.05404	0.257961	56028.1	51239.7	34076.4	24788.1	2302.82	2271.4	144.53	0	0	562.43	6.94469	53.3411	0	380.306	94.6239	0	0	0	12.8641	359.415	70.3996	191.695	257.106	313.692	0	0	0	338.915	0	32.1182	250.581	728.967	0	0	0	0	209.513	0	636.043	75.2637
VED10.1_C	3	Flesh	2021	41.698	19.5606	34.3378	34.4819	22.0569	0.253811	5201.63	2168.98	1017.47	1786.12	1793.62	1147.32	13.2023	41.6011	0	192.384	0	124.911	96.6424	137.107	149.53	0	78.4023	0	0	94.0925	44.7912	137.704	419.934	276.523	0	0	0	10.8235	0	18.7005	69.1137	868.185	81.8145	0	0	0	74.4134	0	5.97847	18.2859
VED10.1_C	4	Flesh	2021	88.0407	55.8499	53.8209	7.05926	4.12465	0.60809	40154.9	35352.6	22426.5	21611.7	2834.64	1656.25	244.178	0	0	836.838	8.63185	69.4117	0	599.659	0	0	108.876	7.09713	20.887	530.08	28.3392	112.961	154.939	354.153	0	2.76564	0	191.068	0	0	121.677	942.317	0	0	0	0	183.175	0	159.357	58.6552
VED10.1_C	5	Flesh	2021	1.38426	1.38426	0.968581	62.3515	30.6039	0	2270.78	31.4335	31.4335	21.9944	1415.87	694.95	0	0	0	404.675	0	50.2577	51.2891	220.922	65.4589	0	44.8042	0	0	72.8174	43.6353	69.7473	196.627	166.899	28.7351	0	0	0	0	8.46313	55.9793	421.428	37.0005	0	0	59.1556	88.5589	0	0	24.3635
VED2.3	1	Flesh	2021	2.77186	0.51359	2.4312	69.6204	21.4173	1.30971	9846.22	272.923	50.5692	239.381	6854.98	2108.8	128.957	316.809	85.9766	560.726	0	355.989	99.0438	513.519	826.624	0	120.964	0	5.23066	127.048	219.498	408.833	2240.64	638.57	262.496	23.9614	49.0562	0	0	33.9819	117.298	1224.66	270.62	8.60694	0	184.959	209.606	0	4.73616	54.3317
VED2.3	2	Flesh	2021	72.5023	23.5386	57.521	18.4058	7.91628	0.601458	19983	14488.2	4703.72	11494.5	3678.04	1581.91	120.19	114.453	0	660.755	0	135.617	196.805	480.813	281.747	0	126.761	0	8.92241	271.202	71.6447	333.967	580.116	406.511	0	8.72226	0	108.94	0	0	314.667	757.391	89.6395	0	0	44.3438	194.497	0	17.431	55.0045
VED2.3	3	Flesh	2021	91.3675	63.0889	41.3599	4.29257	3.76549	0.500909	102854	93974.9	64889.3	42540.2	4415.07	3872.94	515.203	0	0	1395.14	0	180.938	0	707.631	319.12	0	277.967	0	8.32457	233.677	87.1741	210.993	405.237	585.181	0	3.6902	0	593.079	0	54.2104	740.343	1355.72	112.794	0	0	0	372.071	0	496.656	148.07
VED2.3	4	Flesh	2021	84.7354	49.4307	52.8935	8.67152	5.88546	0.311605	67669.8	57340.3	33449.7	35793	5868	3982.68	210.862	257.675	0	1028.23	0	186.056	0	908.989	424.557	0	229.622	0	18.769	495.004	162.162	686.344	888.611	561.332	0	20.6491	0	478.625	0	47.1196	792.248	1440.98	201.59	0	0	0	534.123	0	234.695	253.306
VED2.3	5	Flesh	2021	58.4843	9.29237	53.1188	23.4789	15.851	1.06503	11733.6	6862.3	1090.33	6232.73	2754.92	1859.89	124.966	54.8377	0	471.282	0	86.8595	136.155	348.512	156.227	10.5627	142.814	0	4.63931	102.071	40.3033	355.006	591.407	245.565	0	8.6758	0	60.811	0	27.5872	298.774	977.934	111.772	0	0	66.0653	269.117	0	4.43334	43.3978
VED4.1	1	Flesh	2021	5.04541	1.30012	4.68053	70.9597	20.5352	0.549932	3280.37	165.508	42.6488	153.539	2327.74	673.631	18.0398	0	0	490.347	0	43.3529	42.4897	419.092	0	0	99.8551	0	0	116.466	139.41	111.68	59.3482	702.711	99.0431	3.94236	0	6.01613	0	0	27.3531	432.848	73.8991	0	0	12.5357	87.5304	0	6.06016	27.3885
VED4.1	2	Flesh	2021	92.6241	54.4529	47.9076	3.5138	3.27923	0.452726	95483.1	88440.4	51993.3	45743.6	3355.09	3131.11	432.277	0	0	937.112	20.878	90.4725	0	617.878	159.25	0	0	0	10.6469	356.697	70.6829	150.471	473.394	467.609	0	0	0	660.883	0	0	823.056	1004.49	0	0	0	0	188.376	0	297.409	156.903
VED4.1	3	Flesh	2021	82.9751	51.7994	56.5245	9.59263	6.77413	0.201852	29898.4	24808.2	15487.2	16899.9	2868.04	2025.35	60.3504	0	0	534.178	0	98.7182	0	382.366	145.701	0	275.939	0	13.7437	112.205	120.132	140.801	301.65	738.421	0	4.18572	0	67.4657	0	17.532	138.542	1126.33	140.721	0	0	24.9972	281.819	0	26.3818	201.566
VED4.1	4	Flesh	2021	67.45	45.5163	41.8706	20.9635	10.4287	0.377754	17254.2	11638	7853.49	7224.45	3617.1	1799.39	65.1786	39.9822	0	481.077	0	162.07	0	435.848	261.794	0	423.327	0	0	124.915	63.4248	143.561	743.89	737.208	0	0	0	0	0	46.202	412.932	839.118	191.926	0	0	0	167.499	0	78.6954	63.0151
VED4.1	5	Flesh	2021	92.6897	55.5652	53.2034	3.77911	2.87672	0.498762	93020	86219.9	51686.7	49489.8	3515.32	2675.93	463.949	0	0	890.442	29.318	87.4942	0	648.223	171.184	0	113.53	0	13.456	552.267	52.2093	168.591	475.01	313.598	0	0	0	655.997	0	0	400.121	968.644	0	0	0	0	207.423	0	338.837	104.904
VED4.2	1	Flesh	2021	83.516	77.5023	10.6884	9.09493	6.06578	0.927671	18338.3	15315.4	14212.6	1960.07	1667.86	1112.36	170.119	0	0	340.286	0	46.6014	0	212.609	0	0	74.2934	0	0	201.045	61.7071	175.263	173.667	376.825	0	5.56062	0	87.8963	0	26.1505	82.4653	672.52	90.6035	0	0	0	84.1509	0	45.6978	22.8779
VED4.2	2	Flesh	2021	0.204474	0.147577	0.147577	71.1377	22.4788	0.843226	9894.04	20.2307	14.6014	14.6014	7038.39	2224.06	83.4291	129.768	110.203	240.88	0	243.644	92.0974	253.675	651.233	40.2287	0	0	0	302.802	384.658	773.117	2481.23	805.36	435.513	22.5267	71.4598	0	22.1588	64.4191	220.734	911.421	434.16	0	86.7302	119.978	222.919	0	0	141.539
VED4.2	3	Flesh	2021	1.65226	1.486	1.06152	66.9036	23.8921	0.916182	8167.94	134.955	121.375	86.7047	5464.64	1951.49	74.8331	86.6956	0	523.997	0	202.091	106.282	378.969	550.446	0	132.086	0	8.30658	151.85	225.398	506.731	1565.8	818.434	187.229	20.3314	0	15.2504	10.1998	56.4464	284.869	851.644	253.683	6.73699	34.3792	99.5041	179.517	0	14.2318	145.027
VED4.2	4	Flesh	2021	3.21283	3.21283	1.00934	67.5795	22.6903	0.671534	10354.8	332.683	332.683	104.516	6997.75	2349.54	69.5363	200.672	134.602	361.131	0	283.393	92.6788	361.654	791.246	21.3035	117.856	0	8.30907	409.631	309.556	604.744	2151.51	733.825	350.907	12.1583	52.5721	18.8507	0	73.9267	263.744	891.336	421.715	0	53.5191	113.021	321.644	0	38.0527	153.736
VED4.2	5	Flesh	2021	81.1418	76.4657	23.6605	6.37329	11.8485	0.194103	15391.7	12489.1	11769.3	3641.74	980.955	1823.68	29.8757	0	0	292.666	0	99.5881	0	135.876	67.894	0	0	0	4.32034	157.93	26.94	32.5848	96.1516	63.7817	0	3.22272	0	91.2643	0	35.023	124.725	1010.11	105.135	0	0	42.3545	150.152	7.33163	80.3495	177.233
VED5.4	1	Flesh	2021	90.9123	61.0154	40.5408	2.74537	5.94704	0.299158	136308	123920	83168.7	55260.2	3742.15	8106.27	407.775	0	0	1412.17	21.2946	0	0	828.4	169.543	0	0	0	36.4966	409.237	69.4797	123.32	263.837	408.375	0	0	0	945.476	0	75.2102	1414.02	3040.84	222.581	0	0	0	1294.32	0	485.829	627.998
VED5.4	2	Flesh	2021	88.4264	72.5446	40.1962	4.68146	6.12087	0.65714	70200.4	62075.7	50926.6	28217.9	3286.4	4296.87	461.314	0	0	705.927	14.55	165.005	0	491.981	217.842	0	137.159	0	18.3358	630.117	40.7763	160.73	330.474	357.017	0	16.4875	0	446.165	0	0	402.088	2245.42	0	0	0	0	230.599	0	848.302	124.294
VED5.4	3	Flesh	2021	84.9332	57.767	45.8137	6.68129	7.512	0.700073	55721.8	47326.3	32188.8	25528.2	3722.93	4185.82	390.093	0	0	1327	0	0	0	801.704	96.5698	0	253.862	0	17.5009	326.351	43.153	163.769	299.007	390.052	0	3.96428	0	350.63	0	0	520.805	2443.83	0	0	0	0	431.944	0	241.669	196.942
VED5.4	4	Flesh	2021	87.3502	75.7485	37.21	5.38844	6.01867	0.941457	49988.4	43665	37865.5	18600.7	2693.6	3008.64	470.62	25.84	0	482.077	59.3565	66.876	0	361.715	156.969	0	0	0	12.6001	357.866	82.4607	217.069	459.702	411.067	0	0	0	275.329	0	0	111.918	1645.01	0	0	0	0	92.215	0	855.269	28.9023
[truncated: 72 more columns]

## Sheet: Rind2021
Line	Replicate	Tissue	Year	%Esters	%Ethyl esters	%Acetates	%Aldehydes	%Alcohols	%Terpenes	Total	Esters	Ethyl esters	Acetates	Aldehydes	Alcohols	Terpenes	2,4-Heptadienal, (E,E)-	2,6-Nonadienal, (E,Z)-	2-Butenal, 2-methyl-	2-Decenal, (E)-	2-Heptenal, (Z)-	2-Hexenal, (E)-	2-Nonenal, (E)-	2-Octenal, (E)-	2-Pentenal, (E)-	6-Nonenal, (Z)-	Butanal, 2-methyl-	Butanal, 3-methyl-	Benzeneacetaldehyde	Benzaldehyde	Decanal	Heptanal	Hexanal	Nonanal	Octanal	Propanal	Pentanal	1-Butanol, 2-methyl-	1-Butanol, 3-methyl-	1-Heptanol	1-Hexanol	1-Octen-3-ol	1-Octanol	1-Penten-3-ol	1-Pentanol	3-Buten-1-ol, 3-methyl-	3-Hexen-1-ol, (Z)-	Benzyl Alcohol	Cyclohexanol
PS	1	Rind	2021	0.115386	0.115386	0	95.8959	2.86134	0.15233	20055.6	23.1414	23.1414	0	19232.5	573.859	30.5506	1533.59	0	22.0113	0	80.6318	72.9053	0	46.7754	201.038	0	0	49.9349	303.985	16250.8	0	73.8391	143.899	336.506	54.5396	0	62.015	0	81.1578	0	0	95.3064	0	143.142	0	49.0602	37.2291	123.216	25.8943
PS	3	Rind	2021	1.83591	1.72045	1.24743	94.0025	2.87008	0.326926	21050.3	386.464	362.159	262.587	19787.8	604.159	68.8189	400.109	0	23.7802	0	58.5763	0	0	0	109.672	0	0	0	182.396	18610.1	0	45.9321	91.9693	118.076	44.5451	7.56907	95.0676	65.5265	20.5725	0	0	197.88	0	77.594	22.7324	25.4846	82.2454	47.1892	24.7838
PS	15	Rind	2021	0.117386	0.117386	0	97.0158	1.80982	0.213843	26259.9	30.8253	30.8253	0	25476.2	475.256	56.155	281.864	0	36.6688	0	53.7048	25.004	0	0	131.245	0	0	35.944	312.231	24229.8	0	69.3037	0	140.687	55.0013	0	104.759	62.6065	13.5599	0	0	158.265	0	68.1012	0	23.1679	50.8487	67.9097	20.4239
PS	16	Rind	2021	3.95313	3.57659	2.41011	93.3927	1.79929	0.168843	25647.6	1013.88	917.311	618.136	23953	461.476	43.3042	105.781	0	28.3344	0	22.3534	0	0	0	0	0	0	0	248.04	23120.9	0	47.1322	50.634	197.852	51.1646	6.47817	74.326	57.3472	17.7797	0	0	146.319	0	44.8018	0	23.7945	37.7296	87.0672	16.3656
PS	18	Rind	2021	1.17476	1.07169	1.17476	94.6634	3.07949	0.28102	17538.3	206.032	187.955	206.032	16602.3	540.088	49.286	142.242	0	22.552	0	39.0116	0	0	0	92.9054	0	0	13.6769	203.912	15805.4	0	38.7747	0	123.85	40.7291	0	79.2143	54.8752	16.6177	0	0	172.822	0	37.9476	0	32.6326	77.7325	89.1226	23.7318
PS	19	Rind	2021	0.236414	0.236414	0.19427	96.302	2.47771	0.0852792	22882.9	54.0985	54.0985	44.4547	22036.7	566.972	19.5144	147.348	0	31.8893	0	23.1569	90.8694	0	0	75.2203	0	0	0	474.904	20761.3	68.8564	66.4558	0	238.093	58.6446	0	0	66.0417	0	0	0	131.079	16.6483	44.2959	0	31.936	51.4643	147.838	26.4154
PS	20	Rind	2021	0.0674912	0.0674912	0	97.1126	1.43947	0.175812	26295.4	17.7471	17.7471	0	25536.2	378.515	46.2305	817.32	0	32.6413	0	47.9357	69.3764	0	48.1432	285.823	0	0	45.3131	359.201	23276.1	37.5172	53.8618	104.111	159.614	86.6133	0	112.612	63.4378	0	0	0	123.541	0	85.718	0	20.3228	27.4989	40.1599	17.837
PS	22	Rind	2021	0	0	0	96.0727	3.27603	0.12456	24180.1	0	0	0	23230.4	792.147	30.1187	395.775	0	18.6985	0	41.7884	0	0	0	130.707	0	0	0	230.614	22046.6	0	65.2164	0	209.622	41.0439	0	50.3747	64.6413	54.8184	0	0	80.0265	29.3068	51.9732	53.771	51.5811	0	104.397	35.0551
PS	24	Rind	2021	26.4133	24.1861	9.15928	66.5708	4.41573	1.5784	16690.6	4408.55	4036.81	1528.74	11111.1	737.013	263.444	165.298	0	0	0	47.2935	0	0	0	0	0	0	0	182.212	10322	0	30.4503	79.6737	225.361	0	4.3576	54.462	125.027	68.1093	0	0	142.091	0	68.1744	39.8016	41.4252	34.6504	87.7857	67.6617
PS	28	Rind	2021	1.00148	0.302061	0.953298	93.28	4.046	0.292853	20605.6	206.361	62.2416	196.433	19220.9	833.705	60.3442	287.206	0	16.0241	0	106.99	0	0	65.4812	75.4512	0	0	0	287.213	18004	0	63.6515	29.0992	197.754	49.7124	0	38.3324	32.8472	23.5765	0	0	289.021	0	22.1043	68.5013	37.7173	103.382	145.983	32.4123
PS	30	Rind	2021	0.417123	0.29886	0.259883	94.7336	3.62315	0.187752	18710.5	78.0457	55.9181	48.6253	17725.1	677.907	35.1293	288.442	0	6.42703	0	42.9872	0	0	0	29.8517	0	0	0	283.735	16760.4	0	45.3612	20.6767	210.994	36.2446	0	0	0	0	0	0	275.655	0	26.0693	9.12363	15.4558	135.01	49.3655	38.1174
PS	33	Rind	2021	0.0636442	0.0636442	0.0636442	97.9759	0.755233	0.314505	29641.3	18.865	18.865	18.865	29041.4	223.861	93.2234	759.452	0	0	0	74.0893	81.1978	0	0	215.14	0	0	0	305.676	27255	0	72.9478	38.6982	141.84	60.6016	7.46653	29.2379	0	0	0	0	163.79	0	33.0345	0	0	27.036	0	0
PS	35	Rind	2021	20.2168	17.8733	9.68928	75.9756	2.46857	0.50477	15525	3138.66	2774.84	1504.26	11795.2	383.245	78.3656	270.559	0	13.0788	0	39.3432	0	0	0	0	0	0	0	201.4	11012	0	0	47.1074	143.799	0	7.27619	60.6964	47.9739	0	0	0	135.662	0	54.279	0	0	16.5353	95.5951	21.927
PS	38	Rind	2021	0.103901	0.052218	0.103901	97.6074	1.31414	0.207382	29892.8	31.0588	15.6094	31.0588	29177.6	392.833	61.9924	174.915	0	29.3912	0	50.4222	29.8147	0	0	54.5743	0	0	37.6926	286.869	28066.6	0	35.0656	35.0224	182.244	50.4263	0	144.578	66.3473	0	0	0	153.988	0	41.8616	0	23.2506	30.3538	46.9945	21.0971
PS	39	Rind	2021	0.509003	0.352073	0.509003	95.1723	2.70352	0.28113	13502.6	68.7286	47.5389	68.7286	12850.7	365.046	37.9598	442.008	0	14.6668	0	42.509	25.097	0	0	186.779	0	0	24.5443	163.745	11723.4	0	0	37.8017	72.8602	26.4611	4.54238	86.2781	36.7314	0	0	0	130.883	0	81.6668	0	0	25.973	73.34	16.4518
PS	40	Rind	2021	8.13978	7.59383	3.93702	87.927	2.68791	0.240023	22198.1	1806.88	1685.69	873.944	19518.1	596.666	53.2805	1447.53	0	0	0	81.2238	44.8188	0	41.7889	0	0	0	0	239.419	17334.5	0	48.3514	62.3952	197.755	0	0	20.4064	13.4093	4.49052	0	0	169.294	0	40.1105	0	8.41563	38.5067	186.242	20.2749
PS	2	Rind	2021	45.2899	23.5923	14.4527	51.9701	1.27895	0.466871	52276.1	23675.8	12333.1	7555.33	27167.9	668.585	244.062	0	0	0	0	0	0	0	0	0	0	0	0	324.592	25099.4	0	116.827	133.529	1363.8	0	8.74424	121.004	247.437	0	0	0	189.566	0	0	0	35.0383	0	52.4881	31.6069
PS	4	Rind	2021	66.2632	56.4245	11.4268	31.4747	1.19094	0.110318	135222	89602.1	76298.2	15451.5	42560.6	1610.4	149.174	256.643	0	0	0	0	0	0	0	0	0	0	0	465.073	35283.1	127.169	263.576	466.421	5663.14	0	0	35.4869	832.949	0	0	0	258.54	126.588	0	0	0	0	64.1082	0
PS	9	Rind	2021	40.2558	28.9724	19.4805	58.0959	0.762924	0.187297	66036.2	26583.4	19132.3	12864.2	38364.3	503.806	123.683	133.648	13.3896	29.5518	0	0	0	0	0	0	0	0	0	441.355	35608.6	47.4088	101.892	139.701	1739.21	0	0	109.535	144.471	0	0	0	207.685	36.953	0	0	0	0	40.2708	21.9898
PS	11	Rind	2021	71.5702	60.2782	15.8801	26.8474	1.05477	0.120949	159576	114209	96189.7	25340.9	42842.1	1683.16	193.007	0	51.3464	0	0	0	0	0	0	0	0	4.99096	0	562.385	31998.5	94.9199	586.807	652.716	8774.27	0	5.27166	110.86	532.233	0	0	0	395.783	143.607	0	0	0	0	54.7284	0
PS	12	Rind	2021	62.2115	44.3436	12.2921	35.2088	1.61439	0.51862	101371	63064.6	44951.7	12460.7	35691.6	1636.53	525.732	310.959	0	0	0	0	0	0	0	0	0	0	50.6597	372.119	30730.9	80.7658	258.971	339.96	3470.23	0	0	77.0011	672.561	0	0	113.905	174.746	75.0254	0	0	0	0	388.328	0
PS	29	Rind	2021	69.9904	55.8745	13.9181	27.3295	1.35856	0.321281	108471	75919.1	60607.4	15097	29644.5	1473.64	348.496	99.1428	0	0	0	0	0	0	0	0	0	0	42.1235	347.659	23524.6	83.471	367.905	451.812	4634.75	0	5.44687	87.6493	692.629	0	0	69.3268	284.497	0	0	0	0	0	64.8411	0
PS	32	Rind	2021	68.4318	58.728	15.4193	29.0977	1.15177	0.236626	109935	75230.5	64562.7	16951.2	31988.6	1266.19	260.135	88.1092	0	0	0	0	0	0	0	0	0	0	0	437.945	26818.3	90.6706	237.936	258.733	3961.55	0	0	95.3737	493.762	0	0	0	238.212	0	0	0	0	0	66.2657	0
PS	34	Rind	2021	60.3172	51.4624	10.7135	37.1848	0.98614	0.141291	111341	67158	57299	11928.6	41402	1097.98	157.316	339.328	0	0	0	0	0	0	0	0	0	0	0	474.721	34239.8	114.352	329.842	350.869	5496.08	0	5.93468	51.093	207.507	0	0	0	319.482	0	0	0	0	0	87.5239	25.8318
PS	36	Rind	2021	47.3067	41.0584	3.81518	50.563	1.58359	0.111968	58500.2	27674.5	24019.2	2231.89	29579.4	926.401	65.5018	178.197	0	0	0	0	0	0	0	0	0	0	0	285.795	26549.1	57.3956	184.248	203.996	2066.46	0	0	54.2701	365.059	0	0	0	95.0472	74.3104	28.8123	0	0	0	176.419	0
PS	37	Rind	2021	67.4841	53.5764	20.8076	30.5073	1.02096	0.2424	145160	97960.3	77771.7	30204.4	44284.6	1482.02	351.869	103.315	58.2501	0	0	0	0	0	0	0	0	0	0	792.137	34768	157.03	405.473	506.993	7436.28	0	4.76992	52.3501	479.328	0	0	0	310.259	0	0	0	0	0	126.173	0
VED1.1_C	1	Rind	2021	66.8909	56.5976	9.66564	30.3146	1.45604	0.384031	163397	109297	92478.5	15793.3	49533.1	2379.13	627.493	801.346	0	0	0	0	0	0	0	0	0	0	0	491.376	43822.4	132.087	217.947	427.331	3531.06	0	5.64504	103.909	710.587	0	0	0	618.969	101.712	0	0	0	0	122.058	0
VED1.1_C	2	Rind	2021	0.2993	0.2993	0.229755	96.2971	2.45931	0.14895	30482.6	91.2344	91.2344	70.0354	29353.9	749.662	45.4039	1144.32	0	17.1394	0	76.2205	66.105	0	0	206.518	0	0	45.3487	270.159	26855.3	18.5788	65.4158	163.97	259.238	60.726	0	104.843	0	0	0	0	288.918	0	116.802	0	51.4545	51.377	218.399	14.4217
VED1.1_C	3	Rind	2021	74.6077	65.7195	14.6978	23.3721	1.19356	0.124598	157889	117797	103764	23206.1	36901.9	1884.5	196.727	290.101	0	15.9453	0	0	0	0	0	0	0	0	0	382.591	30400.2	114.233	375.837	607.085	4652.84	0	0	63.1192	570.498	0	0	114.526	296.305	90.9885	0	0	0	0	238.461	0
VED1.1_C	4	Rind	2021	68.7452	54.5078	12.8882	28.021	1.77514	0.160931	240128	165076	130888	30948	67286.1	4262.61	386.44	0	0	0	0	0	0	0	0	0	0	0	39.2117	742.141	57995.1	209.147	729.765	1187.1	6322.47	0	9.16157	52.013	2060.95	0	0	432.087	553.501	0	0	0	0	0	529.813	0
VED1.1_C	5	Rind	2021	46.4209	39.3061	7.47832	50.3581	2.06629	0.41626	57186.7	26546.6	22477.9	4276.6	28798.1	1181.64	238.045	903.872	0	0	0	0	0	0	0	0	0	0	23.2775	294.803	26159.6	62.5988	97.7686	190.123	997.376	0	4.15234	64.5515	404.051	0	0	0	302.255	0	0	0	0	0	335.757	0
VED1.2_C	1	Rind	2021	18.856	16.9267	3.37325	78.4966	2.13413	0.111034	40593.2	7654.26	6871.08	1369.31	31864.3	866.312	45.0722	862.353	0	0	0	100.754	0	0	0	0	0	10.028	51.7939	341.423	28341.1	72.0932	159.699	213.662	1386.26	262.278	0	62.8179	113.985	0	0	0	124.447	45.0752	66.5832	0	23.605	0	386.54	12.6781
VED1.2_C	2	Rind	2021	0.292652	0.292652	0.225838	97.3088	1.77057	0.111197	33406	97.7633	97.7633	75.4437	32507	591.476	37.1466	854.995	0	11.9333	0	91.2511	48.7247	0	0	89.8966	0	0	66.689	434.372	29790.7	49.4215	67.4489	192.907	608.801	110.367	11.2551	78.2091	0	70.3408	0	0	94.9706	20.1226	94.3237	0	23.8357	0	265.546	14.6958
VED1.2_C	3	Rind	2021	5.02546	4.59941	1.49116	92.7417	1.52022	0.191417	29895.9	1502.4	1375.04	445.794	27726	454.483	57.2257	875.693	0	0	0	119.752	160.981	0	45.0393	0	0	0	51.178	350.633	24876.2	50.6677	86.3465	216.211	726.633	125.612	0	41.0022	0	22.8171	0	0	136.875	0	34.2191	0	7.73491	0	224.449	15.2173
VED1.2_C	4	Rind	2021	0.234559	0.153656	0.151452	96.1737	2.75766	0.0944364	20953.2	49.1477	32.1959	31.7341	20151.5	577.818	19.7874	973.431	0	0	0	58.1791	83.7007	0	32.261	107.8	0	0	40.7574	320.276	17476.3	35.6706	70.4582	163.651	673.725	72.6165	7.39783	35.2277	0	0	0	39.4815	68.8138	0	64.2875	0	41.022	12.8378	316.68	12.709
VED1.2_C	5	Rind	2021	31.505	28.0401	7.10819	65.3994	2.55993	0.121499	36244.5	11418.8	10163	2576.33	23703.6	927.831	44.0368	439.605	0	0	0	88.0664	0	0	0	0	0	0	31.6028	348.704	21362.8	25.1827	84.2018	207.18	982.581	133.721	0	0	125.723	147.977	0	0	90.8346	33.0049	0	0	30.5429	0	432.719	23.1688
VED10.1_C	1	Rind	2021	42.1353	28.0893	5.66516	54.7083	1.7138	0.591058	92818.4	39109.3	26072.1	5258.31	50779.4	1590.72	548.611	384.494	53.538	0	0	0	0	28.0412	0	0	0	0	0	335.628	46079.5	156.987	292.504	418.183	2935.61	0	0	94.945	562.875	0	0	0	120.252	0	0	0	0	0	671.513	13.7875
VED10.1_C	2	Rind	2021	57.3574	47.3407	8.04315	40.3116	1.72681	0.268944	133036	76305.7	62979.9	10700.2	53628.8	2297.27	357.791	260.149	40.9359	0	0	0	0	0	0	0	0	0	0	465.76	48619	139.263	266.979	447.194	3262.75	0	0	126.793	975.391	0	0	0	152.739	0	0	0	0	0	701.597	0
VED10.1_C	3	Rind	2021	2.96269	2.26408	2.11956	82.1484	12.193	1.01461	9982.9	295.763	226.021	211.593	8200.79	1217.22	101.288	383.884	0	0	0	74.0445	113.931	0	40.0923	47.5888	0	0	50.4892	224.375	5145.26	104.312	187.773	278.157	1276.72	191.464	0	82.6995	0	130.628	0	36.5751	106.267	32.668	39.402	0	36.4507	0	756.067	15.938
VED10.1_C	4	Rind	2021	61.8799	49.6317	13.695	35.3211	1.58494	1.01179	133653	82704.5	66334.4	18303.9	47207.8	2118.33	1352.28	97.7519	101.059	0	0	0	0	0	0	0	0	0	0	322.878	42938.4	130.074	253.287	350.726	2910.24	0	0	103.348	667.097	0	0	127.754	167.905	44.2003	0	0	0	0	694.786	0
VED10.1_C	5	Rind	2021	0.148289	0.148289	0.148289	91.3367	6.94339	0.286009	20977.9	31.1078	31.1078	31.1078	19160.5	1456.57	59.9986	228.708	0	0	0	62.7619	75.5609	0	0	125.987	13.8287	0	0	161.152	17626.1	43.3514	80.4379	173.933	190.867	66.1755	16.0217	295.599	40.6493	43.2309	0	0	101.021	0	73.8193	92.1641	55.9826	65.9239	747.438	33.0831
VED2.3	1	Rind	2021	0.0273274	0.0273274	0	95.8925	2.84098	0.280575	19459.9	5.31789	5.31789	0	18660.6	552.853	54.5996	143.059	0	17.9007	0	21.6341	0	0	0	67.3336	0	0	0	135.271	18083.5	0	35.0054	15.0434	93.5889	22.2064	4.78978	21.2353	28.2205	13.3877	0	0	146.391	0	22.1421	0	15.8275	52.6292	241.887	10.2287
VED2.3	2	Rind	2021	12.2368	8.35204	4.24005	84.0922	1.8828	0.332834	21264.1	2602.05	1775.98	901.606	17881.4	400.36	70.774	114.029	0	8.88395	0	0	0	0	0	0	0	0	0	173.887	16251.2	0	80.769	31.6193	1034.79	134.852	0	51.4189	35.2725	0	0	0	146.525	56.9789	0	18.1879	18.9758	17.3853	42.2029	20.2334
VED2.3	3	Rind	2021	71.3498	44.7455	22.0634	26.3799	1.36572	0.23918	213210	152125	95402	47041.3	56244.7	2911.85	509.955	0	51.7874	0	0	0	0	0	0	0	0	30.64	17.9101	422.704	43947	130.896	705.075	849.354	9989.4	0	0	99.9887	1304.83	0	0	331.913	340.499	337.107	0	0	0	0	133.162	0
VED2.3	4	Rind	2021	61.9134	35.9085	21.0101	31.3297	2.52928	0.378067	26507.9	16411.9	9518.58	5569.33	8304.83	670.458	100.217	34.7527	53.229	0	0	0	0	40.7161	0	0	0	0	0	127.481	2752.02	81.2772	191.782	137.097	4815.85	0	0	70.6268	188.522	0	0	0	295.439	131.614	0	0	0	0	19.3932	18.2183
VED2.3	5	Rind	2021	1.51826	0.984792	0.933562	95.7912	1.48356	0.288408	27904.2	423.657	274.798	260.503	26729.8	413.976	80.4781	413.509	0	6.38925	0	63.4461	40.5947	0	0	49.5346	0	0	0	218.897	22673.8	59.0483	256.212	171.06	2452.36	239.233	0	85.6381	0	33.0333	0	0	177.234	59.5276	0	0	22.0017	24.9804	56.1297	16.6368
VED4.1	1	Rind	2021	0.154325	0.129308	0.106808	96.0899	2.98547	0.174135	25460.4	39.2916	32.9223	27.1938	24464.9	760.111	44.3356	856.984	0	0	0	78.4448	156.658	0	24.7703	168.908	0	15.1343	86.0395	380.556	21125.8	31.0749	111.1	315.239	896.924	113.499	12.1386	91.5592	0	183.949	0	24.7207	78.0925	19.3787	117.386	0	45.1459	0	221.537	16.3346
VED4.1	2	Rind	2021	64.8587	42.9103	22.5949	32.2697	1.57674	0.147266	118626	76939.5	50902.9	26803.5	38280.4	1870.43	174.696	0	79.2485	0	0	0	0	89.9141	0	0	0	0	170.298	504.884	27500.6	95.6524	582.038	674.538	8487.46	0	8.74618	86.9245	916.363	145.178	0	114.598	261.617	124.311	0	0	0	0	63.793	0
VED4.1	3	Rind	2021	33.7825	30.4194	9.79077	64.1713	0.976278	0.278896	40496.1	13680.6	12318.7	3964.88	25986.8	395.354	112.942	1262.36	0	12.4292	0	88.8956	0	0	59.115	0	0	0	39.4498	270.515	23395.4	40.3155	84.2175	110.834	552.764	0	9.02286	61.4829	85.3023	0	0	0	133.373	0	0	0	0	0	101.273	17.6639
VED4.1	4	Rind	2021	11.8728	11.4901	4.0562	85.1258	2.28496	0.137431	21493.6	2551.88	2469.63	871.821	18296.6	491.118	29.5387	692.772	0	14.7474	0	60.2866	0	0	24.5341	0	0	0	16.9454	264.184	16515.4	0	63.6204	110.098	439.399	66.9672	6.36455	21.2395	37.0717	48.3195	0	0	85.3859	0	26.2932	0	24.8083	0	222.827	22.3919
VED4.1	5	Rind	2021	57.8157	32.2528	11.2069	37.8581	2.2965	0.255328	76741.2	44368.5	24751.2	8600.28	29052.8	1762.36	195.942	310.308	0	0	0	0	0	0	0	0	0	0	29.5025	307.542	25673.2	39.6795	172.299	336.179	2122.93	0	0	61.1144	1079.69	0	0	171.051	117.702	69.4508	0	0	0	0	207.651	0
VED4.2	1	Rind	2021	13.5767	12.8389	0.963127	83.1644	2.206	0.681173	32419.6	4401.5	4162.32	312.242	26961.6	715.178	220.834	404.148	0	8.07744	0	56.1898	0	0	0	0	0	0	0	336.319	25159.9	22.4869	71.8342	107.628	602.422	130.736	0	61.8578	48.7139	0	0	0	370.257	27.9654	24.4505	0	21.7044	0	153.055	31.1391
VED4.2	2	Rind	2021	0.191622	0.191622	0.191622	95.5316	2.35203	0.427231	26179.4	50.1655	50.1655	50.1655	25009.6	615.746	111.847	1070.98	0	15.4477	0	89.6018	123.125	0	51.0601	235.408	0	0	29.5882	423.012	22221.5	50.1363	74.9489	173.237	286.127	72.8775	16.8795	75.6847	48.4388	21.943	0	0	134.277	14.426	91.5375	0	25.1491	39.9613	132.419	31.142
VED4.2	3	Rind	2021	0.048999	0.048999	0.048999	93.7739	4.00994	0.946332	33984.5	16.6521	16.6521	16.6521	31868.6	1362.76	321.606	3147.11	0	31.2433	23.0273	302.891	163.455	41.8916	0	218.91	0	33.7955	212.638	507.418	24629.7	78.1186	148.229	626.357	1338.53	209.254	24.3697	131.702	0	158.655	0	0	163.458	0	106.818	0	56.6565	0	815.637	36.6976
VED4.2	4	Rind	2021	0.0834015	0.0834015	0.0417492	96.8268	1.31485	0.404452	35160	29.324	29.324	14.679	34044.4	462.301	142.205	1396.98	0	22.3225	0	134.194	122.685	0	63.2885	213.181	28.966	0	49.3892	551.371	30624.8	47.7528	84.2616	184.684	333.219	110.883	0	76.3642	41.4116	18.9248	0	0	138.273	0	89.5168	0	22.6521	17.1172	81.7401	18.0119
VED4.2	5	Rind	2021	37.9912	36.8568	4.18115	58.3348	2.97187	0.195609	40623.6	15433.4	14972.5	1698.53	23697.7	1207.28	79.4635	1064.25	0	15.3755	0	133.197	0	0	54.6808	0	0	5.49239	63.7184	410.115	19744.3	61.7766	172.064	258.81	1394.16	277.982	10.6168	31.1997	185.443	102.588	0	56.1213	104.4	0	17.1861	0	0	0	544.554	18.5854
VED5.4	1	Rind	2021	60.3405	31.7358	26.5931	37.1935	1.55754	0.175093	153821	92816.5	48816.4	40905.8	57211.5	2395.83	269.331	110.632	84.7911	0	0	0	0	148.712	0	0	0	0	56.7381	740.839	45046.7	198.724	495.039	790.477	9312.58	0	13.2846	213.063	811.336	0	0	518.256	621.736	126.034	0	0	0	0	82.9509	0
VED5.4	2	Rind	2021	64.5893	44.3469	16.9054	33.2942	1.20226	0.120154	140205	90557.3	62176.5	23702.2	46680.1	1685.63	168.462	334.303	71.6849	0	0	0	0	99.2744	0	0	0	0	0	524.401	33567.4	154.037	744.151	820.734	10261.2	0	7.88932	94.9882	610.883	0	0	0	505.864	138.187	0	0	0	0	83.2937	0
VED5.4	3	Rind	2021	60.1532	46.712	15.8147	38.2541	0.91045	0.0993624	117834	70881	55042.8	18635.1	45076.4	1072.82	117.083	0	59.456	0	0	0	0	75.4086	0	0	0	0	0	582.219	35333.6	82.3505	444.927	455.297	7936.63	0	3.6064	102.936	317.886	0	0	0	363.299	72.2271	0	0	0	0	48.2016	0
VED5.4	4	Rind	2021	62.0788	55.7392	10.7644	34.5923	2.6336	0.14775	88192.6	54748.9	49157.9	9493.41	30507.9	2322.64	130.304	92.1335	39.1992	23.1848	0	0	0	62.1549	0	0	0	0	10.295	307.056	22989.5	58.1679	284.713	248.419	6364.83	0	4.92171	23.3053	497.982	0	25.2922	185.933	391.407	191.044	0	0	0	0	155.783	0
VED5.4	5	Rind	2021	81.6618	52.0909	28.5738	15.3769	1.53087	0.335081	132035	107822	68778.3	37727.4	20302.8	2021.28	442.424	0	85.1883	47.8695	0	0	0	114.897	0	0	0	0	0	454.237	13494.8	159.397	317.666	393.169	5143.97	0	0	91.6953	695.507	0	0	0	458.433	144.249	0	0	0	0	47.7743	0
[truncated: 87 more columns]

## Sheet: Flesh2022
Line	Replicate	Tissue	Year	%Esters	%Ethyl esters	%Acetates	%Aldehydes	%Alcohols	%Terpenes	Total	Esters	Ethyl esters	Acetates	Aldehydes	Alcohols	Terpenes	2,4-Heptadienal, (E,E)-	2,4-Nonadienal, (E,E)-	2,6-Nonadienal, (E,Z)-	2-Butenal, 2-methyl-	2-Decenal, (E)-	2-Heptenal, (Z)-	2-Hexenal, (E)-	2-Nonenal, (E)-	2-Octenal, (E)-	2-Pentenal, (E)-	6-Nonenal, (Z)-	Butanal, 2-methyl-	Butanal, 3-methyl-	Butanal	Benzeneacetaldehyde	Benzaldehyde	Decanal	Heptanal	Hexanal	Nonanal	Octanal	Pentanal	Propanal	1-Butanol, 2-methyl-	1-Butanol, 3-methyl-	1-Butanol	1-Heptanol	1-Hexanol	1-Nonanol	1-Octen-3-ol	1-Octanol	1-Penten-3-ol	1-Pentanol
PS	103	Flesh	2022	5.42507	2.65453	1.18344	63.697	22.3375	0.557202	6500.74	352.669	172.564	76.9327	4140.78	1452.1	36.2223	48.3265	0	1231.27	0	0	150.299	88.3245	680.682	233.743	27.4014	217.137	0	0	0	7.48413	213.879	101.022	98.2113	427.712	507.179	95.197	0	12.9091	0	0	0	0	135.545	41.5917	595.264	100.492	0	31.0759
PS	104	Flesh	2022	81.3118	67.8216	56.1585	13.0203	4.51667	0.300717	8636.11	7022.17	5857.15	4849.91	1124.45	390.065	25.9702	0	0	182.916	0	0	13.5052	47.5968	100.321	0	0	250.873	0	0	0	0	44.4311	51.7436	48.3464	110.806	266.208	0	0	7.70301	6.54636	0	0	0	14.0185	10.7082	170.499	25.7553	0	0
PS	106	Flesh	2022	14.3669	9.80362	9.18659	47.53	34.4342	0	2541.75	365.172	249.184	233.5	1208.1	875.234	0	0	0	151.273	0	0	60.8752	18.2013	104.124	57.9474	0	22.8684	0	0	0	0	25.1009	69.3061	56.6023	122.223	379.772	82.111	25.5164	32.1757	6.11293	5.09287	0	6.60165	35.5046	0	540.618	50.674	0	27.063
PS	107	Flesh	2022	57.2567	46.9105	43.7978	34.2501	7.03956	0.361891	10429.2	5971.43	4892.4	4567.77	3572.02	734.171	37.7424	0	0	721.303	0	0	49.9604	109.751	552.202	82.9478	0	318.19	0	0	0	4.32695	69.8804	97.9707	149.717	316.254	767.736	300.95	19.5482	11.2787	0	0	0	8.21041	55.9484	31.3954	399.057	78.3258	0	0
PS	109	Flesh	2022	10.9082	4.21272	6.87536	72.9212	10.4583	1.1317	5335.84	582.045	224.784	366.858	3890.96	558.041	60.3859	48.7798	20.456	254.409	0	0	141.651	55.7864	228.995	315.413	26.5462	440.144	0	0	0	0	51.2543	187.25	208.88	980.339	557.07	311.552	30.7247	31.7123	0	0	0	0	35.7398	39.5952	286.488	87.3458	0	11.9266
PS	11	Flesh	2022	1.11302	0	0	79.3343	15.5705	0	2689.03	29.9294	0	0	2133.32	418.697	0	0	0	306.823	0	0	58.081	129.724	158.298	56.8492	0	211.525	0	0	0	0	94.7126	88.7182	142.622	430.099	346.025	100.95	0	8.89582	0	0	0	10.6896	58.5413	0	255.349	42.5204	0	21.5392
PS	110	Flesh	2022	3.60745	1.66351	0.283191	67.8316	22.3227	0.540428	3116.29	112.419	51.8397	8.82504	2113.83	695.638	16.8413	23.4684	0	207.407	0	0	73.5975	63.552	106.429	110.33	0	123.478	0	0	0	5.08513	66.6392	56.9554	165.013	592.341	262.543	211.039	19.6941	26.2568	0	0	0	0	71.8782	19.5185	325.358	50.4289	0	0
PS	112	Flesh	2022	4.3404	1.78179	0	65.0816	22.7308	1.11382	2456.98	106.643	43.7783	0	1599.04	558.491	27.3663	0	0	287.808	0	0	56.8044	50.8332	149.165	77.291	0	109.49	0	0	0	0	71.7448	47.4167	100.018	341.436	205.776	62.4056	17.908	20.9489	0	0	0	8.88009	40.9177	14.1529	324.748	37.1752	4.70239	0
PS	113	Flesh	2022	3.29294	1.39171	0.118817	73.106	20.3151	0.297345	3061.64	100.818	42.609	3.63775	2238.24	621.974	9.10361	0	0	606.284	0	0	21.8098	27.7642	281.269	65.3161	0	228.693	0	0	0	3.43733	91.0901	66.1536	95.6036	180.056	434.191	117.809	0	18.7657	0	0	0	0	28.5972	47.016	245.532	27.9883	0	0
PS	114	Flesh	2022	48.2977	39.849	38.7709	35.6077	9.78064	0.125895	7024.21	3392.53	2799.08	2723.35	2501.16	687.013	8.84314	0	0	295.889	0	0	43.0304	105.938	139.596	151.222	0	302.75	0	0	0	0	83.9522	125.597	168.622	444.403	630.033	0	0	10.1266	0	0	0	0	63.6775	22.9392	420.368	47.1389	0	0
PS	115	Flesh	2022	68.715	53.8117	52.3182	20.0843	8.3564	1.23952	10912.7	7498.67	5872.31	5709.34	2191.74	911.91	135.266	0	0	429.084	0	0	23.4563	59.196	221.166	64.9568	0	115.633	0	0	0	2.82776	48.5436	38.8994	125.327	244.166	303.139	479.797	25.058	10.4892	0	0	0	0	14.7576	0	390.378	29.1144	0	0
PS	116	Flesh	2022	10.1982	5.39435	2.75542	61.3473	25.1541	0.294272	3566.52	363.721	192.39	98.2727	2187.96	897.126	10.4953	0	0	447.292	0	0	44.2096	44.1795	318.57	91.6261	0	123.885	0	0	0	7.2039	81.1704	100.331	106.057	160.332	523.767	139.337	0	0	0	11.3021	0	0	30.854	0	290.353	66.4084	0	21.5508
PS	118	Flesh	2022	5.85758	2.94637	1.31544	62.5997	22.4808	0	3066.47	179.621	90.3495	40.3376	1919.6	689.367	0	17.4338	0	405.003	0	0	45.9252	78.6104	207.908	75.5366	0	191.121	0	0	0	7.02189	53.8181	77.5215	71.6777	218.841	344.507	115.634	0	9.0426	0	0	0	0	71.3529	45.241	347.241	60.3508	0	13.3713
PS	121	Flesh	2022	5.14389	2.1743	0.345555	62.8355	26.4248	0.738249	2351.59	120.963	51.1305	8.12601	1477.63	621.402	17.3605	0	0	230.618	0	0	38.3911	34.8325	125.705	62.7317	0	131.339	0	0	0	0	63.2363	60.1786	87.0283	162.506	336.495	118.288	12.943	13.3364	0	0	0	0	28.4021	16.1809	325.85	33.4769	0	0
PS	123	Flesh	2022	59.2293	54.4576	46.7992	19.7406	14.2963	3.11008	9080.55	5378.35	4945.05	4249.63	1792.55	1298.18	282.412	0	0	164.373	0	0	85.7315	79.4593	67.0376	72.0546	0	155.797	0	0	0	0	73.1418	84.8508	124.65	235.044	444.701	132.127	60.0162	13.5687	0	0	0	11.3458	60.3572	21.029	702.858	59.6961	0	0
PS	125	Flesh	2022	7.9659	3.25795	0.335762	62.2933	23.582	0.409146	3201.54	255.032	104.305	10.7496	1994.35	754.988	13.099	0	0	230.968	0	0	144.278	88.6978	107.271	118.944	0	145.358	0	0	0	0	92.1761	65.2964	159.217	380.762	321.557	100.357	31.7766	7.68767	0	0	0	12.3499	39.0818	0	507.065	54.4141	0	41.0432
PS	126	Flesh	2022	19.9434	13.383	14.8394	53.5049	20.3934	0.171765	5451.79	1087.27	729.611	809.014	2916.97	1111.8	9.36429	89.6085	0	160.584	0	0	210.135	82.197	51.4426	233.084	0	187.716	0	0	0	5.34502	76.6784	85.4033	214.6	890.225	343.068	179.692	75.9616	31.2306	0	0	0	17.0505	59.4381	16.252	743.993	100.906	0	0
PS	128	Flesh	2022	29.1315	24.8772	19.6554	51.3109	14.3349	2.03174	2340	681.675	582.125	459.936	1200.67	335.436	47.5426	0	0	220.053	0	0	20.0681	28.6138	191.144	63.4956	0	92.6921	0	2.7015	0	0	38.1499	58.1975	60.238	115.574	226.443	73.8007	0	9.50214	0	0	0	5.96301	0	13.1619	210.718	41.5058	0	0
PS	13	Flesh	2022	4.33147	1.9611	1.03961	78.5407	13.0529	0	4535.67	196.461	88.9489	47.1532	3562.35	592.038	0	0	0	421.787	0	0	85.6873	46.3619	313.93	187.36	15.0307	94.3998	0	0	0	4.89894	49.0724	163.348	309.153	900.687	596.742	321.154	35.6827	17.0529	0	0	0	2.61603	45.0207	18.2817	259.399	115.995	0	25.8246
PS	20	Flesh	2022	7.58264	3.28272	0.540193	65.102	13.8261	0	3098.55	234.952	101.717	16.7382	2017.22	428.407	0	0	0	198.52	0	0	44.2188	48.6876	171.308	117.379	0	237.909	0	0	0	0	57.2143	88.9246	110.774	231.376	577.796	128.939	0	4.17462	0	0	0	0	0	11.9862	298.178	42.0688	0	20.9336
PS	29	Flesh	2022	3.67769	1.44097	0	72.1084	16.4767	2.77051	3216.98	118.311	46.3556	0	2319.71	530.053	89.1266	0	0	163.324	0	0	55.7363	48.2973	104.722	103.508	0	114.834	0	0	0	0	41.439	73.5425	220.439	692.22	392.792	239.313	38.5598	30.9834	0	0	0	8.63203	42.4312	9.72795	295.522	53.6946	0	0
PS	34	Flesh	2022	3.88743	2.2947	1.0837	72.3753	19.4163	0	4645.31	180.583	106.596	50.3412	3362.06	901.948	0	0	0	245.334	0	0	84.5331	42.8174	215.864	188.527	0	133.786	0	0	0	0	61.4332	195.763	267.681	970.068	577.86	307.066	52.2555	19.0706	0	0	0	23.3575	134.976	34.9103	390.397	138.343	0	33.6961
PS	4	Flesh	2022	1.12811	0.947214	0.497343	61.4432	26.0007	0.503302	8464.66	95.4909	80.1784	42.0984	5200.95	2200.87	42.6027	0	0	478.43	0	0	177.522	126.161	287.927	98.7286	0	476.537	0	0	0	0	177.55	107.808	333.481	1655.48	849.403	238.071	175.931	17.9237	14.5594	0	0	15.405	161.566	0	1033.21	58.2953	0	167.215
PS	49	Flesh	2022	1.26401	0.654678	0.128194	77.7063	15.8105	0.240876	7145.39	90.3185	46.7793	9.15997	5552.42	1129.72	17.2115	0	0	421.739	0	0	163.835	102.402	336.296	300.452	18.0203	146.06	0	0	0	0	76.77	214.752	384.645	2150.44	772.219	380.828	64.6447	19.3195	0	0	0	23.8646	91.2041	14.1222	625.106	158.341	0	60.6257
PS	51	Flesh	2022	0.812261	0.156799	0.156799	78.9617	13.9636	0	4442.12	36.0816	6.96521	6.96521	3507.58	620.278	0	0	0	401.31	0	0	93.111	86.0437	280.786	132.931	14.5601	258.384	0	0	0	0	54.0101	90.41	201.76	1171.48	533.164	155.132	20.6927	13.7984	0	0	0	0	93.3886	0	242.518	60.7665	0	33.441
PS	52	Flesh	2022	4.29213	2.71804	1.63234	63.4229	24.0928	0.652592	2323.38	99.7226	63.1506	37.9255	1473.56	559.768	15.1622	0	0	210.891	0	0	53.6617	50.5323	157.739	75.4535	0	66.6744	0	0	0	0	51.4323	62.1488	120.566	288.52	260.981	66.6608	0	8.29649	0	0	0	0	62.9327	0	345.405	27.6213	0	22.7131
PS	54	Flesh	2022	5.58667	3.09219	1.28756	77.1264	12.7094	0	5462.46	305.169	168.909	70.3324	4213	694.247	0	0	0	420.863	0	0	136.588	62.1507	348.179	310.353	0	72.3354	0	0	0	0	70.4715	187.733	294.664	1464.1	460.437	320.892	40.2186	24.0178	0	0	0	10.6877	63.3282	15.6522	330.503	98.82	0	31.8503
PS	7	Flesh	2022	20.0324	16.3076	12.8278	54.5981	22.2825	0.13368	5127.73	1027.21	836.21	657.774	2799.64	1142.58	6.85475	0	0	229.782	0	0	158.784	87.1208	131.015	229.369	0	120.183	0	0	0	0	102.626	114.462	275.565	584.678	522.186	194.505	40.9124	8.45567	0	0	0	21.1359	105.125	26.4305	547.465	112.208	0	21.8655
PS	9	Flesh	2022	4.29065	3.11052	1.62978	60.8811	19.4591	0.685679	3416.01	146.569	106.256	55.6734	2079.71	664.725	23.4229	0	0	259.81	0	0	37.8861	43.9246	181.952	0	0	160.344	0	0	0	0	93.9795	95.4543	148.974	285.4	637.885	123.487	0	10.6108	0	0	0	0	31.0735	0	448.702	28.3798	0	27.3593
VED10.2	1	Flesh	2022	5.03011	1.83641	0.209789	65.7496	23.1245	0	2842.83	142.998	52.206	5.96395	1869.15	657.391	0	0	0	129.028	0	0	42.026	44.2087	90.2446	44.3347	0	319.758	0	0	0	0	47.4309	89.1184	149.712	289.663	462.028	107.883	42.1196	11.5973	0	0	0	8.78915	68.1722	0	258.657	33.3208	0	26.4726
VED10.2	4	Flesh	2022	1.50733	0.934515	0.462333	58.7681	17.3085	0	9749.83	146.962	91.1136	45.0767	5729.79	1687.55	0	0	0	280.076	0	0	198.876	135.938	204.973	166.046	0	453.775	0	0	0	0	119.484	292.229	441.228	1869.56	1064.29	341.81	144.667	16.8316	10.6867	15.4572	0	15.0805	91.0024	0	1099.79	86.5472	10.0765	133.67
VED10.2	6	Flesh	2022	2.90936	0.153858	0.153858	65.2086	23.7592	0	2238.51	65.1265	3.44412	3.44412	1459.7	531.852	0	0	0	112.455	0	0	38.1949	35.3051	73.0493	114.867	0	113.984	0	0	0	0	50.0196	54.508	154.815	311.388	261.084	111.74	17.0282	11.2657	0	0	0	13.3059	39.3914	19.0343	286.627	52.1293	0	18.8964
VED10.2	7	Flesh	2022	3.78914	0.96072	0	72.2405	19.5523	0	3003.94	113.823	28.8594	0	2170.06	587.339	0	0	0	140.493	0	0	39.0914	33.3059	102.109	71.6892	0	294.824	0	0	0	0	77.7286	63.4287	170.828	346.344	436.026	125.775	34.33	234.088	0	0	0	13.069	44.9778	0	311.163	60.9422	0	27.719
VED10.2	9	Flesh	2022	2.29853	1.04599	0.608278	71.1996	18.0493	0.449058	4822.31	110.842	50.4406	29.333	3433.46	870.393	21.655	0	0	431.246	0	0	92.6819	69.2312	334.582	147.554	0	417.235	0	0	0	0	135.905	97.9002	206.841	476.313	735.456	222.339	66.1772	0	0	0	0	12.7214	73.9975	22.5845	462.453	81.8219	0	38.1408
VED11.2_C	1	Flesh	2022	5.58383	1.88853	0.446712	77.1885	12.6718	0	1836.49	102.546	34.6826	8.20381	1417.56	232.716	0	0	0	324.368	0	0	27.8332	39.4044	218.248	55.5647	0	67.1894	0	0	0	0	23.987	45.593	80.5307	176.617	257.719	69.1812	7.44177	23.881	0	0	0	0	17.1811	0	161.494	26.2547	0	0
VED11.2_C	3	Flesh	2022	3.83241	1.62312	0	77.7719	10.6525	0.896714	2691.83	103.162	43.6916	0	2093.49	286.747	24.138	20.4211	0	543.781	0	0	50.3304	58.2947	263.507	106.539	0	113.812	0	0	0	0	47.5678	50.4675	125.876	353.389	239.029	87.8138	10.0042	22.6587	0	0	0	0	16.4964	0	190.864	28.818	0	0
VED11.2_C	4	Flesh	2022	0.964396	0.478652	0.103161	79.423	9.9768	0	13078.1	126.125	62.5988	13.4915	10387.1	1304.78	0	469.083	202.679	483.241	0	35.2119	732.288	127.171	415.68	1442.85	0	101.845	0	0	0	0	87.8264	386.151	351.593	4499.9	590.573	289.766	117.982	53.2111	0	0	0	23.8853	119.428	70.1775	658.654	241.211	0	88.9151
VED11.2_C	8	Flesh	2022	6.09829	2.61087	0.151785	69.3242	17.9761	0	3074.18	187.472	80.2628	4.66615	2131.15	552.618	0	0	0	462.887	0	0	94.9236	93.9259	244.237	81.5883	0	140.483	0	0	0	0	57.1217	64.1538	84.5498	267.026	383.073	78.9783	69.3038	8.90195	0	0	0	0	44.4972	0	346.179	24.4337	0	53.7869
VED11.2_C	9	Flesh	2022	0.992867	0.607857	0.0955368	80.9358	10.8427	0.0859844	10405	103.308	63.2478	9.94064	8421.4	1128.18	8.94671	208.887	48.5822	349.673	0	0	437.927	154.532	311.611	701.468	0	95.6335	0	0	0	0	94.4497	302.059	467.974	3905.51	726.443	468.459	114.039	34.1538	0	0	0	0	132.368	0	690.148	128.537	17.5257	79.8343
VED3.3	2	Flesh	2022	4.71849	2.08141	1.45979	72.4897	18.755	0.477477	3749.64	176.926	78.0452	54.7368	2718.1	703.245	17.9037	0	0	808.671	0	0	37.7957	52.2307	459.741	82.9439	0	129.784	0	0	0	0	71.8828	72.2198	121.079	355.452	407.242	119.062	0	0	0	0	0	0	43.8674	9.99898	283.069	59.5682	0	20.6728
VED3.3	4	Flesh	2022	4.06354	1.62261	0	61.9208	23.267	4.68497	2851.32	115.865	46.2657	0	1765.56	663.416	133.584	0	0	399.481	0	0	41.8632	56.1678	218.631	51.9419	0	140.906	0	0	0	0	70.262	33.6516	109.657	249.011	264.946	75.0249	31.4106	22.6057	4.49929	8.99369	0	0	38.6076	0	381.294	28.0279	0	0
VED3.3	5	Flesh	2022	12.1875	7.20529	2.60245	57.5128	24.8407	0.541156	3513.1	428.157	253.129	91.4266	2020.48	872.679	19.0113	0	0	169.134	0	0	61.2401	55.6774	120.447	111.658	0	315.532	0	0	0	0	87.5576	72.633	109.389	257.958	509.477	122.192	21.851	5.73336	0	0	0	5.54595	27.7835	0	596.503	41.2347	0	20.6422
VED3.3	6	Flesh	2022	4.40569	2.33857	0.448622	65.8509	20.1906	0	2748.69	121.099	64.2801	12.3312	1810.03	554.977	0	0	0	248.009	0	0	53.5285	62.3161	132.233	69.0881	0	162.271	0	0	0	5.77824	57.1558	45.9058	115.351	432.144	282.72	126.201	0	17.3339	5.25313	0	0	0	37.2747	0	348.153	20.1292	0	23.7157
VED3.3	7	Flesh	2022	4.66928	2.71703	0.191468	66.5113	21.5146	1.40579	3535.94	165.103	96.0724	6.77019	2351.8	760.742	49.7079	52.5264	0	412.259	0	0	130.015	58.0419	183.522	149.253	7.41211	137.024	0	0	0	0	49.9355	57.9647	106.317	526.119	270.257	157.795	33.0219	20.3316	0	0	0	15.7003	44.7853	22.9638	411.618	89.2231	0	29.2541
VED3.4	1	Flesh	2022	92.7216	58.7691	48.3786	3.61725	3.22268	0.34837	139398	129252	81922.7	67438.7	5042.35	4492.34	485.619	0	0	913.237	32.0692	0	73.5661	0	454.392	181.37	0	712.599	0	0	0	12.467	232.81	55.3219	411.558	1242.21	701.268	0	0	19.4898	736.889	0	67.1217	0	1692.73	26.371	408.391	101.185	0	0
VED3.4	3	Flesh	2022	68.8382	54.2543	36.5539	23.591	5.77155	0.183197	19659.7	13533.4	10666.2	7186.39	4637.92	1134.67	36.0159	43.7465	0	855.006	9.86194	0	76.2137	321.923	417.069	220.88	0	893.74	0	0	0	0	130.843	85.0992	199.317	615.477	754.318	0	0	14.428	0	0	0	0	25.1302	26.5623	365.371	36.8659	0	0
VED3.4	5	Flesh	2022	7.58262	3.32701	0.205883	63.8565	23.0974	0.864974	1322.4	100.272	43.9963	2.72259	844.437	305.44	11.4384	0	0	224.643	0	0	16.0674	24.6898	117.555	0	0	27.5159	0	0	0	0	34.7553	48.8987	54.228	109.275	131.421	41.645	0	13.7435	0	0	0	0	13.9217	8.79648	195.618	29.4634	0	0
VED3.4	7	Flesh	2022	82.815	66.0949	47.5119	9.02682	6.82127	0.227705	32097.3	26581.4	21214.7	15250.1	2897.37	2189.45	73.0872	0	0	513.155	0	0	64.6905	401.677	236.806	80.687	0	489.163	0	0	0	0	85.0996	91.6504	104.423	271.85	551.842	0	0	6.32489	59.6507	0	0	15.7731	172.844	120.513	662.178	73.4403	0	31.9566
VED3.4	9	Flesh	2022	3.31516	1.48044	0.125221	75.2044	18.3122	0.610642	2977.77	98.7179	44.084	3.72879	2239.41	545.296	18.1835	0	0	715.537	0	0	32.9468	30.6423	448.315	73.3858	0	184.244	0	0	0	0	39.9318	53.499	60.6605	102.946	364.099	113.283	8.28087	11.6446	0	0	0	5.17931	29.1115	15.9686	295.662	36.8424	0	0
VED4.3_C	1	Flesh	2022	46.2202	36.0354	33.3483	37.0449	14.6007	0	5476.08	2531.05	1973.33	1826.18	2028.61	799.546	0	0	0	250.838	0	0	37.0756	42.3427	222.152	72.3372	0	302.905	0	0	0	0	40.1573	58.3799	142.016	194.317	504.858	124.981	26.183	10.067	0	0	0	0	31.5937	11.4762	524.338	47.7552	0	0
VED4.3_C	3	Flesh	2022	66.1943	53.8723	44.4166	19.4265	12.146	0.583879	10164	6728.01	5475.6	4514.52	1974.52	1234.52	59.3457	19.7311	0	236.564	0	0	133.336	0	139.884	224.133	0	93.7167	0	0	0	0	67.231	26.3312	126.162	637.396	225.32	0	25.0227	19.6911	0	0	0	9.87271	46.3821	0	592.752	61.3507	0	0
VED4.3_C	5	Flesh	2022	11.475	8.55421	5.89451	58.2985	24.6369	0	2251.87	258.403	192.629	132.736	1312.8	554.79	0	0	0	127.364	0	0	36.2191	27.2431	93.1099	56.9188	0	55.6024	0	0	0	0	53.4758	74.0047	102.382	192.814	298.529	127.825	29.4866	37.8303	0	0	0	0	39.8595	0	317.849	42.198	0	22.8113
VED4.3_C	6	Flesh	2022	7.78161	4.34407	2.29607	56.1185	28.6668	0.795058	1646.23	128.104	71.5135	37.7987	923.842	471.922	13.0885	0	0	135.111	0	0	34.6369	24.1042	82.0092	50.7603	0	59.9639	0	0	0	0	32.9057	24.6353	70.788	163.408	159.514	61.8092	13.7025	10.4938	0	0	0	7.04418	24.044	7.00848	328.248	28.0086	0	0
VED4.3_C	8	Flesh	2022	2.12734	1.2419	0.27338	64.7918	27.5553	0.212023	3941.04	83.8394	48.9438	10.774	2553.47	1085.97	8.35592	0	0	142.739	0	0	91.1805	77.3816	90.5237	116.61	0	178.128	0	0	0	0	66.6483	107.249	234.134	871.898	374.226	150.511	39.5839	12.6576	0	0	0	11.6103	57.9554	0	646.053	68.4301	0	25.2893
VED5.1_C	3	Flesh	2022	3.45304	2.1059	1.28844	66.3033	24.4276	0.679271	2677.26	92.4468	56.3806	34.4948	1775.11	653.991	18.1859	0	0	187.747	0	0	29.8254	54.7257	123.868	53.7706	0	63.3971	0	0	0	0	78.0251	70.9276	251.766	374.587	313.921	101.826	70.7257	0	0	0	0	8.82863	47.692	0	441.95	53.7717	0	56.4336
VED5.1_C	4	Flesh	2022	6.6939	4.66531	5.11648	65.1384	24.2601	0	3428.95	229.531	159.971	175.442	2233.56	831.868	0	0	0	134.133	0	0	31.8838	138.082	66.1285	65.9311	0	133.394	0	0	0	0	79.1672	109.408	155.884	530.539	492.011	211.872	85.1293	0	0	0	0	12.5014	56.9556	18.6949	474.178	82.6869	0	79.2178
VED5.1_C	5	Flesh	2022	1.91767	1.06047	0.403828	71.6227	22.184	0	3914.87	75.0745	41.5161	15.8094	2803.94	868.476	0	0	0	698.258	0	0	67.929	113.688	363.497	88.8813	0	89.0811	0	0	0	0	56.8336	132.022	150.19	270.123	521.137	179.722	58.4161	14.1609	0	0	0	12.1779	83.6209	30.3431	562.919	62.2087	0	65.444
VED5.1_C	6	Flesh	2022	15.3503	12.2507	8.41641	57.8491	11.3065	0.466518	5248.84	805.715	643.018	441.764	3036.41	593.458	24.4868	0	0	729.002	0	0	44.2255	77.3024	412.862	119.594	0	390.881	0	0	0	0	77.1991	90.5088	78.6101	200.252	685.876	123.988	0	6.10507	0	0	0	5.91382	0	0	460.209	41.7438	0	49.9207
VED5.1_C	7	Flesh	2022	11.3126	7.50495	2.91366	53.552	31.6173	0	2452.55	277.446	184.062	71.4588	1313.39	775.429	0	0	0	138.722	0	0	37.3581	38.3484	59.0358	50.3116	0	164.112	0	0	0	4.48028	59.3923	55.857	84.9936	142.114	315.514	88.2234	68.4804	6.44387	0	0	0	8.56205	32.9582	15.751	589.194	36.0957	0	40.4223
VED6.1_C	4	Flesh	2022	7.51659	3.62093	1.09772	65.9734	21.5484	0.477333	1548.22	116.373	56.0598	16.9951	1021.41	333.617	7.39015	0	0	131.71	0	0	0	13.992	110.099	0	0	169.343	0	0	0	0	23.8168	41.3804	61.7517	82.0969	302.043	73.2818	3.93847	7.95829	0	0	0	0	5.4129	9.87051	241.078	25.5733	0	0
VED6.1_C	5	Flesh	2022	5.75887	2.54387	2.6381	70.5014	16.6126	0.224615	5637.33	324.646	143.406	148.718	3974.4	936.508	12.6623	64.2708	0	226.194	0	0	176.356	75.6835	147.734	295.473	0	71.2375	0	0	0	5.19742	52.7605	138.035	220.895	1784.69	409.984	226.534	53.8177	25.5407	0	0	0	8.34886	70.3553	13.8801	431.832	103.124	10.4925	39.9584
VED6.1_C	6	Flesh	2022	20.413	12.8329	9.94746	50.0282	21.6302	3.51439	2188.75	446.79	280.881	217.725	1094.99	473.432	76.9213	0	0	148.791	0	0	26.1868	29.2122	95.2672	0	0	51.5491	0	0	0	0	54.0157	40.937	93.4568	197.181	195.133	109.373	0	53.8891	0	0	0	7.86355	31.4225	0	262.74	42.5563	0	0
VED6.1_C	8	Flesh	2022	6.72463	3.69617	1.72854	49.7091	32.7311	4.51788	2166.15	145.666	80.0645	37.4428	1076.77	709.006	97.864	0	0	65.0581	0	0	22.0737	37.4747	54.0281	44.0408	0	54.1797	0	0	0	0	29.7958	48.5976	83.154	222.88	270.327	100.254	33.584	11.327	0	6.72048	0	13.4241	87.2691	28.0992	377.958	56.3044	0	42.6803
VED6.1_C	9	Flesh	2022	6.69992	3.25849	1.0235	72.1075	16.3979	0	3162.58	211.89	103.052	32.369	2280.46	518.597	0	0	0	250.937	0	0	61.6954	76.8799	153.548	79.8856	0	335.661	0	0	0	4.87235	224.336	60.9973	107.027	256.503	517.363	116.598	34.153	0	0	0	0	6.38453	29.3903	17.0222	344.795	41.2612	0	28.227
VED6.2	1	Flesh	2022	91.6326	71.6619	39.9039	4.1709	3.3913	0.351552	111911	102547	80197.6	44656.9	4667.7	3795.24	393.426	0	0	802.552	73.8738	0	132.487	0	655.231	444.9	0	250.506	0	0	0	8.48641	351.013	44.468	312.257	1171.54	407.302	0	0	13.0841	543.382	0	0	0	407.72	0	779.303	36.7697	0	0
VED6.2	2	Flesh	2022	88.3707	69.0051	49.4095	7.21405	3.712	0.279671	26096.7	23061.8	18008	12894.2	1882.63	968.708	72.9848	0	0	603.132	5.92114	0	35.611	0	203.013	86.6445	0	229.766	0	0	0	0	47.7051	29.375	81.0181	291.385	269.057	0	0	0	59.9562	0	0	6.45891	67.5403	33.9969	311.978	36.371	0	0
VED6.2	4	Flesh	2022	2.10306	1.06143	0.0907316	75.6204	14.3115	0.674295	6987.65	146.954	74.169	6.34	5284.08	1000.04	47.1174	208.614	37.782	642.496	0	0	402.526	95.4211	340.445	642.509	0	132.523	0	0	0	0	57.6827	100.477	200.416	1877.17	277.774	159.457	60.209	48.5811	0	0	0	14.48	43.2012	31.3591	616.407	114.772	12.3549	33.6006
VED6.2	7	Flesh	2022	8.30335	5.10066	1.94002	64.8398	20.9974	0.197356	5549.29	460.777	283.05	107.657	3598.15	1165.21	10.9519	76.5093	0	278.382	0	0	283.595	81.609	174.985	347.419	0	327.441	0	0	0	0	52.1979	149.803	153.778	874.445	578.795	155.126	52.3165	11.7461	0	0	0	11.1167	48.5176	24.4262	712.733	121.616	0	31.5395
VED6.2	9	Flesh	2022	6.0824	3.59573	1.50598	66.0418	19.4235	0.50685	6047.82	367.852	217.463	91.0792	3994.08	1174.7	30.6534	0	0	920.509	0	0	149.881	82.7064	464.48	262.558	17.8783	247.144	0	0	0	0	586.639	95.0281	143.182	466.265	429.74	128.073	0	0	0	0	0	8.32773	81.5742	26.6926	632.382	46.0394	5.20414	33.6678
VED6.4_C	2	Flesh	2022	1.51682	0.159252	0.558017	71.1155	24.3557	0	3908.63	59.2868	6.22456	21.8108	2779.64	951.975	0	0	0	492.307	0	0	41.6632	57.5996	264.701	55.8651	0	404.245	0	0	0	0	117.231	67.3612	127.088	394.76	579.216	131.153	35.9208	10.5277	0	0	0	5.29846	50.1872	26.2344	736.165	39.0197	0	28.1112
VED6.4_C	4	Flesh	2022	26.6079	22.1959	19.6422	50.6945	17.8125	0	2597.63	691.174	576.568	510.233	1316.86	462.704	0	0	0	186.519	0	0	38.6221	43.4275	95.5946	0	0	90.6705	0	0	0	3.63051	51.7798	84.0003	92.6485	191.558	266.866	93.7387	53.562	24.2399	0	0	0	0	33.1939	12.9602	265.205	37.7442	0	41.9125
VED6.4_C	5	Flesh	2022	7.43043	3.23788	0.803149	50.4068	35.2348	0.719438	1665.75	123.772	53.9348	13.3784	839.649	586.923	11.984	0	0	148.178	0	0	19.3491	29.2121	86.2245	0	0	51.5343	0	0	0	0	53.4803	30.4091	61.6138	124.797	154.204	55.7166	16.454	8.47609	0	0	0	0	25.2947	11.1703	441.841	27.5876	0	12.522
VED6.4_C	6	Flesh	2022	5.52381	3.92502	3.35219	71.3473	20.8132	0	3637.29	200.917	142.765	121.929	2595.11	757.039	0	0	0	350.311	0	0	58.3052	54.8862	207.07	83.7637	0	384.601	0	0	0	0	52.3265	87.1708	175.791	265.669	639.471	132.563	103.183	0	0	0	0	12.1808	77.324	31.8167	368.07	60.4324	0	78.6077
VED6.4_C	8	Flesh	2022	2.62609	0.694048	1.29548	60.5728	22.0098	0.224793	4915.97	129.098	34.1192	63.6856	2977.74	1082	11.0508	0	0	475.228	0	0	274.023	74.1535	269.936	143.274	0	236.559	0	0	0	0	41.8138	125.184	127.144	311.176	603.51	167.246	121.917	6.5757	0	0	0	0	55.8414	23.6207	714.143	77.611	0	87.1578
VED7.1_C	2	Flesh	2022	89.394	78.3121	27.2397	3.7771	6.44596	0.121443	124046	110890	97143.1	33789.8	4685.34	7995.96	150.646	133.495	0	936.651	85.8909	0	126.502	0	313.342	181.742	0	158.984	13.7105	103.181	0	8.0222	374.716	46.8434	380.702	1162.96	0	628.654	0	29.9418	538.622	0	75.9644	62.3688	1205.41	0	420.792	41.5685	0	0
VED7.1_C	5	Flesh	2022	87.2413	48.7735	42.2471	6.53507	3.54749	2.44782	117407	102428	57263.6	49601.2	7672.64	4165.01	2873.92	0	0	2336.91	64.9519	0	250.017	747.894	1007.94	473.361	0	307.539	0	0	0	43.1948	494.284	85.5946	494.703	911.584	445.529	0	0	9.1407	625.184	15.931	0	0	1157.75	20.7257	662.608	167.308	0	0
VED7.1_C	6	Flesh	2022	90.7465	65.0648	30.5429	4.07589	4.01704	1.11872	244234	221634	158910	74596.1	9954.7	9810.97	2732.29	0	0	3967.6	122.25	0	159.884	0	1095.3	359.282	0	626.352	0	0	0	22.3628	598.081	105.356	611.43	1628.02	642.484	0	0	16.29	1213.42	0	0	191.221	3277.56	0	886.6	263.736	0	0
VED7.1_C	7	Flesh	2022	88.9303	69.556	25.869	5.68354	4.52016	0.591493	124278	110521	86442.9	32149.5	7063.4	5617.57	735.097	0	0	2885.96	70.9369	0	237.396	0	980.354	413.958	0	350.569	0	23.6194	0	22.5538	517.212	92.0015	301.787	700.551	453.077	0	0	13.4186	698.336	0	33.1365	120.083	1454.69	26.4816	565.369	200.044	0	0
VED7.1_C	9	Flesh	2022	91.6906	60.3178	41.4205	3.9069	2.85612	1.27802	144687	132665	87272.3	59930.3	5652.79	4132.44	1849.13	0	0	1563.25	104.579	0	100.301	0	604.764	267.6	0	385.186	0	0	0	23.6799	621.32	96.6822	395.58	1031.08	443.134	0	0	15.6334	951.547	0	44.8776	0	1116.47	0	396.234	67.5621	0	0
VED7.2_C	2	Flesh	2022	4.44722	1.68724	0	66.0969	21.7363	0.536224	5313.86	236.319	89.6577	0	3512.3	1155.04	28.4942	124.736	0	566.232	0	0	275.466	94.0831	224.999	337.286	0	93.5252	0	0	0	0	86.2546	112.523	158.253	914.257	326.955	112.364	58.856	26.5076	0	0	0	8.10485	93.0215	11.1485	815.147	84.0789	11.2938	35.5358
VED7.2_C	5	Flesh	2022	87.7995	65.5621	34.2726	8.01682	3.64828	0.474244	220709	193782	144701	75642.8	17693.9	8052.1	1046.7	0	0	4125.81	154.589	0	202.975	1748.49	1180.33	392.881	0	2297.38	0	0	3380.3	30.7317	533.647	146.779	706.565	1704.27	1069.03	0	0	20.082	1156.61	0	0	0	1271.64	59.6741	1216.7	126.54	0	0
VED7.2_C	6	Flesh	2022	1.49311	0.622002	0.0416957	73.9702	15.5536	0.282619	12501.2	186.656	77.7575	5.21245	9247.14	1944.38	35.3307	686.582	114.256	510.383	0	0	650.863	165.68	334.533	1520.63	0	305.421	0	0	0	6.95231	113.897	278.225	462.54	3124.4	486.595	344.517	93.8193	47.8451	0	0	0	19.6681	194.812	69.2228	1127.07	255.328	21.6503	77.5515
VED7.2_C	7	Flesh	2022	86.1686	54.9343	41.5606	7.6437	3.71025	1.89265	114486	98651.1	62892.1	47581.1	8750.97	4247.72	2166.82	421.11	35.6166	2182.29	67.821	0	217.646	1132.23	1057.21	487.734	0	408.86	0	70.8262	0	13.4189	373.564	132.923	345.024	1208.42	574.273	0	0	22.0108	691.67	0	0	0	792.502	27.8689	786.731	108.724	0	0
VED7.2_C	8	Flesh	2022	90.3562	68.5521	34.9955	5.3441	3.49955	0.48905	146151	132057	100190	51146.3	7810.46	5114.63	714.752	0	0	2995.13	95.9277	0	146.29	0	856.643	296.845	0	948.059	0	42.9154	0	31.8391	540.174	56.3359	271.685	837.974	674.355	0	0	16.2855	821.857	0	0	0	831.266	25.7987	1032.72	88.0057	0	0
VED8.2	2	Flesh	2022	90.3087	56.3611	41.8848	6.18204	2.79111	0.542414	93481.6	84422.1	52687.3	39154.6	5779.07	2609.18	507.057	0	0	1484.04	22.6649	0	46.0198	0	1087.5	152.943	0	435.396	0	0	0	51.619	1076.6	127.587	149.482	435.787	702.514	0	0	6.90707	596.793	0	0	0	474.706	0	627.88	128.809	0	0
VED8.2	4	Flesh	2022	89.2433	61.4729	39.1048	4.79318	5.21333	0.64367	132371	118132	81372.3	51763.5	6344.78	6900.94	852.033	0	0	1459.92	29.9174	0	203.947	0	1185.95	295.874	0	743.747	0	0	0	24.679	289.996	159.456	212.999	595.87	1138.03	0	0	4.39571	782.294	0	0	0	953.132	81.2846	3649.56	328.546	0	0
VED8.2	5	Flesh	2022	83.4954	61.4813	33.0807	9.09776	6.68254	0.471577	99352.9	82955	61083.4	32866.6	9038.88	6639.29	468.525	0	0	2534.45	69.9837	0	122.601	0	1420.64	299.149	0	1289.13	0	52.6757	0	51.465	1226.42	85.0015	206.465	585.336	1058.01	0	26.2445	11.3186	667.15	0	0	0	292.389	38.959	3878.92	60.0643	0	0
VED8.2	8	Flesh	2022	89.6646	49.5547	49.0214	6.42967	3.36041	0.402475	100483	90097.5	49794	49258.1	6460.72	3376.64	404.419	0	0	1215.59	12.0541	0	469.987	0	1200.38	504.631	0	700.268	0	0	0	27.673	735.863	108.366	138.121	379.623	964.386	0	0	3.77369	469.376	0	0	0	696.167	70.4836	891.185	188.701	0	0
VED8.2	9	Flesh	2022	89.7445	63.1628	39.8299	4.83822	4.78049	0.450774	179514	161104	113386	71500.3	8685.29	8581.67	809.204	0	0	2922.92	80.599	0	134.926	0	1836.17	335.108	0	408.845	9.99277	0	0	93.7491	767.143	194.743	209.688	904.291	787.116	0	0	0	992.032	0	0	0	441.163	0	4389.64	106.617	0	0
VED8.3_C	1	Flesh	2022	87.7676	60.7527	25.9346	3.80892	8.10463	0.231464	248960	218507	151250	64567	9482.71	20177.3	576.253	0	0	2797.89	123.939	0	0	0	866.454	0	0	666.422	35.2937	50.8892	0	124.717	1670.46	130.993	637.982	1490.9	855.892	0	30.8797	0	1298.18	111.798	127.595	359.741	5739.56	162.778	380.763	1376.28	0	60.5132
VED8.3_C	5	Flesh	2022	89.7199	63.8364	30.4958	4.05	5.8854	0.229861	136812	122747	87335.8	41721.9	5540.87	8051.93	314.477	0	0	2035.08	41.0189	0	538.858	0	899.819	980.947	0	191.45	0	0	0	0	354.816	76.234	103.319	0	319.329	0	0	0	547.541	89.3754	0	280.711	1282.53	429.918	734.382	275.388	0	0
VED8.3_C	6	Flesh	2022	91.3449	58.9972	33.7352	2.07184	6.32049	0.209541	194374	177551	114675	65572.6	4027.13	12285.4	407.293	0	0	1258.8	50.8502	0	0	0	706.988	446.428	0	0	0	0	0	6.96043	543.224	51.6546	82.8515	564.922	314.454	0	0	0	957.369	119.803	0	437.374	2694.65	445.156	422.24	279.796	0	0
VED8.3_C	8	Flesh	2022	94.9621	49.9483	50.4128	3.18282	1.58113	0.220951	183204	173974	91507.3	92358.3	5831.05	2896.69	404.791	0	0	1917.63	23.5487	0	439.511	0	630.844	581.003	0	370.623	0	0	0	6.45342	158.843	183.301	267.026	488.991	735.334	0	27.9351	0	260.687	0	0	0	633.79	42.7535	848.434	124.247	0	0
VED8.3_C	9	Flesh	2022	82.8906	56.8281	39.7696	10.4462	5.40305	0.411125	81223.7	67326.9	46157.9	32302.3	8484.78	4388.56	333.931	219.16	0	1306.37	12.0315	0	653.728	0	495.61	634.683	0	2323.4	0	0	0	18.6632	1026.07	87.0619	404.197	398.765	871.584	0	25.3155	8.13644	335.387	101.652	0	67.5704	570.534	269.783	1087.08	206.946	0	0
[truncated: 91 more columns]

## Sheet: Rind2022
Line	Replicate	Tissue	Year	%Esters	%Ethyl esters	%Acetates	%Aldehydes	%Alcohols	%Terpenes	Total	Esters	Ethyl esters	Acetates	Aldehydes	Alcohols	Terpenes	2,4-Heptadienal, (E,E)-	2,4-Nonadienal, (E,E)-	2,6-Nonadienal, (E,Z)-	2-Butenal, 2-methyl-	2-Heptenal, (Z)-	2-Hexenal, (E)-	2-Nonenal, (E)-	2-Octenal, (E)-	2-Pentenal, (E)-	6-Nonenal, (Z)-	Butanal, 2-methyl-	Butanal, 3-methyl-	Butanal	Benzeneacetaldehyde	Benzaldehyde	Decanal	Heptanal	Hexanal	Nonanal	Octanal	Pentanal	Propanal	1-Butanol, 2-methyl-	1-Butanol, 3-methyl-	1-Butanol	1-Hexanol	1-Nonanol	1-Octen-3-ol	1-Octanol	1-Penten-3-ol	1-Pentanol	3,6-Nonadien-1-ol, (E,Z)-	3-Buten-1-ol, 3-methyl-
PS	100	Rind	2022	24.1584	21.6713	15.6437	71.8367	2.95119	0.643897	23550.6	5689.46	5103.72	3684.2	16918	695.024	151.642	284.405	0	0	7.242	41.7952	0	0	0	0	0	0	46.337	0	99.2897	15607.7	14.1856	49.9762	108.744	420.038	142.768	73.439	22.0137	42.4809	33.7595	0	0	0	144.421	19.564	125.308	0	0	22.7693
PS	103	Rind	2022	0.561736	0.148763	0.302161	95.5179	2.71988	0.180732	40674.1	228.481	60.5082	122.901	38851.1	1106.29	73.5111	3625.32	0	25.5686	21.4033	149.491	191.534	56.5389	104.078	476.502	20.5397	0	16.8436	0	813.876	31868.3	72.2571	125.514	337.163	615.043	225.833	105.299	0	39.2599	152.925	0	0	0	116.761	39.3514	142.464	35.7047	0	66.2479
PS	105	Rind	2022	0.338806	0.208064	0.0251839	96.3561	2.32066	0.188704	40034.1	135.638	83.2966	10.0821	38575.3	929.054	75.546	3086.32	0	0	22.8907	179.748	122.384	72.6205	108.117	471.871	0	0	27.753	0	771.65	32070.9	66.1074	149.262	348.069	742.349	213.524	121.673	0	38.3118	118.041	0	0	0	126.807	29.3861	103.714	33.7853	0	50.6305
PS	106	Rind	2022	0.829839	0.425486	0.248198	92.5828	4.59745	0.699005	12377.2	102.711	52.6635	30.7201	11459.2	569.038	86.5175	352.365	0	0	9.11254	47.751	37.5864	0	0	0	0	11.1149	55.1472	22.3955	99.5238	10320	13.5442	54.383	145.528	103.264	43.2108	118.348	25.8746	21.885	62.0594	0	0	0	105.821	0	132.76	0	0	31.03
PS	107	Rind	2022	17.4629	13.0702	14.5911	77.252	4.13648	0.4861	23625.2	4125.63	3087.86	3447.17	18250.9	977.251	114.842	231.504	0	0	8.1631	49.2583	84.5603	0	20.91	127.732	0	15.9049	99.7931	0	131.541	16054.9	54.3065	154.434	239.375	663.49	140.155	139.606	35.3284	26.839	122.064	0	14.6791	0	160.166	31.2791	100.68	24.4526	0	34.1018
PS	11	Rind	2022	0.0842752	0.0466046	0	94.8471	3.78263	0.239237	44347.1	37.3736	20.6678	0	42061.9	1677.49	106.095	3274.79	0	0	21.5899	210.492	181.308	0	135.666	720.798	0	26.9776	159.654	0	523.727	34567.2	46.8317	261.054	635.48	723.323	182.154	360.084	30.7898	48.4943	215.926	0	21.0927	0	278.682	30.6874	452.202	59.8143	0	85.4591
PS	110	Rind	2022	0.913436	0.450981	0.111986	90.8405	6.10304	0.686321	10459.3	95.5395	47.1697	11.713	9501.32	638.339	71.7848	228.056	0	0	14.1833	45.2874	28.7808	0	17.3733	187.927	0	0	28.5856	34.0614	150.217	8300.25	0	47.4393	101.526	87.7457	49.5103	152.194	28.1879	24.0051	38.8099	0	0	0	122.497	0	91.0156	59.7076	0	29.2692
PS	113	Rind	2022	0.352107	0.168208	0.0407759	95.7278	2.30823	0.359443	21957.2	77.3129	36.9338	8.95326	21019.1	506.823	78.9237	663.889	0	0	24.0071	67.5007	47.1411	0	32.866	234.555	11.8794	3.19015	35.7894	33.03	243.81	19078.7	27.6941	56.9104	141.267	120.374	54.7472	108.934	32.893	26.4984	25.9249	0	0	0	92.3655	0	122.204	0	0	30.436
PS	114	Rind	2022	2.2447	1.89666	1.34851	93.0664	3.56856	0.356084	20465.6	459.391	388.162	275.979	19046.6	730.326	72.8747	815.508	0	0	0	55.4542	86.1344	0	18.3148	132.596	0	7.3231	0	0	257.355	16434.3	83.6293	108.466	241.713	593.947	132.584	63.5631	15.6978	14.0182	131.267	0	0	0	104.793	14.9229	77.1651	13.0415	0	17.7185
PS	115	Rind	2022	18.2778	14.0238	11.3726	75.7089	4.54836	0.660918	16780.5	3067.1	2353.26	1908.38	12704.3	763.237	110.905	132.567	0	0	8.24503	40.5999	0	0	0	0	0	2.47847	28.6466	0	94.2969	11790.6	0	43.3737	99.4618	209.887	139.522	98.5325	16.1364	21.2102	39.5988	0	0	0	99.5987	16.5549	79.3606	17.6224	0	18.3076
PS	116	Rind	2022	0.786865	0.272855	0.397777	95.2922	2.30021	0.297826	43670.4	343.627	119.157	173.711	41614.5	1004.51	130.062	2608.33	0	0	38.2796	108.818	54.3276	0	73.8687	338.346	44.3069	0	55.4297	41.3049	694.66	36900.6	0	72.5117	179.051	183.259	75.0864	121.332	25.022	82.0006	63.1155	0	0	0	140.835	0	144.103	23.7953	0	46.4566
PS	118	Rind	2022	0.913207	0.459749	0.132086	87.3431	7.24553	1.11588	10139.1	92.5914	46.6146	13.3924	8855.84	734.635	113.141	640.78	0	0	8.44522	52.7218	27.8848	0	39.5129	361.646	0	0	0	0	56.7739	7159.68	20.3917	79.1774	135.807	67.0695	49.1294	119.827	36.9972	14.5852	35.8192	0	0	0	123.561	0	186.905	56.4308	0	31.2549
PS	121	Rind	2022	0.491922	0.235029	0.0802838	93.3559	3.80346	0.593843	16669.8	82.0026	39.179	13.3832	15562.3	634.031	98.9927	559.309	0	0	19.6906	55.5583	23.0341	0	28.2044	305.031	0	0	0	25.6395	114.768	14018.7	17.4981	52.6782	96.0306	61.1924	43.6118	111.881	29.482	28.4347	14.2954	0	0	0	126.369	0	185.563	10.3188	0	20.7416
PS	122	Rind	2022	0.380423	0.151185	0.0188249	94.0375	3.42035	0.630415	16987	64.6224	25.6817	3.19778	15974.2	581.015	107.089	1048.13	0	0	13.6702	102.664	51.6528	0	52.8778	301.138	0	0	50.1386	39.1994	167.831	13435.2	28.32	80.6898	223.238	141.515	69.0365	129.342	39.5175	21.0376	0	0	0	0	100.828	0	151.322	15.1549	0	36.0853
PS	123	Rind	2022	6.04604	5.82921	4.53747	89.5422	3.20023	0.384567	27734.9	1676.86	1616.73	1258.46	24834.5	887.581	106.659	451.566	0	0	13.2261	31.3344	25.4229	0	22.7994	206.021	0	0	26.7487	17.8672	137.827	23293.4	13.9201	44.2846	107.489	215.607	54.0976	118.323	54.5702	18.7138	36.5443	0	0	0	159.62	15.1804	152.752	35.5408	0	28.3426
PS	124	Rind	2022	7.39994	6.46865	4.42854	88.0146	3.84774	0.115978	25117.2	1858.66	1624.74	1112.32	22106.8	966.442	29.1303	159.508	0	0	16.2058	27.9604	85.5515	0	0	0	0	0	33.977	0	578.541	19777.3	0	155.184	149.336	729.07	225.334	160.054	8.80209	61.2245	49.1981	2.85936	0	0	146.387	49.0836	49.8151	51.1109	0	42.1269
PS	125	Rind	2022	0.359409	0.158527	0	95.7731	2.52198	0.153149	30721.1	110.414	48.7013	0	29422.5	774.778	47.049	3032.34	0	0	13.4812	146.688	172.854	0	65.5601	415.693	0	0	89.0808	39.4045	431.88	23641.3	58.6634	120.533	304.736	540.612	138.687	183.52	27.447	30.5152	115.843	0	0	0	103.304	0	223.236	18.8534	0	47.5815
PS	126	Rind	2022	0.640402	0.522034	0.30445	93.8009	4.27676	0.324274	28144.7	180.239	146.925	85.6863	26400	1203.68	91.2659	694.339	0	0	24.4656	79.0005	66.3476	0	0	292.797	0	2.17372	67.4768	53.3917	513.124	23672.8	0	104.016	181.587	260.468	169.885	206.43	11.6892	81.8316	55.7936	5.58007	0	0	293.029	0	190.469	35.1494	0	76.4952
PS	127	Rind	2022	15.0917	13.1151	10.9739	76.9828	5.90407	0.788705	13020.6	1965.03	1707.66	1428.86	10023.6	768.744	102.694	79.8043	0	0	10.2729	24.3123	0	0	0	92.4249	0	0	0	0	51.8825	9278.2	0	41.3174	91.6521	171.402	58.6257	96.0664	27.6367	23.8036	54.4267	0	0	0	129.65	24.1157	83.6326	37.9926	0	30.2032
PS	128	Rind	2022	1.44364	1.09317	0.901146	90.1843	5.28103	0.929975	12852.4	185.542	140.499	115.819	11590.8	678.738	119.524	549.349	0	0	9.24304	96.8117	34.3912	0	0	260.083	0	13.8915	61.4487	43.6505	100.074	9905.01	0	48.3992	146.121	98.3937	52.458	140.591	30.9123	22.6868	54.8386	0	0	0	145.552	0	172.892	32.1556	0	31.6122
PS	135	Rind	2022	21.1632	20.6732	13.0384	73.1484	4.77362	0.216734	27981.1	5921.7	5784.57	3648.3	20467.7	1335.71	60.6444	325.862	0	0	18.4408	29.2745	102.337	0	0	0	0	0	0	0	292.943	18752.2	33.2913	90.0305	150.374	352.642	131.42	168.577	20.3259	56.2851	44.5451	0	0	0	162.707	33.741	110.961	48.3481	0	71.7422
PS	17	Rind	2022	0.410512	0.198255	0	93.0043	4.0635	0.513297	19977.7	82.011	39.6068	0	18580.1	811.794	102.545	1646.35	0	0	14.4116	140.864	110.993	0	87.4428	583.952	0	0	102.835	55.5997	244.678	14579.4	28.4282	143.654	293.655	206.23	89.62	192.52	59.45	21.515	70.1787	0	0	0	144.785	0	249.356	43.4527	0	34.3825
PS	20	Rind	2022	0.241487	0.0455395	0.0455395	94.0156	4.12209	0.344132	18714.3	45.1927	8.52239	8.52239	17594.4	771.421	64.4019	1642.2	0	0	11.5843	100.166	137.48	0	50.5584	329.427	0	19.6609	114.187	0	268.929	13653.2	36.8211	148.032	382.184	334.214	111.665	218.038	36.0448	18.349	152.481	0	0	0	144.606	13.5867	171.482	21.0817	0	22.9786
PS	29	Rind	2022	0.0409216	0	0	96.6223	2.27733	0.101671	49253.2	20.1552	0	0	47589.6	1121.66	50.0763	3376.46	0	27.0068	25.8053	187.093	214.92	0	138.644	748.971	0	0	132.318	56.099	611.923	40430.9	42.9188	226.49	553.903	413.704	173.178	195.377	33.9318	39.1655	143.53	0	10.2131	0	181.61	0	338.108	36.8193	0	73.7777
PS	34	Rind	2022	0.379694	0.195801	0.0447764	94.5581	3.43185	0.21312	21386.9	81.205	41.8758	9.5763	20223.1	733.968	45.5798	1330.39	0	0	14.5035	85.1584	100.175	0	47.5409	401.018	0	8.82228	93.7087	58.0969	287.002	16808.7	30.2658	128.898	289.154	236.277	72.6279	187.835	42.9105	24.7494	106.792	0	0	0	103.976	0	207.392	18.4915	0	41.3137
PS	4	Rind	2022	0.130742	0	0	95.5379	2.78945	0.216502	28670.9	37.4848	0	0	27391.6	799.759	62.0731	2554.21	0	0	16.9214	146.143	82.2384	0	89.5092	546.971	19.159	0	0	65.5751	309.539	22573.1	30.5216	153.936	307.157	161.839	94.5283	196.184	44.039	19.8086	33.7771	0	0	0	182.336	0	224.386	0	0	24.1252
PS	49	Rind	2022	0.0429251	0	0	95.5255	3.51917	0.202777	39120.6	16.7926	0	0	37370.2	1376.72	79.3277	2115.44	0	0	30.4951	185.796	420.223	0	76.06	437.934	0	19.6466	137.58	0	779.377	30216.3	63.2322	204.094	665.901	1390.76	313.313	291.448	22.5254	57.94	258.557	0	52.2883	0	118.663	54.4148	110.053	27.5486	0	50.0805
PS	51	Rind	2022	0.19483	0	0	92.3785	5.15159	0.444708	18407.9	35.8641	0	0	17005	948.301	81.8616	2223.83	0	0	13.2842	137.253	117.868	0	57.775	422.274	0	0	89.5265	68.3178	215.944	12484.9	32.9168	133.216	317.641	378.071	88.7674	182.882	40.4742	22.5002	121.055	0	18.4363	0	128.342	0	211.031	27.5432	0	33.5995
PS	52	Rind	2022	1.13364	1.09065	0.0043293	92.7113	4.24684	0.263273	30229.9	342.699	329.701	1.30874	28026.5	1283.82	79.5872	4287.43	0	0	33.9507	271.127	508.826	0	116.36	613.55	0	19.9842	145.967	32.7522	570.701	19022.5	46.2728	212.329	636.367	751.377	194.57	526.283	36.1662	46.4124	251.645	14.8126	47.9981	0	149.859	0	315.83	40.0805	0	60.7242
PS	54	Rind	2022	0.379275	0.213409	0	93.0766	4.74406	0.388284	21268.3	80.6653	45.3884	0	19795.8	1008.98	82.5813	982.047	0	0	14.4698	97.8378	100.821	0	53.0888	375.251	20.7136	0	59.8761	35.9583	208.973	16662.2	77.039	142.131	357.22	285.556	103.917	171.967	46.6921	29.6293	122.756	0	8.48093	0	119.22	0	196.182	44.8007	0	60.0289
PS	56	Rind	2022	0.0419913	0.0123229	0	97.1389	1.93343	0.234685	57848.8	24.2914	7.12864	0	56193.7	1118.47	135.762	3279.16	0	0	22.2792	219.513	233.097	0	189.827	866.497	0	0	54.2312	0	636.713	48695.5	78.2408	299.518	591.391	524.222	205.73	266.102	31.6436	37.8257	136.009	0	11.0547	0	149.231	26.3046	176.466	69.6329	0	44.4453
PS	7	Rind	2022	0.34323	0.310943	0.253488	95.0423	3.31147	0.419619	33966.3	116.582	105.616	86.1005	32282.3	1124.78	142.529	2006.37	0	0	15.709	97.2474	142.956	0	42.7807	443.034	0	0	45.081	0	393.86	27767.6	39.8791	138.808	283.206	495.68	151.235	189.936	28.936	33.5232	125.943	0	25.7795	0	212.615	0	270.138	34.0596	0	41.1928
PS	9	Rind	2022	0.30483	0.149324	0.0697735	95.5985	2.51487	0.466433	25899.6	78.9497	38.6743	18.0711	24759.6	651.342	120.804	1497.73	0	0	10.7032	126.749	90.099	0	61.5074	265.544	0	34.2892	164.826	57.6273	234.036	20897.5	50.0441	106.728	318.98	484.928	148.584	163.3	46.5009	13.1026	92.3139	0	0	0	126.773	15.3137	151.002	0	0	21.2309
VED10.2	1	Rind	2022	0.189904	0.0817078	0	95.5569	2.68347	0.178627	34534.1	65.5815	28.217	0	32999.7	926.712	61.6872	1886.51	0	61.1061	10.6074	153.308	104.61	54.2486	80.825	426.455	41.648	0	118.133	80.8756	261.006	28014	64.2116	178.709	447.906	389.908	160.173	419.064	46.403	22.5472	64.2048	0	0	0	138.102	0	138.88	28.7342	0	44.7448
VED10.2	4	Rind	2022	0.0967848	0.0403313	0	95.1011	3.09237	0.268908	39092.7	37.8358	15.7666	0	37177.6	1208.89	105.123	4611.26	0	74.288	9.79132	304.258	262.517	93.1829	197.707	709.8	59.9684	0	36.2724	0	355.945	27693.3	100.445	378.38	785.828	675.539	290.386	494.214	44.5441	20.8402	107.171	0	14.6829	0	310.138	28.5305	104.216	61.6557	0	44.7992
VED10.2	6	Rind	2022	0.189913	0.0932045	0.0918033	93.8677	4.33997	0.296382	38949.9	73.9707	36.303	35.7572	36561.3	1690.41	115.44	1343.67	0	208.331	22.3811	159.442	192.325	79.564	118.49	371.495	230.332	0	0	46.4882	570.751	30395.1	166.56	382.477	482.326	712.874	364.494	694.415	19.8173	57.6006	70.2009	0	17.2625	0	391.298	0	125.652	64.9771	0	51.8951
VED10.2	7	Rind	2022	0.560107	0.222819	0	90.6314	6.0561	0.671678	12723.3	71.2642	28.35	0	11531.3	770.536	85.4596	238.502	0	0	0	68.6636	53.0029	0	25.0692	144.235	15.131	0	0	0	31.2759	10022.3	26.2246	109.901	254.383	153.901	77.8619	273.106	37.7597	13.3653	31.23	0	12.7062	0	108.927	0	76.0118	68.7299	0	24.9056
VED10.2	9	Rind	2022	0.181772	0.0956316	0.0793382	95.0289	3.09522	0.254817	30286.6	55.0526	28.9636	24.0289	28781	937.438	77.1754	1007.65	0	75.9584	12.6274	91.8216	126.054	42.0689	70.874	328.921	86.3169	0	0	0	358.092	24812.7	98.4702	201.072	426.343	390.393	221.565	400.332	29.7861	20.2885	0	0	0	0	210.057	0	83.9008	37.3781	0	24.5374
VED11.2_C	1	Rind	2022	0.482738	0.220267	0	92.917	4.1815	0.793845	15119.7	72.9884	33.3037	0	14048.8	632.23	120.027	1104.37	0	0	15.2857	52.9734	70.7125	0	41.9998	480.482	0	0	43.0906	0	127.141	11677.5	0	57.9293	119.873	66.5372	48.1344	115.965	26.7633	19.319	0	0	0	0	129.406	0	301.638	22.7589	0	26.8773
VED11.2_C	3	Rind	2022	0.341027	0.129024	9.94372e-05	95.0681	3.0323	0.333001	18609	63.4616	24.0101	0.0185042	17691.2	564.281	61.9681	1139.76	0	0	13.4755	104.793	130.972	0	39.8562	344.226	0	0	96.8498	50.5986	290.273	14467	41.1415	95.3065	237.489	338.039	115.173	161.056	25.1985	16.8673	43.5604	0	0	0	79.6256	20.0058	151.55	22.1848	0	32.3336
VED11.2_C	4	Rind	2022	0.272971	0.113486	0	95.0931	2.67559	0.645154	24093.8	65.7692	27.343	0	22911.5	644.653	155.442	2238.58	0	0	16.9613	184.616	367.909	0	80.6073	640.819	0	0	129.989	67.5849	225.55	17658.6	36.8602	114.567	310.079	326.87	120.067	332.763	59.1062	17.4556	0	0	0	0	101.397	0	278.757	7.87573	0	29.2746
VED11.2_C	8	Rind	2022	0.137076	0.0671265	0.0369169	95.7824	2.62241	0.192836	28714.4	39.3606	19.275	10.6005	27503.3	753.008	55.3718	2707.66	0	0	29.6537	122.109	412.603	20.406	97.0434	711.019	14.3313	0	125.249	76.8333	604.613	21032.1	55.7409	123.063	384.606	482.35	184.769	291.922	27.2385	29.2169	38.9347	0	0	0	124.664	0	273.98	26.3805	0	59.0816
VED11.2_C	9	Rind	2022	0.366048	0.103479	0.143409	95.004	3.19979	0.274428	27422.2	100.379	28.3762	39.3259	26052.2	877.453	75.2541	1825.03	0	0	19.2349	169.219	349.523	0	69.7925	420.917	0	22.9186	209.371	49.6841	330.042	19715.1	96.7744	176.807	510.258	1422.37	287.817	337.284	40.0192	29.5515	111.832	0	0	0	122.355	21.6391	249.722	17.0185	0	56.8917
VED3.3	2	Rind	2022	0.111833	0	0.0278065	96.2553	1.94146	0.246875	32246.4	36.0622	0	8.96661	31038.9	626.052	79.6083	1575.41	0	0	31.1064	83.633	44.9811	0	42.0225	329.401	29.8024	0	63.854	48.0606	401.802	27710.8	24.0268	63.1665	174.631	141.083	68.6007	163.595	42.8772	50.2424	31.6387	0	0	0	117.541	0	112.212	20.2506	0	38.2169
VED3.3	4	Rind	2022	0.361338	0.149814	0.0231866	93.0665	4.51259	0.534528	18932.2	68.4094	28.3632	4.38974	17619.6	854.335	101.198	1089.46	0	0	14.333	126.015	74.8263	0	44.0285	278.363	0	15.6858	73.7772	24.4418	186.874	14832.1	31.7639	78.4113	265.609	174.832	91.5154	167.29	50.205	25.2434	79.2478	0	0	0	144.866	0	147.933	24.9542	0	44.1651
VED3.3	5	Rind	2022	0.114283	0.0508121	0	93.0825	4.76187	0.444072	29529.1	33.7467	15.0044	0	27486.4	1406.14	131.131	6244.75	0	0	22.9485	173.259	211.048	31.3683	65.5457	389.717	0	13.1871	167.176	72.083	657.516	17375.4	73.2894	181.737	603.436	748.232	233.899	174.537	47.2317	76.8455	180.9	17.132	16.2102	0	148.655	27.9956	129.519	20.7681	0	56.6819
VED3.3	7	Rind	2022	0.403817	0.126674	0.11244	95.5743	2.29813	0.422868	22674.4	91.5628	28.7225	25.4951	21670.9	521.085	95.8826	1158.78	0	0	14.922	131.307	59.9995	0	61.4552	320.71	12.3125	12.06	96.2197	67.0274	237.828	18768.8	24.634	60.828	197.098	139.275	65.9539	190.209	51.4593	21.9325	13.7457	0	0	0	117.975	0	156.383	7.02506	0	25.313
VED3.4	1	Rind	2022	71.3986	35.309	40.0463	26.6305	1.72379	0.180942	167856	119847	59268.3	67220.1	44700.8	2893.48	303.722	0	0	66.3679	46.7176	0	0	0	0	0	0	16.3663	64.3227	165.812	307.226	35739.3	66.3491	317.437	1498.83	2701.42	3307.14	340.391	63.1822	1183.36	48.4655	50.2547	265.278	0	200.591	118.983	0	26.1251	0	0
VED3.4	3	Rind	2022	50.4334	37.4586	20.9098	45.912	2.86415	0.441465	54132.5	27300.9	20277.2	11319	24853.3	1550.43	238.976	287.697	0	17.548	13.1097	0	0	0	0	0	0	0	0	38.3007	193.328	21570.5	45.5871	234.025	471.119	1513.16	297.507	143.862	27.6132	85.3919	55.7795	0	52.0169	0	158.207	115.102	101.004	35.4724	0	66.1789
VED3.4	5	Rind	2022	0.506947	0.295768	0.0559926	94.8988	2.83997	0.48645	18241.2	92.4733	53.9517	10.2137	17310.7	518.046	88.7343	821.844	0	0	13.2145	112.348	89.3196	0	45.2267	297.727	0	24.9714	90.3579	58.1137	202.575	14755.2	31.3721	59.4995	203.401	161.753	68.2911	220.217	55.221	10.7341	41.7967	0	0	0	101.329	0	165.153	9.54578	0	29.72
VED3.4	7	Rind	2022	37.4765	32.2984	22.0062	56.4423	5.00299	0.521589	22356.1	8378.29	7220.66	4919.73	12618.3	1118.47	116.607	146.907	0	0	5.83046	27.0147	0	0	0	0	0	0	0	0	76.4902	11542.1	0	60.3858	125.693	351.046	155.443	102.539	24.8186	21.3721	0	0	0	0	93.5319	36.5213	83.5227	70.7149	0	33.5088
VED3.4	9	Rind	2022	0.424268	0.177132	0	95.0664	3.16723	0.262851	17398.5	73.8162	30.8182	0	16540.1	551.049	45.7321	459.219	0	0	12.3441	92.9386	86.9134	0	29.4327	170.059	10.2494	0	88.3696	56.5564	291.016	14501	26.5946	58.1806	200.085	149.82	69.2442	199.142	38.9042	28.757	36.8053	0	0	0	110.612	0	84.21	41.5425	0	34.1787
VED4.3_C	1	Rind	2022	0.860247	0.840035	0.389093	94.7939	3.38259	0.293347	60599.5	521.305	509.057	235.788	57444.6	2049.83	177.767	4401.06	0	0	42.118	342.223	227.58	0	113.167	619.993	0	36.9012	249.56	0	684.183	46337.9	168.961	382.549	1466.63	1666.08	449.231	256.503	0	89.9726	585.284	0	33.3478	0	215.84	58.9937	183.027	58.4717	0	118.673
VED4.3_C	3	Rind	2022	13.3441	13.0007	8.25527	81.6981	4.04577	0.235061	18443.3	2461.09	2397.76	1522.54	15067.8	746.172	43.353	499.148	0	0	8.35584	104.515	107.497	0	31.5409	0	0	15.0214	145.33	0	179.784	12798.5	45.1257	81.681	306.579	401.911	112.029	191.119	39.6807	22.4963	136.947	0	0	0	105.751	0	59.0212	12.8602	0	15.6742
VED4.3_C	5	Rind	2022	0.0860173	0.0242629	0	94.661	4.11323	0.109559	31995.9	27.522	7.76311	0	30287.6	1316.07	35.0545	2780.63	0	0	21.4739	232.533	186.809	28.3379	67.6625	313.705	0	26.8205	193.084	0	585.446	23073.2	121.131	219.851	824.542	1113.58	276.16	184.134	38.5482	74.4664	263.167	0	30.0636	0	126.996	26.9939	132.402	25.1395	0	55.5569
VED4.3_C	6	Rind	2022	0.258182	0.176566	0.136422	89.4023	9.11033	0.213284	19934.4	51.4671	35.1973	27.1949	17821.8	1816.09	42.5169	1882.16	0	0	24.0077	167.139	174.625	0	51.6522	210.792	0	25.5946	234.126	81.6913	550.585	11046.5	93.3668	207.585	767.752	1754.52	326.634	187.896	35.1528	55.9958	382.585	17.531	30.1509	0	140.803	34.8616	100.157	34.0761	0	68.579
VED4.3_C	8	Rind	2022	0.0221932	0.0221932	0	95.4649	3.4594	0.162505	63572.9	14.1088	14.1088	0	60689.9	2199.24	103.309	4290.56	0	0	44.728	352.54	672.431	0	124.396	737.995	0	134.406	575.043	70.0652	839.738	47683.5	211.496	380.179	1634.42	1710.41	519.076	647.447	61.4411	116.882	399.222	0	0	0	172.372	36.5686	500.412	28.4385	0	104.109
VED5.1_C	3	Rind	2022	0.0258001	0	0	96.9198	1.95478	0.185958	64122.4	16.5437	0	0	62147.3	1253.45	119.241	4494.32	0	0	33.6787	430.882	500.274	37.7891	159.699	609.261	0	86.4122	470.069	70.5612	1266.43	48613.6	288.67	342.008	1316.56	2492.23	464.219	411.917	58.747	65.8446	151.35	0	0	0	222.267	41.3718	294.74	22.2037	0	58.6082
VED5.1_C	4	Rind	2022	0.150264	0.101067	0.061393	96.636	2.2417	0.175311	36295.6	54.5392	36.6827	22.283	35074.6	813.64	63.6303	3141.01	0	27.5213	20.5914	112.821	257.433	28.7004	77.1113	641.32	38.4956	0	39.0419	44.8598	1162.94	28288.6	54.2277	149.743	300.099	345.42	191.45	153.265	0	40.6119	63.3598	0	0	0	193.663	0	137.496	0	0	69.6565
VED5.1_C	5	Rind	2022	0.00985489	0	0	94.8636	3.88386	0.259375	38929	3.83641	0	0	36929.4	1511.95	100.972	3262.29	0	0	29.4927	196.442	350.724	0	131.58	713.22	0	17.1975	238.329	0	793.823	29038.1	79.5952	187.021	667.664	547.246	130.528	498.857	47.2701	66.6317	323.402	0	38.0026	0	217.483	26.2543	396.845	67.6266	0	65.7543
VED5.1_C	6	Rind	2022	0.474776	0.418909	0.418909	95.0511	3.15339	0.269923	35929.8	170.586	150.513	150.513	34151.6	1133.01	96.9825	4624.44	0	33.7855	16.5616	178.87	137.539	65.9155	124.578	656.524	46.6689	7.24732	130.43	80.1585	625.67	25863.2	45.9402	208.192	464.314	447.354	133.546	220.331	40.3962	33.151	174.097	8.87914	0	0	289.298	0	234.972	37.5839	0	37.0587
VED5.1_C	7	Rind	2022	0.0707902	0.0334123	0.0144942	96.5497	2.45391	0.149308	47050.4	33.307	15.7206	6.81957	45427	1154.57	70.25	5536.97	0	55.9561	22.8636	207.656	342.272	60.9764	107.673	534.155	35.8205	0	209.956	39.5618	1479.46	34691.9	124.44	209.73	530.948	790.542	252.154	155.722	38.2355	0	235.966	7.13775	0	0	251.111	22.2242	181.648	14.6035	0	44.8388
VED6.1_C	4	Rind	2022	0.782786	0.354415	0.113573	90.1557	6.23789	1.00765	9701.65	75.9432	34.3841	11.0184	8746.59	605.179	97.7584	535.5	0	0	9.14667	47.1795	37.3706	0	28.8445	256.225	0	0	34.1403	0	79.2709	7273.67	23.6029	57.4496	121.824	85.8391	39.2254	85.4936	31.8076	14.3157	48.804	0	0	0	159.723	0	140.3	22.1779	0	21.9185
VED6.1_C	5	Rind	2022	0.096246	0	0	96.9311	1.30053	0.362441	33660.7	32.3971	0	0	32627.7	437.767	122	1319.08	0	0	25.7753	86.2266	123.247	39.1986	66.9014	389.086	166.931	0	48.2408	77.4839	447.008	28725.5	104.353	106.628	197.969	390.679	145.018	132.651	35.7118	0	0	0	0	0	125.445	0	0	14.9948	0	0
VED6.1_C	6	Rind	2022	0.405096	0.19342	0.0691442	93.7722	4.29818	0.508201	15900.9	64.4138	30.7554	10.9945	14910.6	683.448	80.8084	807.188	0	0	14.9851	86.5977	59.5032	0	33.7126	235.297	0	0	113.469	43.0509	273.86	12246.4	33.8994	95.4953	291.671	272.191	93.1489	175.936	34.193	25.4001	64.1385	0	3.38993	0	100.831	11.7015	129.269	20.3195	0	40.4032
VED6.1_C	8	Rind	2022	0.924358	0.456769	0.142639	87.4972	7.31264	1.27141	8928.68	82.533	40.7834	12.7358	7812.35	652.923	113.521	577.987	0	0	9.82389	65.5861	42.6644	0	36.8603	355.951	0	0	0	15.2099	66.0977	6225.92	0	55.9314	110.274	55.4087	30.0692	132.606	31.9564	24.9734	17.2009	0	0	0	135.491	0	186.119	41.7989	0	26.6734
VED6.1_C	9	Rind	2022	0	0	0	94.3332	3.54983	0.493359	28862.3	0	0	0	27226.7	1024.56	142.395	2419.14	0	0	26.6808	170.809	331.234	0	70.7147	1018.58	19.639	11.466	62.7515	0	342.37	21078.9	49.6517	161.561	533.674	275.545	180.011	441.147	32.7855	43.5777	67.9205	0	0	0	336.461	0	271.016	51.1836	0	84.2674
VED6.2	1	Rind	2022	79.3771	50.5659	37.8553	17.431	2.97953	0.147372	151696	120412	76706.6	57425.1	26442.1	4519.83	223.558	0	0	64.1408	0	0	0	0	0	0	0	9.24336	0	0	242.177	21627.5	94.9246	251.423	579.393	3496.26	0	67.8658	9.19405	649.383	77.3385	42.7761	527.352	57.9018	350.278	337.002	0	36.2703	19.4783	24.2743
VED6.2	2	Rind	2022	43.8279	34.7736	16.8654	52.5847	3.04875	0.269444	62129.1	27229.9	21604.5	10478.3	32670.4	1894.16	167.403	1551.21	0	0	11.4368	76.2332	0	0	0	0	0	0	0	0	384.37	28503.1	56.2839	161.701	381.436	1385.85	0	136.908	21.8699	136.627	124.068	0	0	0	259.207	89.668	139.777	37.075	0	43.5101
VED6.2	4	Rind	2022	0.45789	0.189465	0	91.9842	4.64619	0.973098	14763.1	67.5987	27.9709	0	13579.7	685.921	143.659	1528.31	0	0	0	213.375	58.6361	0	85.8266	459.155	0	0	57.5161	54.732	97.2894	10357.9	18.603	101.184	221.226	76.9892	45.8682	168.957	34.1452	0	36.4919	0	0	0	154.855	0	224.682	42.7437	0	24.6153
VED6.2	7	Rind	2022	0	0	0	95.99	3.05432	0.154838	85234.2	0	0	0	81816.4	2603.33	131.975	7076.54	14.5698	0	50.8296	421.992	325.356	0	163.59	1148.82	0	18.723	186.714	96.0171	972.307	67082.5	126.998	312.355	1608.39	1178.62	306.954	636.545	88.5026	83.4225	267.786	0	0	0	233.35	36.0126	621.48	53.2767	0	228.728
VED6.2	9	Rind	2022	0.0178918	0.0178918	0	95.871	3.47886	0.117818	50873.6	9.10221	9.10221	0	48773	1769.82	59.9384	2833.2	0	0	19.4926	229.43	242.608	0	70.179	406.338	0	28.5626	147.431	0	844.832	40406.6	124.115	286.349	761.828	1716.39	283.471	338.671	33.596	56.6337	492.701	0	64.3012	0	174.048	51.6973	137.431	42.1355	0	77.8349
VED6.4_C	2	Rind	2022	0.147237	0	0.147237	94.8947	3.85488	0.488632	29496.1	43.4291	0	43.4291	27990.2	1137.04	144.127	966.439	0	0	12.2082	137.436	114.373	0	47.9399	278.351	0	0	190.738	49.244	325.185	24392.2	56.655	94.3949	351.472	385.234	106.583	424.733	57.0216	25.629	197.786	0	11.45	0	203.242	19.3182	191.473	24.6141	0	28.1599
VED6.4_C	4	Rind	2022	0.673952	0.473493	0.310065	93.2876	3.42087	0.656477	17261.1	116.331	81.73	53.5204	16102.4	590.478	113.315	1951.9	0	0	11.1239	175.858	76.5815	0	68.2093	500.358	0	7.98198	31.2985	35.2651	227.521	12260.6	28.9673	89.2703	198.766	133.831	63.3079	187.778	53.8548	14.6381	42.9699	0	0	0	157.444	0	215.497	13.1545	0	22.0691
VED6.4_C	5	Rind	2022	0.327627	0.139739	0	94.1427	3.86288	0.423305	20498.9	67.1598	28.645	0	19298.2	791.848	86.7729	913.593	0	0	9.3651	75.4116	51.6808	0	39.3607	280.01	0	8.53188	49.1507	39.4774	203.756	17020.7	29.2038	76.1989	170.833	128.165	47.7306	120.875	34.1452	14.7268	72.7623	0	0	0	198.647	10.0731	141.714	24.8326	0	28.2116
VED6.4_C	6	Rind	2022	0.661869	0.398447	0.104941	93.9002	3.67272	0.203615	26076.7	172.594	103.902	27.3652	24486.1	957.724	53.096	2980.3	0	0	10.1977	155.69	110.551	0	72.1836	350.717	0	0	0	43.5988	449.715	18998	59.1648	124.787	357.73	452.44	118.869	171.936	30.1963	28.5986	145.063	0	0	0	165.145	17.2785	136.638	42.7688	0	40.1243
VED6.4_C	8	Rind	2022	0.832617	0.637778	0.0793566	94.8808	2.96015	0.318101	43823.1	364.878	279.494	34.7765	41579.7	1297.23	139.402	2993.25	0	0	16.5646	241.24	180.239	74.5043	119.048	371.349	0	21.4385	189.685	49.7267	604.421	34605.3	70.0747	156.526	520.162	783.223	247.943	310.189	24.8411	41.8686	187.489	0	16.157	0	236.064	42.2291	177.797	17.0664	0	60.0567
VED7.1_C	2	Rind	2022	61.3869	56.4921	9.49011	35.0427	3.36822	0.0492232	82284.3	50511.8	46484.2	7808.87	28834.6	2771.52	40.503	57.5975	0	45.5875	35.5204	0	0	0	0	0	0	0	0	0	408.629	26235	49.6674	58.789	329.515	1469.42	0	144.907	0	683.034	64.2403	0	0	0	85.0422	72.2786	0	27.4918	0	23.8953
VED7.1_C	5	Rind	2022	48.1875	29.7988	11.2419	49.0019	2.21054	0.472788	103842	50039.1	30943.8	11673.9	50884.8	2295.48	490.955	0	0	0	0	0	0	0	0	0	0	20.1434	77.319	58.3599	404.638	47286.5	187.755	152.81	422.001	1957.95	0	307.811	9.4583	1143.08	72.7704	0	63.9016	0	171.107	77.3303	0	27.877	0	0
VED7.1_C	6	Rind	2022	73.1708	48.7971	15.6611	24.6346	1.90543	0.197484	160784	117647	78457.8	25180.4	39608.5	3063.63	317.522	0	0	73.5629	0	0	0	0	0	0	0	57.6224	126.634	0	719.84	33713.1	168.142	469.628	751.836	3325.49	0	192.276	10.3414	1205.92	92.2737	40.6857	407.972	0	185.142	144.691	0	36.1156	0	0
VED7.1_C	7	Rind	2022	57.1956	50.1499	7.16572	40.4532	2.09171	0.132467	102154	58427.6	51230.2	7320.08	41324.6	2136.76	135.321	104.107	0	34.9834	31.9774	0	0	0	0	0	0	0	104.243	0	256.114	37630.7	121.105	125.932	350.374	2279.37	0	276.688	9.04829	718.099	36.5327	0	0	0	87.8889	56.3168	0	0	0	0
VED7.1_C	9	Rind	2022	48.6498	39.1099	9.50362	48.9874	1.95738	0.272578	88378.9	42996.1	34564.9	8399.19	43294.5	1729.91	240.902	104.838	0	29.6904	10.5785	0	0	0	0	0	0	0	64.9515	0	410.191	40250.2	53.2055	105.381	324.747	1669.39	0	261.04	10.261	693.982	71.0121	0	0	0	141.075	51.7143	0	0	0	0
VED7.2_C	2	Rind	2022	0.552691	0.226536	0	96.8871	1.4334	0.204266	21849.6	120.761	49.4972	0	21169.5	313.193	44.6313	1484.11	0	0	0	48.3924	99.957	0	37.5673	346.472	13.1332	0	0	0	372.063	18194.4	33.356	55.8585	131.581	131.978	64.7309	142.105	13.7215	0	0	0	0	0	107.124	0	93.5589	17.3348	0	11.8852
VED7.2_C	5	Rind	2022	57.1971	37.0103	19.684	41.0284	1.55516	0.125995	209415	119779	77505.2	41221.3	85919.6	3256.74	263.852	0	0	194.014	103.178	0	0	135.741	0	0	0	0	0	0	820.578	75447.7	153.065	459.082	1117.39	7039.14	0	416.616	33.0975	1286.02	90.9184	0	212.143	0	320.246	256.345	0	65.8985	0	52.9928
VED7.2_C	6	Rind	2022	0.5941	0.23423	0	97.1256	1.44927	0.227362	39302.8	233.498	92.0587	0	38173	569.602	89.3597	969.43	0	0	14.1749	63.0187	168.977	0	54.4025	438.025	75.1254	0	74.856	0	458.947	34545.4	94.7238	139.439	336.691	218.213	134.923	371.43	15.2633	0	0	10.484	0	0	137.664	0	198.101	33.9702	0	0
VED7.2_C	7	Rind	2022	55.7142	37.5942	21.9559	42.5133	1.56363	0.118484	119878	66788.9	45067.1	26320.2	50964	1874.44	142.036	0	0	151.103	54.8599	0	0	66.0439	0	0	0	0	0	43.6164	484.307	43404	80.8845	416.998	573.04	5484.19	0	173.787	31.1146	537.954	55.6333	0	104.605	0	169.041	103.837	0	0	0	21.2332
VED7.2_C	8	Rind	2022	60.592	24.5334	31.9581	36.173	2.95378	0.211892	174674	105838	42853.4	55822.4	63184.7	5159.47	370.119	0	0	82.591	0	0	0	0	0	0	0	0	0	0	773.547	53694.3	185.948	555.392	1200.61	6546.8	0	127.559	17.9556	1672.21	206.901	0	656.326	0	247.399	434.18	0	31.0823	10.7352	28.6987
VED8.2	2	Rind	2022	55.9971	41.0928	12.9483	41.2716	2.19825	0.33833	88728.5	49685.4	36461	11488.8	36619.7	1950.48	300.196	476.433	0	93.9995	17.0311	0	0	0	0	0	0	0	42.2025	0	597.821	32122.5	102.951	129.994	352.727	2385.5	0	290.3	8.1711	446.324	19.2962	0	0	0	373.569	51.8482	0	0	0	35.903
VED8.2	4	Rind	2022	63.2086	29.4577	29.0338	34.8366	1.47656	0.350103	155779	98465.4	45888.8	45228.5	54267.9	2300.16	545.385	74.9017	0	0	10.9405	0	0	0	0	0	0	9.74624	0	0	439.123	43381	132.236	737.587	584.711	8656.71	0	228.733	12.2197	498.297	73.0376	47.2361	0	0	347.013	194.988	0	0	0	81.1929
VED8.2	5	Rind	2022	50.9662	40.9821	10.7513	45.6719	2.81281	0.315129	110631	56384.5	45338.9	11894.2	50527.3	3111.84	348.631	221.423	0	0	38.2014	0	0	0	0	0	0	16.3749	71.5343	0	686.318	45992.6	56.4384	135.373	331.79	2716.44	0	248.953	11.8519	874.79	53.3329	0	0	0	871.711	81.2525	0	0	0	56.1866
VED8.2	8	Rind	2022	52.5004	35.0964	22.9768	44.8131	2.25903	0.244653	82670.2	43402.2	29014.2	18994.9	37047.1	1867.55	202.255	461.694	0	93.2477	10.6483	0	0	55.8663	0	0	0	5.46721	0	0	501.788	29251.3	307.257	399.116	412.937	5289.11	0	258.709	0	233.926	20.8239	0	94.481	0	198.284	95.1863	0	0	0	27.5046
VED8.2	9	Rind	2022	63.3268	40.9874	26.9421	32.6775	3.74501	0.135813	153375	97127.7	62864.6	41322.5	50119.3	5743.93	208.304	405.47	0	87.5444	0	102.431	0	81.2653	0	0	0	41.3217	121.633	39.7874	786.647	39078.5	249.292	639.433	931.328	7475.31	0	64.2871	15.0283	1427.58	219.548	69.3457	1143.34	0	261.398	283.999	0	0	0	53.4617
VED8.3_C	1	Rind	2022	74.8234	41.5661	33.529	22.8441	2.11156	0.0970373	231312	173075	96147.4	77556.5	52841.1	4884.3	224.459	0	0	567.399	112.43	0	814.15	390.275	0	0	282.382	83.8176	383.54	0	900.238	39448.6	412.643	987.348	2935.17	5127.26	0	379.177	16.6777	1215.13	104.593	0	506.319	0	355.751	128.943	0	0	0	0
VED8.3_C	5	Rind	2022	63.291	50.3632	10.1482	32.4331	3.80906	0.29669	126240	79898.6	63578.5	12811	40943.6	4808.56	374.542	2063.88	0	82.9167	0	265.328	0	35.9515	0	0	0	0	88.1254	0	706.411	33132.9	308.763	360.709	997.798	2541.43	0	344.357	15.0252	1012.61	398.812	0	437.184	0	254.977	56.7495	0	0	0	0
VED8.3_C	6	Rind	2022	77.8331	39.634	20.7969	20.0368	1.95001	0.110945	166257	129403	65894.5	34576.3	33312.6	3242.04	184.455	157.671	0	0	38.1577	0	0	0	0	0	0	50.4926	135.438	0	418.016	28102.2	201.156	477.501	979.102	2594.54	0	158.347	0	865.712	245.534	0	268.542	0	204.263	84.9777	0	0	0	0
VED8.3_C	8	Rind	2022	76.5524	31.0549	24.2759	21.2735	1.81666	0.163894	108803	83291.7	33788.9	26413	23146.3	1976.59	178.322	1649.16	0	405.695	24.2747	0	0	202.152	0	0	180.142	64.3465	217.249	0	426.817	16016.6	339.132	439.391	704.337	2361.29	0	92.3643	23.3479	482.362	164.036	12.2233	0	0	204.558	105.36	0	0	0	33.5859
VED8.3_C	9	Rind	2022	48.8329	38.5275	6.56671	46.7924	3.53547	0.493602	69517.5	33947.4	26783.4	4565.01	32528.9	2457.77	343.14	1174.65	0	79.0064	0	311.174	0	43.9032	0	0	0	0	69.414	0	706.421	26194.8	273.902	344.697	584.005	2540.2	0	196.277	10.4311	340.731	339.23	0	126.507	0	295.944	76.3775	0	0	0	21.9019
[truncated: 101 more columns]
