# Supplementary material for: Genetic regulation of volatile production in two melon introgression line collections with contrasting ripening behavior
Source: Hortic Res. 2024 Jan 16;11(3):uhae020. doi: 10.1093/hr/uhae020 (PMC10925849; doi:10.1093/hr/uhae020)
Supplement: Web_Material_uhae020 [file web_material_uhae020.zip › Supplementary table S5. Volatile QTLs_R1.xlsx]

## Sheet: S5a
Supplementary Table S5a QTLs identified in PS ILs population
Chr	QTLa	Compound	Tissueb	IL	Year	Genomic interval (bp)c	QTL length (Mb)	IL mean	VED mean	% differenced	log ratio IL/VEDd	Pvalue (Dunnett's or Wilcoxon test)e
1	AL_BZPOL_P1.1	Benzenepropanol	F	PS1.1	2018	0-2456298	2.4563	2963.54	883.529	235.42	0.52559	*
1	AL_1O3O_P1.2	1-Octen-3-one	F	PS1.2_C	2022	0-15658524	15.6585	2581.33	391.379	559.547	0.819246	*
1	AL_1O3O_P1.4	1-Octen-3-one	F	PS1.4	2020	25459536-37037533	11.578	424.308	198.492	113.766	0.329938	**
1	AD_26NNDLEZ_P1.3	2,6-Nonadienal-(E,Z)	F	PS1.3	2020	2456298-34473410	32.0171	1111.03	451.904	145.855	0.39068	***
1	ARR_BZN_P1.2	Benzyl nitrile	F	PS1.2_C	2022	0-15658524	15.6585	1102.4	655.154	68.2663	0.225997	*
1	%Esters_P1.3	Esters	F	PS1.3	2020	2456298-34473410	32.0171	72.4318	78.9749	-8.28499	-0.0375596	*
1	%Acetates_P1.4	Acetates	R	PS1.4	2020	25459536-37037533	11.578	65.069	47.8334	36.0325	0.133643	*
1	E_3PH1PA_P1.2	3-Phenyl-1-propanol acetate	F	PS1.2_C	2022	0-15658524	15.6585	526.164	157.466	234.145	0.523935	*
1	E_ABE_P1.4	Acetic acid, butyl ester	R	PS1.4	2020	25459536-37037533	11.578	8368.5	4355.1	92.154	0.28365	*
1	E_AME_P1.3	Acetic acid, methyl ester	F	PS1.3	2020	2456298-34473410	32.0171	800.876	491.599	62.9126	0.211955	*
1	F_F2PN_P1.4	Furan, 2-pentyl-	F	PS1.4	2020	25459536-37037533	11.578	152.649	66.7759	128.599	0.359074	*
1	T_βCYHCL_P1.1	β-Cyclohomocitral	F	PS1.1	2018	0-2456298	2.4563	418.031	191.77	117.985	0.338427	*
1	T_CGERAC_P1.1	cis-Geranylacetone	F	PS1.1	2018	0-2456298	2.4563	55.1096	11.2242	390.988	0.69107	*
1	T_CGERAC_P1.3	cis-Geranylacetone	F	PS1.3	2020	23119874-34473410	11.3535	53.5914	22.4118	139.121	0.378618	*
1		cis-Geranylacetone	F	PS1.4			0	56.8011	22.4118	153.443	0.40388	*
2	Alcohols_P2.2	Alcohols	F	PS2.2	2021	16421209-27064691	10.6435	42521	21988.4	93.3793	0.28641	***
2	AL_1HPOL_P2.2	1-Heptanol	F	PS2.2	2021	16421209-27064691	10.6435	741.086	184.44	301.803	0.604013	**
2	AL_1HXOL_P2.1	1-Hexanol	R	PS2.1	2018	0-24770855	24.7709	1236.46	6050.84	-79.5655	-0.689637	*
2	AL_1HXOL_P2.2	1-Hexanol	F	PS2.2	2021	16421209-27064691	10.6435	11760.3	6117.78	92.2317	0.283825	***
2	AL_1OCOL_P2.2	1-Octanol	F	PS2.2	2021	16421209-27064691	10.6435	19601.1	7879.8	148.752	0.395766	**
2	AL_PHEOL_P2.2	Phenylethyl Alcohol	F	PS2.2	2021	16421209-27064691	10.6435	970.694	564.103	72.0772	0.235723	*
2	%Terpenes_P2.1	Terpenes	F	PS2.1	2018	0-24770855	24.7709	15.7852	5.80569	171.892	0.434397	*
2	T_βCYCL_P2.1	β-Cyclocitral	R	PS2.1	2018	0-24770855	24.7709	216.269	58.5279	269.514	0.56763	***
2	T_TGERAC_P2.1	trans-Geranylacetone	R	PS2.1	2018	0-24770855	24.7709	591.113	226.554	160.914	0.416498	*
2	Acetates_P2.2	Acetates	F	PS2.2	2021	16421209-27064691	10.6435	74549	38150.5	95.4075	0.290941	**
2	E_2B1O3MA_P2.1	2-Buten-1-ol, 3-methyl-, acetate	R	PS2.1	2018	0-24770855	24.7709	2327.2	807.301	188.269	0.459798	***
2	E_A2MPE_P2.2	Acetic acid, 2-methylpropyl ester	F	PS2.2	2021	16421209-27064691	10.6435	5430.2	1703.69	218.732	0.503426	**
2	E_ABE_P2.2	Acetic acid, butyl ester	F	PS2.2	2021	16421209-27064691	10.6435	3294.57	1468.02	124.422	0.351066	**
2	E_AME_P2.2	Acetic acid, methyl ester	F	PS2.2	2021	16421209-27064691	10.6435	542.778	263.428	106.044	0.31396	*
2	E_APHME_P2.1	Acetic acid, phenylmethyl ester	R	PS2.1	2018	0-24770855	24.7709	72478.9	18692.3	287.748	0.588549	**
2	E_APNE_P2.2	Acetic acid, pentyl ester	F	PS2.2	2021	16421209-27064691	10.6435	407.19	103.555	293.211	0.594626	*
2	E_B2MME_P2.2	Butanoic acid, 2-methyl-, methyl ester	F	PS2.2	2021	16421209-27064691	10.6435	3790.52	2266.91	67.211	0.223265	**
2	E_B2M.PE_P2.1	Butanoic acid, 2-methyl-, propyl ester	R	PS2.1	2018	0-24770855	24.7709	890.53	274.184	224.793	0.511607	*
2	E_B2MPE_P2.2	Butanoic acid, 2-methylpropyl ester	R	PS2.2	2021	16421209-27064691	10.6435	717.25	324.958	120.721	0.343843	***
2	E_BME_P2.2	Butanoic acid, methyl ester	F	PS2.2	2021	16421209-27064691	10.6435	513.74	213.775	140.318	0.380786	***
2	E_HXME_P2.2	Hexanoic acid, methyl ester	F	PS2.2	2021	16421209-27064691	10.6435	862.095	483.411	78.3358	0.251239	*
2	E_P2M2MPE_P2.2	Propanoic acid, 2-methyl-, 2-methylpropyl ester	R	PS2.2	2021	16421209-27064691	10.6435	148.931	90.6197	64.3471	0.215762	*
2	E_P2MEE_P2.2	Propanoic acid, 2-methyl-, ethyl ester	F	PS2.2	2021	16421209-27064691	10.6435	2704.93	1255.93	115.373	0.333191	*
3	%Aldehydes_P3.1	Aldehydes	F	PS3.1	2019	0-6062824	6.06282	19.2551	6.2067	210.231	0.491686	**
		Aldehydes			2022		0	10.6903	5.91508	80.73	0.25703	*
3	AD_2HXLE_P3.3	2-Hexenal-(E)	F	PS3.3	2022	27822030-31666927	3.8449	188.283	17.5158	974.934	1.03138	**
3	AD_2PNLE_P3.3	2-Pentenal-(E)	R	PS3.3	2022	27822030-31666927	3.8449	151.129	12.2556	1133.14	1.09101	**
3	AD_24HPDLEE_P3.3	2,4-Heptadienal-(E,E)	R	PS3.3	2022	27822030-31666927	3.8449	165.654	7.40236	2137.86	1.34983	**
3	AD_26NNDLEZ_P3.1	2,6-Nonadienal-(E,Z)	F	PS3.1	2019	0-6062824	6.06282	712.554	387.233	84.0119	0.264846	*
		2,6-Nonadienal-(E,Z)			2022		0	1950.45	800.763	143.574	0.386631	*
3	AD_6NNLZ_P3.3	6-Nonenal-(Z)	F	PS3.3	2022	27822030-31666927	3.8449	1108.13	209.459	429.045	0.723493	*
3	AD_BZACALD_P3.1	Benzeneacetaldehyde	F	PS3.1	2022	0-6062824	6.06282	630.487	229.397	174.846	0.439089	**
3	AD_BZACALD_P3.3	Benzeneacetaldehyde	F	PS3.3	2022	27822030-31666927	3.8449	735.668	229.397	220.697	0.506094	**
3	AD_HPL_P3.1	Heptanal	F	PS3.1	2022	0-6062824	6.06282	1278.66	749.17	70.6771	0.232175	*
3	AD_HXL_P3.1	Hexanal	F	PS3.1	2019	0-6062824	6.06282	1831.34	989.022	85.167	0.267563	*
3	AD_NNL_P3.3	Nonanal	F	PS3.3	2022	27822030-31666927	3.8449	1072.6	639.546	67.7132	0.224567	**
3	%Alcohols_P3.1	Alcohols	R	PS3.1	2019	0-6062824	6.06282	4.3775	2.80364	56.1365	0.193504	*
3	%Alcohols_P3.3	Alcohols	F	PS3.3	2022	27822030-31666927	3.8449	18.4129	13.97	31.803	0.119925	*
3	AL_1B2M_P3.3	1-Butanol, 2-methyl-	F	PS3.3	2022	27822030-31666927	3.8449	2243.3	1407.41	59.3923	0.202467	**
3	AL_1O3O_P3.3	1-Octen-3-one	F	PS3.3	2022	27822030-31666927	3.8449	1942.25	391.379	396.258	0.695708	*
3	AL_3HXOL_P3.3	3-Hexanol	F	PS3.3	2022	27822030-31666927	3.8449	118.817	23.9675	395.743	0.695256	*
3	AL_ETH_P3.3	Ethanol	F	PS3.3	2022	27822030-31666927	3.8449	64.3895	4733.14	-98.6396	-1.86633	**
3	AL_ETH_P3.3	Ethanol	R	PS3.3	2022	27822030-31666927	3.8449	67.1599	1332.94	-94.9615	-1.2977	*
3	%Esters_P3.1	Esters	F	PS3.1	2019	0-6062824	6.06282	49.1262	74.8389	-34.3573	-0.182814	***
3			R				0	53.6771	68.7078	-21.8762	-0.107217	***
3			F		2022		0	65.4617	74.9945	-12.7113	-0.0590422	*
3	%Esters_P3.3	Esters	F	PS3.3	2022	27822030-31666927	3.8449	62.9279	74.9945	-16.0899	-0.0761859	**
3		Esters	R	PS3.3	2022	27822030-31666927	3.8449	26.1413	57.237	-54.328	-0.34035	*
3	%Ethyl esters_P3.1	Ethyl esters	R	PS3.1	2019	0-6062824	6.06282	7.80657	24.4174	-68.0287	-0.49524	*
3	%Ethyl esters_P3.3	Ethyl esters	F	PS3.3	2022	27822030-31666927	3.8449	7.66591	51.7663	-85.1913	-0.829484	**
3		Ethyl esters	R		2022	24894258-31666927	6.77267	1.48116	19.3211	-92.334	-1.11543	**
3	%Acetates_P3.3	Acetates	F	PS3.3	2022	27822030-31666927	3.8449	51.8588	28.5403	81.7037	0.259364	*
3	Esters_P3.1	Esters	F	PS3.1	2019	0-6062824	6.06282	57675.5	132366	-56.4273	-0.360785	**
3	Ethyl esters_P3.1	Ethyl esters	R	PS3.1	2019	0-6062824	6.06282	15293.9	49996.1	-69.4099	-0.514419	*
3	Ethyl esters_P3.3	Ethyl esters	F	PS3.3	2022	27822030-31666927	3.8449	23983.3	177579	-86.4943	-0.869484	**
3	Ethyl esters_P3.3	Ethyl esters	R	PS3.3	2022	24894258-31666927	6.77267	3008.67	67623.3	-95.5508	-1.35172	*
3	Acetates_P3.1	Acetates	R	PS3.1	2022	0-6062824	6.06282	47568.6	119858	-60.3126	-0.401347	*
3	E_12PLDA_P3.3	1,2-Propanediol diacetate	F	PS3.3	2022	27822030-31666927	3.8449	99.4888	20.0139	397.099	0.696443	*
3	E_24HXDEE_P3.3	2,4-Hexadienoic acid, ethyl ester	F	PS3.3	2022	27822030-31666927	3.8449	10.4236	3439.96	-99.697	-2.51853	*
3	E_3O1OAZ_P3.3	3-Octen-1-ol, acetate-(Z)	F	PS3.3	2022	27822030-31666927	3.8449	1779.61	927.607	91.8498	0.282961	*
3	E_3PH1PA_P3.1	3-Phenyl-1-propanol acetate	F	PS3.1	2022	0-6062824	6.06282	24.4964	157.466	-84.4433	-0.808083	**
3	E_A2MPE_P3.3	Acetic acid, 2-methylpropyl ester	F	PS3.3	2022	27822030-31666927	3.8449	13265.6	6788.76	95.4047	0.290935	**
3	E_A2PHEE_P3.1	Acetic acid, 2-phenylethyl ester	R	PS3.1	2019	0-6062824	6.06282	747.094	3725.61	-79.9471	-0.697822	*
					2022		0	133.5	1601.2	-91.6625	-1.07897	*
3	E_A2PHEE_P3.3		F	PS3.3			0	3471.87	687.78	404.793	0.703113	*
3	E_AOE_P3.1	Acetic acid, octyl ester	R	PS3.1	2022	0-6062824	6.06282	3650.03	16323.1	-77.6389	-0.650507	*
3	E_APHME_P3.3	Acetic acid, phenylmethyl ester	F	PS3.3	2022	27822030-31666927	3.8449	6115.19	1882.01	224.929	0.511789	*
3	E_B2MBE_P3.1	Butanoic acid, 2-methylbutyl ester	R	PS3.1	2022	0-6062824	6.06282	4651.23	1775.27	162.002	0.418304	**
3	E_B2MEE_P3.1	Butanoic acid, 2-methyl-, ethyl ester	R	PS3.1	2019	0-6062824	6.06282	2109.87	8956.05	-76.442	-0.627861	**
3	E_B2MEE_P3.3	Butanoic acid, 2-methyl-, ethyl ester	F	PS3.3	2022	27822030-31666927	3.8449	3933.14	24524.2	-83.9622	-0.794856	**
3	E_B2MEE_P3.3	Butanoic acid, 2-methyl-, ethyl ester	R	PS3.3	2022	24894258-31666927	6.77267	1399.22	15735.3	-91.1078	-1.05099	*
3	E_B2MPE_P3.1	Butanoic acid, 2-methylpropyl ester	F	PS3.1	2022	0-6062824	6.06282	332.41	111.779	197.382	0.473315	*
3	E_B2MPE_P3.1	Butanoic acid, 2-methylpropyl ester	R	PS3.1	2022		0	1670.48	555.61	200.657	0.478071	**
3	E_B2MPE_P3.3	Butanoic acid, 2-methylpropyl ester	F	PS3.3	2022	27822030-31666927	3.8449	562.221	111.779	402.976	0.701547	**
3	E_B3M2MPE_P3.3	Butanoic acid, 3-methyl-, 2-methylpropyl ester	R	PS3.3	2022	27822030-31666927	3.8449	155.911	5.37503	2800.66	1.4625	*
3	E_BBE_P3.1	Butanoic acid, butyl ester	F	PS3.1	2022	0-6062824	6.06282	115.845	20.9153	453.878	0.743414	**
3	E_BBE_P3.3	Butanoic acid, butyl ester	F	PS3.3	2022	27822030-31666927	3.8449	117.343	20.9153	461.037	0.748992	*
3	E_BEE_P3.3	Butanoic acid, ethyl ester	F	PS3.3	2022	27822030-31666927	3.8449	5813.34	33560.8	-82.6782	-0.761406	*
3	E_BME_P3.3	Butanoic acid, methyl ester	F	PS3.3	2022	27822030-31666927	3.8449	1402.62	565.259	148.138	0.394694	*
3	E_BPE_P3.1	Butanoic acid, propyl ester	F	PS3.1	2022	0-6062824	6.06282	573.671	286.586	100.174	0.301408	**
3	E_BZEE_P3.3	Benzoic acid, ethyl ester	F	PS3.3	2022	27822030-31666927	3.8449	58.0799	1410.03	-95.881	-1.3852	*
3	E_EAC_P3.3	Ethyl Acetate	F	PS3.3	2022	27822030-31666927	3.8449	3446.55	20070.5	-82.8277	-0.765172	**
3	E_EAC_P3.3	Ethyl Acetate	R	PS3.3	2022	24894258-31666927	6.77267	494.242	11039.9	-95.5231	-1.34903	*
3	E_EMTHAC_P3.3	Ethyl (methylthio)acetate	F	PS3.3	2022	27822030-31666927	3.8449	709.999	7257.74	-90.2174	-1.00954	**
3	E_ETG_P3.1	Ethyl tiglate	R	PS3.1	2019	0-6062824	6.06282	43.2036	192.975	-77.6119	-0.649982	*
3	E_HPEE_P3.1	Heptanoic acid, ethyl ester	F	PS3.1	2019	0-6062824	6.06282	86.2488	484.295	-82.1909	-0.749357	**
3	E_MMTHAC_P3.3	Methyl (methylthio)acetate	R	PS3.3	2022	27822030-31666927	3.8449	9.35693	52.9584	-82.3316	-0.752802	*
3	E_NPA_P3.3	n-Propyl acetate	R	PS3.3	2022	27822030-31666927	3.8449	101.474	449.959	-77.4482	-0.646819	*
3	E_OEE_P3.1	Octanoic acid, ethyl ester	F	PS3.1	2019	0-6062824	6.06282	193.949	864.627	-77.5685	-0.649141	*
3	E_P2M2MBE_P3.1	Propanoic acid, 2-methyl-, 2-methylbutyl ester	R	PS3.1	2022	0-6062824	6.06282	315.231	91.4867	244.565	0.537271	*
3	E_P2M2MBE_P3.3	Propanoic acid, 2-methyl-, 2-methylbutyl ester	F	PS3.3	2022	27822030-31666927	3.8449	0	114.034	-100	n.c.	*
3	E_P2MEE_P3.3	Propanoic acid, 2-methyl-, methyl ester	F	PS3.3	2022	27822030-31666927	3.8449	509.824	3737.35	-86.3587	-0.865144	**
3	E_P2MPE_P3.3	Propanoic acid, 2-methylpropyl ester	R	PS3.3	2022	27822030-31666927	3.8449	299.004	86.2055	246.851	0.540143	*
3	E_PEE_P3.1	Propanoic acid, ethyl ester	R	PS3.1	2019	0-6062824	6.06282	513.462	1541.76	-66.6964	-0.477508	*
3	E_PPE_P3.3	Propanoic acid, ethyl ester	F	PS3.3	2022	27822030-31666927	3.8449	260.291	88.7891	193.156	0.467099	*
3	F_F2E_P3.3	Furan, 2-ethyl-	R	PS3.3	2022	27822030-31666927	3.8449	22.0323	12.472	76.6542	0.247124	*
3	F_F2PN_P3.1	Furan, 2-pentyl-	F	PS3.1	2022	0-6062824	6.06282	229.461	87.4169	162.49	0.419113	***
3	%Terpenes_P3.3	Terpenes	F	PS3.3	2022	27822030-31666927	3.8449	9.58137	4.76473	101.089	0.303389	***
3	%Terpenes_P3.3	Terpenes	R	PS3.3	2022	24894258-31666927	6.77267	2.00292	0.727232	175.417	0.439991	**
3	T_βCYCL_P3.3	β-Cyclocitral	F	PS3.3	2022	27822030-31666927	3.8449	2225.82	1294.37	71.961	0.23543	*
3	T_EUL_P3.3	Eucalyptol	F	PS3.3	2022	27822030-31666927	3.8449	5935.96	3719.89	59.5735	0.202961	*
3	T_MSAL_P3.1	Methyl salicylate	R	PS3.1	2019	0-6062824	6.06282	61.8603	21.3152	190.217	0.462723	*
3	S_DMTS_P3.3	Dimethyl trisulfide	F	PS3.3	2022	27822030-31666927	3.8449	34.9314	7.26361	380.91	0.682064	*
3	S_DSDM_P3.3	Disulfide dimethyl	F	PS3.3	2022	27822030-31666927	3.8449	34.6157	6.34699	445.388	0.736706	*
4	AL_1B3M_P4.4	1-Butanol, 3-methyl-	R	PS4.4	2018	14921028-32071558	17.1505	124.324	504.464	-75.3552	-0.608275	*
4	AL_BZPOL_P4.3	Benzenepropanol	F	PS4.3	2018	2448466-10974988	8.52652	2914.06	883.529	229.82	0.518277	*
4	E_EAC_P4.4	Ethyl Acetate	R	PS4.4	2018	14921028-32071558	17.1505	7283.51	31051	-76.5434	-0.629734	*
4	E_PEE_P4.4	Propanoic acid, ethyl ester	R	PS4.4	2018	14921028-32071558	17.1505	570.777	3351.35	-82.9687	-0.768753	*
4	%Terpenes_P4.1	Terpenes	F	PS4.1	2018	0-14921028	14.921	15.3474	5.80569	164.351	0.42218	*
4	T_βCYCL_P4.4	β-Cyclocitral	R	PS4.4	2018	14921028-32071558	17.1505	196.274	58.5279	235.351	0.5255	**
4	T_βCYHCL_P4.4	β-Cyclohomocitral	F	PS4.4	2018	14921028-32071558	17.1505	412.915	191.77	115.318	0.33308	*
4	T_CGERAC_P4.4	cis-Geranylacetone	F	PS4.4	2018	14921028-32071558	17.1505	49.3257	11.2242	339.458	0.642917	*
4	T_TGERAC_P4.1	trans-Geranylacetone	F	PS4.1	2018	0-14921028	14.921	19454.7	7196.71	170.328	0.431892	*
4	L_γDCL_P4.4	γ-Decalactone	F	PS4.4	2018	14921028-32071558	17.1505	98.6711	35.6319	176.918	0.442351	*
5	%Aldehydes_P5.2	Aldehydes	F	PS5.2	2020	2755628-29324171	26.5685	8.69867	4.57011	90.3385	0.279527	**
		Aldehydes			2022	58123-29324171	29.266	10.2825	5.91508	73.835	0.240137	*
5	Aldehydes_P5.2	Aldehydes	F	PS5.2	2022	2755628-29324171	26.5685	36214.7	19137	89.2391	0.277011	*
5	AD_26NNDLEZ_P5.2	2,6-Nonadienal-(E,Z)	F	PS5.2	2020	2755628-29324171	26.5685	1066.34	451.904	135.966	0.37285	**
5	AD_6NNLZ_P5.2	6-Nonenal-(Z)	F	PS5.2	2022	2755628-29324171	26.5685	986.665	209.459	371.055	0.673071	*
5	AD_HPL_P5.2	Heptanal	F	PS5.2	2022	2755628-29324171	26.5685	1252.67	749.17	67.2076	0.223256	*
5	%Esters_P5.2	Esters	F	PS5.2	2020	2755628-29324171	26.5685	66.6589	78.9749	-15.5948	-0.0736306	***
5	E_NPA_P5.2	n-Propyl acetate	F	PS5.2	2022	2755628-29324171	26.5685	2202.16	1424.42	54.6009	0.189212	*
5	E_PNEE_P5.2	Pentanoic acid, ethyl ester	F	PS5.2	2020	2755628-29324171	26.5685	386.731	1070.31	-63.8674	-0.442101	*
5	Terpenes_P5.2	Terpenes	R	PS5.2	2020	2755628-29324171	26.5685	494.376	1229.18	-59.7801	-0.395559	**
5	T_EUL_P5.2	Eucalyptol	R	PS5.2	2020	2755628-29324171	26.5685	279.174	610.04	-54.2368	-0.339484	*
6	AD_26NNDLEZ_P6.1	2,6-Nonadienal-(E,Z)	F	PS6.1	2021	0-7470470	7.47047	1808.96	919.701	96.6896	0.293781	*
6	AD_26NNDLEZ_P6.1	2,6-Nonadienal-(E,Z)	R	PS6.1	2021	0-9195571	9.19557	641.296	266.955	140.226	0.380621	***
6	AD_2NNLE_P6.1	2-Nonenal-(E)	F	PS6.1	2021	0-7470470	7.47047	1657.58	842.672	96.705	0.293816	*
6	AD_B3M_P6.2	Butanal, 3-methyl-	R	PS6.2	2018	32436928-38297372	5.86044	24.7137	719.58	-96.5655	-1.46414	*
6	AD_BZACALD_P6.2	Benzeneacetaldehyde	R	PS6.2	2018	32436928-38297372	5.86044	1277.08	5486.34	-76.7225	-0.633063	*
6	AL_1HPOL_P6.1	1-Heptanol	F	PS6.1	2021	0-7470470	7.47047	640.833	184.44	247.448	0.540889	**
6	AL_1HXOL_P6.1	1-Hexanol	F	PS6.1	2021	0-7470470	7.47047	10569	6117.78	72.7593	0.237442	*
6	AL_1O3O_P6.2	1-Octen-3-one	R	PS6.2	2018	32436928-38297372	5.86044	278.25	979.787	-71.601	-0.546697	*
6	AL_3HX1OZ_P6.1	3-Hexen-1-ol-(Z)	F	PS6.1	2021	0-7470470	7.47047	0	1167.6	-100	n.c.	*
6	AL_3HX1OZ_P6.1	3-Hexen-1-ol-(Z)	R	PS6.1	2021	0-9195571	9.19557	0	1427.55	-100	n.c.	**
6	AL_3O1OZ_P6.1	3-Octen-1-ol-(Z)	F	PS6.1	2021	0-7470470	7.47047	0	1319.5	-100	n.c.	**
6	AL_3O1OZ_P6.1	3-Octen-1-ol-(Z)	R	PS6.1	2021	0-9195571	9.19557	0	1587.35	-100	n.c.	*
6	AL_BZOL_P6.1	Benzyl Alcohol	R	PS6.1	2021	0-7470470	7.47047	351.775	579.451	-39.2916	-0.216751	*
6	E_1B3MA_P6.1	1-Butanol, 3-methyl-, acetate	R	PS6.1	2021	0-7470470	7.47047	1548.08	794.815	94.7723	0.289527	*
6	E_3HX1OAZ_P6.1	3-Hexen-1-ol, acetate-(Z)	R	PS6.1	2021	0-7470470	7.47047	476.165	9327.67	-94.8951	-1.29202	*
6	E_3MTHPEE_P6.1	3-(Methylthio)propanoic acid ethyl ester	F	PS6.1	2021	0-7470470	7.47047	6014.39	2543.21	136.488	0.373809	*
6	E_3MTHPME_P6.1	3-(Methylthio)propanoic acid methyl ester	F	PS6.1	2021	0-7470470	7.47047	67.9169	64.028	6.07379	0.0256081	*
6	E_B2MBE_P6.1	Butanoic acid, 2-methylbutyl ester	R	PS6.1	2021	0-7470470	7.47047	308.56	146.376	110.8	0.32387	**
6	E_B2MPE_P6.1	Butanoic acid, 2-methylpropyl ester	R	PS6.1	2021	0-7470470	7.47047	213.489	178.154	19.8336	0.0785787	***
6	E_BBE_P6.1	Butanoic acid, butyl ester	R	PS6.1	2021	0-7470470	7.47047	989.053	313.166	215.824	0.499445	**
6	E_BPE_P6.1	Butanoic acid, propyl ester	R	PS6.1	2021	0-7470470	7.47047	391.401	163.469	139.435	0.379187	**
6	E_HX2MBE_P6.1	Hexanoic acid, 2-methylbutyl ester	F	PS6.1	2021	0-7470470	7.47047	42.4626	6.73108	530.843	0.799921	*
6	E_HX2MBE_P6.1	Hexanoic acid, 2-methylbutyl ester	R	PS6.1	2021	0-9195571	9.19557	412.912	34.3585	1101.78	1.07982	**
6	E_MMTHAC_P6.1	Methyl (methylthio)acetate	R	PS6.1	2021	0-7470470	7.47047	85.7841	32.0125	167.97	0.428087	**
6	E_PNEE_P6.1	Pentanoic acid, ethyl ester	F	PS6.1	2021	0-7470470	7.47047	1282.36	520.059	146.58	0.391958	*
6	F_F2PN_P6.1	Furan, 2-pentyl-	R	PS6.1	2021	0-7470470	7.47047	62.9141	38.7529	62.3467	0.210443	**
6	%Terpenes_P6.1	Terpenes	R	PS6.1	2021	0-7470470	7.47047	1.06228	0.745024	42.5834	0.154069	*
6	T_4TEROL_P6.1	4-Terpineol	F	PS6.1	2021	0-7470470	7.47047	308.778	74.5118	314.401	0.617421	*
6	T_4TEROL_P6.1	4-Terpineol	R	PS6.1	2021	0-9195571	9.19557	79.9484	8.66049	823.139	0.965267	**
6	T_αTEROL_P6.1	α-Terpineol	F	PS6.1	2021	0-7470470	7.47047	1940.96	810.817	139.384	0.379095	**
6	T_CL_P6.1	Citral	R	PS6.1	2021	0-7470470	7.47047	62.278	5.31837	1071	1.06856	**
6	T_EUL_P6.1	Eucalyptol	F	PS6.1	2021	0-7470470	7.47047	4850.9	2198.72	120.624	0.343653	***
6	T_EUL_P6.1	Eucalyptol	R	PS6.1	2021	0-9195571	9.19557	1525.41	947.226	61.04	0.206934	*
6	T_MSAL_P6.1	Methyl salicylate	R	PS6.1	2021	0-7470470	7.47047	53.6137	303.533	-82.3368	-0.75293	***
7	%Alcohols_P7.1	Alcohols	F	PS7.1_C	2022	0-2622585	2.62258	9.3836	13.97	-32.8305	-0.172828	*
7	E_23BOLDA_P7.1	2,3-Butanediol diacetate	F	PS7.1	2018	0-2622585	2.62258	18291.2	4273.61	328.003	0.631447	**
7	E_AME_P7.1	Acetic acid, methyl ester	R	PS7.1_C	2022	0-2622585	2.62258	1029.35	469.113	119.425	0.341286	**
7	E_E3ACXB_P7.1	Ethyl-3-acetoxybutyrate	F	PS7.1	2018	0-2622585	2.62258	2013.57	684.381	194.218	0.468669	*
8	%Aldehydes_P8.2	Aldehydes	R	PS8.2	2018	6892881-25002865	18.11	49.2605	21.5237	128.867	0.359583	***
8	AD_2HPLZ_P8.2	2-Heptenal-(Z)	F	PS8.2	2018	6892881-25002865	18.11	353.854	81.5077	334.136	0.637626	**
8	AD_B3M_P8.3	Butanal, 3-methyl-	R	PS8.3	2018	32869943-34765488	1.89555	63.0203	719.58	-91.2421	-1.0576	*
8	AD_BZACALD_P8.2	Benzeneacetaldehyde	R	PS8.2	2018	6892881-25002865	18.11	860.732	5486.34	-84.3113	-0.804414	*
8	AL_1B3M_P8.3	1-Butanol, 3-methyl-	R	PS8.3	2018	32869943-34765488	1.89555	54.3439	504.464	-89.2274	-0.967679	*
8	AL_1HXOL_P8.2	1-Hexanol	R	PS8.2	2018	6892881-25002865	18.11	599.431	6050.84	-90.0934	-1.00408	*
8	%Acetates_P8.2	Acetates	F	PS8.2	2018	6892881-25002865	18.11	54.7889	30.8185	77.7793	0.249881	**
8	E_EAC_P8.2	Ethyl Acetate	R	PS8.2	2018	6892881-25002865	18.11	4150.15	31051	-86.6344	-0.874011	*
8	E_HXEE_P8.2	Hexanoic acid, ethyl ester	F	PS8.2	2018	6892881-25002865	18.11	5713.08	65703.6	-91.3048	-1.06072	*
8	T_EUL_P8.2	Eucalyptol	F	PS8.2	2018	6892881-25002865	18.11	249.189	2829.11	-91.192	-1.05512	*
9	Alcohols_P9.4	Alcohols	F	PS9.4	2018	4722313-25243276	20.521	112373	44489.6	152.582	0.402403	**
9	AL_1OCOL_P9.3	1-Octanol	F	PS9.3	2019	4722313-19629683	14.9074	20845.1	7987.73	160.965	0.416582	*
9		1-Octanol	F	PS9.4	2018		0	72601	19297.8	276.214	0.575435	*
9	AL_3HX1OZ_P9.1	3-Hexen-1-ol-(Z)	F	PS9.1	2020	0-19629683	19.6297	2405.91	1106.38	117.459	0.337377	**
9	E_AHPE_P9.4	Acetic acid, heptyl ester	F	PS9.4	2018	4722313-25243276	20.521	2563.16	370.866	591.13	0.83956	*
9	E_AOE_P9.4	Acetic acid, octyl ester	F	PS9.4	2018	4722313-25243276	20.521	35458.4	5436.43	552.237	0.814406	*
9	E_B2M.BE_P9.2	Butanoic acid, 2-methyl,- butyl ester	F	PS9.2	2020	1716504-19629683	17.9132	51.533	14.2684	261.17	0.557712	***
9	E_B2MEE_P9.3	Butanoic acid, 2-methyl-, ethyl ester	F	PS9.3	2019	4722313-19629683	14.9074	5785.36	14211.2	-59.2903	-0.390302	*
9	E_HPEE_P9.3	Heptanoic acid, ethyl ester	F	PS9.3	2019	4722313-19629683	14.9074	167.253	484.295	-65.4648	-0.461737	**
9	E_HX2MPE_P9.2	Hexanoic acid, 2-methylpropyl ester	F	PS9.2	2020	1716504-19629683	17.9132	106.04	53.4924	98.234	0.297178	*
9	E_HXBE_P9.2	Hexanoic acid, butyl ester	F	PS9.2	2020	1716504-19629683	17.9132	89.8024	26.81	234.959	0.524992	***
9	E_ETG_P9.3	Ethyl tiglate	R	PS9.3	2019	4722313-19629683	14.9074	51.5163	192.975	-73.3042	-0.573558	*
9	E_NPA_P9.1	n-Propyl acetate	R	PS9.1	2020	0-19629683	19.6297	656.204	343.343	91.1222	0.281311	*
9	E_PPE_P9.3	Propanoic acid, propyl ester	R	PS9.3	2019	4722313-19629683	14.9074	71.1329	0	n.c.	n.c.	**
9	T_ACDH_P9.1	Actinidiolide, dihydro-	F	PS9.1	2020	0-19629683	19.6297	122.653	73.786	66.228	0.220704	*
10	AD_2B2M_P10.2	2-Butenal, 2-methyl-	F	PS10.2_C	2022	5108239-26663822	21.5556	357.943	106.903	234.831	0.524826	***
10	AD_2NNLE_P10.1	2-Nonenal-(E)	R	PS10.1	2019	0-20469721	20.4697	709.985	299.298	137.217	0.375145	*
10	AD_26NNDLEZ_P10.1	2,6-Nonadienal-(E,Z)	F	PS10.1	2019	0-20469721	20.4697	870.198	387.233	124.722	0.351646	**
10	AD_B2M_P10.2	Butanal, 2-methyl-	R	PS10.2	2018	5108239-26663822	21.5556	52.4315	584.461	-91.0291	-1.04716	*
10	AD_B3M_P10.2	Butanal, 3-methyl-	R	PS10.2	2018	5108239-26663822	21.5556	47.5059	719.58	-93.3981	-1.18033	*
10	AD_BZALD_P10.2	Benzaldehyde	F	PS10.2	2018	5108239-26663822	21.5556	6797.47	1767.51	284.579	0.584985	**
10	AL_1B2M_P10.2	1-Butanol, 2-methyl-	F	PS10.2_C	2022	5108239-26663822	21.5556	2143.31	1407.41	52.2873	0.182664	*
10	AL_1B3M_P10.2	1-Butanol, 3-methyl-	F	PS10.2_C	2022	5108239-26663822	21.5556	399.497	204.549	95.3065	0.290717	*
10	AL_1BOL_P10.2	1-Butanol	F	PS10.2_C	2022	5108239-26663822	21.5556	345.577	204.549	68.946	0.227748	*
10	AL_ETH_P10.2	Ethanol	R	PS10.2	2018	5108239-26663822	21.5556	10536.4	2037.74	417.063	0.713544	***
10		Ethanol	R	PS10.2_C	2022	5108239-26663822	21.5556	8948.78	4733.14	89.0664	0.276614	*
10	%Ethyl esters_P10.2	Ethyl esters	R	PS10.2_C	2022	5108239-26663822	21.5556	40.0742	19.3211	107.411	0.316833	***
10	Ethyl esters_P10.2	Ethyl esters	R	PS10.2	2018	5108239-26663822	21.5556	329010	143950	128.558	0.358997	*
		Ethyl esters		PS10.2_C	2022		0	153875	67623.3	127.547	0.357071	**
10	E_24HXDEE_P10.2	2,4-Hexadienoic acid, ethyl ester	R	PS10.2_C	2022	5108239-26663822	21.5556	890.322	135.477	557.173	0.81768	*
10	E_B2M.BE_P10.2	Butanoic acid, 2-methyl-, butyl ester	F	PS10.2_C	2022	5108239-26663822	21.5556	136.781	29.2952	366.905	0.669228	*
10	E_B2M.BE_P10.2	Butanoic acid, 2-methyl-, butyl ester	R	PS10.2	2022		0	705.398	273.716	157.712	0.411135	*
10	E_B2M.PE_P10.2	Butanoic acid, 2-methyl-, propyl ester	F	PS10.2_C	2022	5108239-26663822	21.5556	508.579	191.864	165.073	0.423366	*
10	E_B2M.PE_P10.2	Butanoic acid, 2-methyl-, propyl ester	R	PS10.2	2022		0	706.756	305.311	131.487	0.364527	***
10	E_B2M2MBE_P10.2	Butanoic acid, 2-methyl-, 2-methylbutyl ester	R	PS10.2_C	2022	5108239-26663822	21.5556	1700.51	578.583	193.91	0.468214	*
10	E_B2M2MPE_P10.2	Butanoic acid, 2-methyl-, 2-methylpropyl ester	F	PS10.2_C	2022	5108239-26663822	21.5556	215.605	0	n.c.	n.c.	**
10	E_B2MBE_P10.2	Butanoic acid, 2-methylbutyl ester	F	PS10.2_C	2022	5108239-26663822	21.5556	349.376	198.532	75.9801	0.245464	*
10	E_B2MEE_P10.2	Butanoic acid, 2-methyl-, ethyl ester	F	PS10.2_C	2022	5108239-26663822	21.5556	39230.6	24524.2	59.9668	0.20403	*
10	E_B2MEE_P10.2	Butanoic acid, 2-methyl-, ethyl ester	R	PS10.2	2022		0	32525.3	15735.3	106.703	0.315347	***
10	E_B3MEE_P10.2	Butanoic acid, 3-methyl-, ethyl ester	F	PS10.2_C	2022	5108239-26663822	21.5556	1297.24	0	n.c.	n.c.	***
10	E_BBE_P10.2	Butanoic acid, butyl ester	F	PS10.2_C	2022	5108239-26663822	21.5556	148.084	20.9153	608.018	0.850044	**
10	E_BZAEE_P10.2	Benzeneacetic acid, ethyl ester	F	PS10.2_C	2022	5108239-26663822	21.5556	3449.87	1481.18	132.914	0.367195	*
10	E_BZAEE_P10.2	Benzeneacetic acid, ethyl ester	R	PS10.2	2022		0	2657.03	371.496	615.224	0.854442	*
10	E_BZEE_P10.2	Benzoic acid, ethyl ester	R	PS10.2_C	2022	5108239-26663822	21.5556	2441.87	235.203	938.2	1.01628	*
10	E_CINEE_P10.2	Cinnamic acid, ethyl ester	R	PS10.2_C	2022	5108239-26663822	21.5556	255.348	4.966	5041.94	1.71113	**
10	E_ETG_P10.2	Ethyl tiglate	F	PS10.2_C	2022	5108239-26663822	21.5556	3792.88	834.888	354.299	0.657341	*
10	E_ETG_P10.2	Ethyl tiglate	R	PS10.2	2022		0	1687.47	264.131	538.876	0.805417	*
10	E_HPEE_P10.2	Heptanoic acid, ethyl ester	R	PS10.2_C	2022	5108239-26663822	21.5556	245.237	40.8316	500.605	0.778589	*
10	E_HX2MBE_P10.2	Hexanoic acid, 2-methylbutyl ester	R	PS10.2_C	2022	5108239-26663822	21.5556	692.895	205.986	236.38	0.526831	**
10	E_HX2MPE_P10.1	Hexanoic acid, 2-methylpropyl ester	R	PS10.1	2019	5108239-26663822	21.5556	264.583	97.0168	172.719	0.435715	*
10		Hexanoic acid, 2-methylpropyl ester		PS10.2_C	2022		0	420.149	118.28	255.215	0.550492	***
10	E_HXBE_P10.2	Hexanoic acid, butyl ester	R	PS10.2_C	2022	5108239-26663822	21.5556	427.08	197.325	116.436	0.335329	*
10	E_HXEE_P10.2	Hexanoic acid, ethyl ester	R	PS10.2	2018	5108239-26663822	21.5556	163846	38995.8	320.163	0.623418	***
10	E_HXHXE_P10.2	Hexanoic acid, hexyl ester	R	PS10.2_C	2022	5108239-26663822	21.5556	495.378	147.244	236.434	0.526899	*
10	E_HXPE_P10.2	Hexanoic acid, propyl ester	R	PS10.2_C	2022	5108239-26663822	21.5556	172.937	58.1845	197.222	0.473081	*
10	E_MMTHAC_P10.2	Methyl (methylthio)acetate	R	PS10.2_C	2022	5108239-26663822	21.5556	10.9986	52.9584	-79.2316	-0.682598	*
10	E_OEE_P10.2	Octanoic acid, ethyl ester	R	PS10.2_C	2022	5108239-26663822	21.5556	1306.58	161.555	708.751	0.907815	*
10	E_P2M.BE_P10.2	Propanoic acid, 2-methyl-, butyl ester	R	PS10.2_C	2022	5108239-26663822	21.5556	200.225	71.7378	179.107	0.445771	***
10	E_P2MEE_P10.2	Propanoic acid, 2-methyl-, ethyl ester	R	PS10.2	2018	5108239-26663822	21.5556	5558.81	1909.62	191.096	0.464036	**
10	E_P2M2MBE_P10.2	Propanoic acid, 2-methyl-, 2-methylbutyl ester	R	PS10.2_C	2022	5108239-26663822	21.5556	470.695	91.4867	414.496	0.711382	*
10	E_PEE_P10.2	Propanoic acid, ethyl ester	F	PS10.2_C	2022	5108239-26663822	21.5556	7305.29	4023.13	81.5825	0.259074	*
10	E_PEE_P10.2		R	PS10.2	2022		0	4470.3	2196.64	103.507	0.308579	*
10	Terpenes_P10.1	Terpenes	F	PS10.1	2019	0-20469721	20.4697	16101.5	9506.54	69.3727	0.228843	**
10	T_αI_P10.1	α-Ionone	F	PS10.1	2019	0-20469721	20.4697	54.1583	25.4624	112.699	0.327765	**
10	T_βCYCL_P10.1	β-Cyclocitral	F	PS10.1	2019	0-20469721	20.4697	2260.91	1159.17	95.0463	0.290138	***
10	T_βIEPX_P10.1	β-Ionone epoxide	F	PS10.1	2019	0-20469721	20.4697	460.773	208.963	120.504	0.343417	**
10	T_CGERAC_P10.1	cis-Geranylacetone	F	PS10.1	2019	0-20469721	20.4697	34.5869	13.3077	159.902	0.41481	*
10	T_TGERAC_P10.1	trans-Geranylacetone	F	PS10.1	2019	0-20469721	20.4697	8622.16	5534.71	55.7836	0.192522	*
10	L_γDCL_P10.2	γ-Decalactone	F	PS10.2_C	2022	5108239-26663822	21.5556	2.59912	0	n.c.	n.c.	**
11	AD_OCL_P11.3	Octanal	R	PS11.3	2020	21260684-34457057	13.1964	15444.5	4469.47	245.556	0.538519	*
11	AL_1OCOL_P11.3	1-Octanol	F	PS11.3	2020	21260684-34457057	13.1964	13423.3	11002.2	22.0057	0.08638	*
11	Acetates_P11.3	Acetates	R	PS11.3	2020	21260684-34457057	13.1964	221564	119912	84.7727	0.266638	*
11	E_1B3MA_P11.2	1-Butanol, 3-methyl-, acetate	R	PS11.2	2020	2695981-8000058	5.30408	4330.94	2603.26	66.366	0.221065	*
11	E_3O1OAZ_P11.3	3-Octen-1-ol, acetate-(Z)	R	PS11.3	2020	21260684-34457057	13.1964	11600.3	4088.21	183.75	0.452936	***
11	E_AME_P11.3	Acetic acid, methyl ester	R	PS11.3	2020	21260684-34457057	13.1964	807.881	444.275	81.8427	0.259696	**
11	E_B2M.BE_P11.3	Butanoic acid, 2-methyl-, butyl ester	F	PS11.3	2020	21260684-34457057	13.1964	35.6138	14.2684	149.6	0.397244	*
11	E_B2M.PE_P11.3	Butanoic acid, 2-methyl-, propyl ester	F	PS11.3	2020	21260684-34457057	13.1964	272.288	121.999	123.188	0.348672	*
11	E_BZAEE_P11.3	Benzeneacetic acid, ethyl ester	F	PS11.3	2020	21260684-34457057	13.1964	3733.06	1054.42	254.038	0.54905	***
11	L_γDCL_P11.3	γ-Decalactone	R	PS11.3	2020	21260684-34457057	13.1964	147.727	16.9184	773.176	0.941102	*
11	T_EUL_P11.3	Eucalyptol	R	PS11.3	2020	21260684-34457057	13.1964	280.419	610.04	-54.0326	-0.33755	*
12	AD_B2M_P12.2	Butanal, 2-methyl-	F	PS12.2	2018	21531066-24436560	2.90549	313.694	100.378	212.511	0.494866	**
12	AD_B2M_P12.3	Butanal, 2-methyl-	R	PS12.3	2018	22983813-27563660	4.57985	0	584.461	-100	n.c.	*
12	AD_B3M_P12.3	Butanal, 3-methyl-	R	PS12.3	2018	22983813-27563660	4.57985	0	719.58	-100	n.c.	*
12	AL_ETH_P12.3	Ethanol	F	PS12.3	2018	22983813-27563660	4.57985	10346.7	3361.31	207.818	0.488294	*
12	E_24HXDEE_P12.3	2,4-Hexadienoic acid, ethyl ester	F	PS12.3	2018	22983813-27563660	4.57985	3216.23	366.269	778.106	0.943547	*
12	E_3MTHPEE_P12.2	3-(Methylthio)propanoic acid ethyl ester	R	PS12.2	2018	21531066-24436560	2.90549	11749.3	4844.76	142.515	0.384739	*
12	E_EAC_P12.3	Ethyl Acetate	R	PS12.3	2018	22983813-27563660	4.57985	6249.82	31051	-79.8724	-0.696208	*
12	T_βCYCL_P12.3	β-Cyclocitral	F	PS12.3	2018	22983813-27563660	4.57985	5593.61	2295.13	143.717	0.386885	*
n.c. = not computable
a QTLs for esters (red), aldehydes (green), alcohols (blue), terpenoids (orange), furans (purple) and benzenoids (brown).
b F = flesh, R = rind
c According to DHL92 v3.6.1 melon genome.
d Calculated by comparison between the IL and VED. Purple cells show a positive effect for the VED allele; green cells, for PS.
e *<0.05; **<0.01; ***<0.001

## Sheet: S5b
Supplementary Table S5b QTLs identified in VED ILs population
Chr	QTLa	Compound	Tissueb	IL	Year	Genomic interval (bp)c	QTL length (Mb)	IL mean	PS mean	% differenced	log ratio IL/PSd	Pvalue (Dunnett's or Wilcoxon test)e
1	AD_2B2M_V1.4	2-Butenal, 2-methyl-	F	VED1.4	2020	34473410-37037533	2.56412	27.2357	0	n.c.	n.c.	**
1	AD_B3M_V1.2	Butanal, 3-methyl-	R	VED1.2_C	2021	15658524-20778538	5.12001	48.4042	11.5342	319.658	0.622896	*
1	AD_OCL_V1.2	Octanal	R	VED1.2_C	2021	15658524-20778538	5.12001	140.919	25.2203	458.752	0.747219	*
1	Alcohols_%_V1.4	Alcohols	F	VED1.4	2020	34473410-37037533	2.56412	2.88117	13.5956	-78.8081	-0.67383	*
1	AL_1B2M_V1.4	1-Butanol, 2-methyl-	F	VED1.4	2020	34473410-37037533	2.56412	186.448	0.559793	33206.6	2.52253	*
1	AL_1O3O_V1.1	1-Octen-3-one	F	VED1.1_C	2021	0-6767549	6.76755	2388.27	810.65	194.611	0.469249	***
1		#N/A	R		2021		0	411.989	193.825	112.558	0.327477	*
1	AL_1O3O_V1.2	1-Octen-3-one	F	VED1.2_C	2021	15658524-20778538	5.12001	468.051	810.65	-42.2622	-0.23854	*
1	AL_BZOL_V1.1	Benzyl Alcohol	R	VED1.1_C	2021	6767549-15658524	8.89097	288.898	96.6674	198.858	0.475464	*
1		#N/A		VED1.2_C			0	325.187	96.6674	236.398	0.526853	**
1	%Esters_V1.4	Esters	F	VED1.4	2020	34473410-37037533	2.56412	87.3204	17.2882	405.087	0.703366	*
1	Esters_V1.4	Esters	F	VED1.4	2020	34473410-37037533	2.56412	58959.3	1068.85	5416.17	1.74164	*
1	Acetates_V1.4	Acetates	F	VED1.4	2020	34473410-37037533	2.56412	30979.6	630.42	4814.11	1.69145	*
1	E_1B3MA_V1.4	1-Butanol, 3-methyl-, acetate	F	VED1.4	2020	34473410-37037533	2.56412	356.05	1.7384	20381.5	2.31136	*
1	E_23BOLDA_V1.4	2,3-Butanedioldiacetate,1	R	VED1.4	2020	34473410-37037533	2.56412	1437.49	2.56396	55965.2	2.74869	*
1	E_24HXDEE_V1.4	2,4-Hexadienoic acid, ethyl ester	F	VED1.4	2020	34473410-37037533	2.56412	207.58	0	n.c.	n.c.	**
1	E_2B1O3MA_V1.4	2-Buten-1-ol, 3-methyl-, acetate	F	VED1.4	2020	34473410-37037533	2.56412	31.8463	0	n.c.	n.c.	**
1	E_3MTHPEE_V1.4	3-(Methylthio)propanoic acid ethyl ester	F	VED1.4	2020	34473410-37037533	2.56412	776.419	1.27202	60938.1	2.7856	*
1		#N/A	R		2020	30803310-37037533	6.23422	192.524	0	n.c.	n.c.	**
1	E_APNE_V1.4	Acetic acid, pentyl ester	F	VED1.4	2020	34473410-37037533	2.56412	496.748	0.524384	94629.9	2.97649	*
1	E_APNE_V1.1	Acetic acid, pentyl ester	R	VED1.1_C	2021	0-6767549	6.76755	85.196	6.30251	1251.78	1.13091	*
1	E_B2M.BE_V1.4	Butanoic acid, 2-methyl-, butyl ester	R	VED1.4	2020	34473410-37037533	2.56412	74.4825	0	n.c.	n.c.	**
1		#N/A	F		2020	30803310-37037533	6.23422	68.1529	0	n.c.	n.c.	**
1	E_B2M.PE_V1.4	Butanoic acid, 2-methyl-, propyl ester	R	VED1.4	2020	34473410-37037533	2.56412	134.055	0	n.c.	n.c.	**
1	E_B2M2MBE_V1.4	Butanoic acid, 2-methyl-, 2-methylbutyl ester	R	VED1.4	2020	34473410-37037533	2.56412	348.575	0	n.c.	n.c.	**
1	E_B2MME_V1.4	Butanoic acid, 2-methyl-, methyl ester	F	VED1.4	2020	34473410-37037533	2.56412	803.557	6.01943	13249.4	2.12546	*
1		#N/A	R		2020	30803310-37037533	6.23422	584.709	5.07222	11427.7	2.06174	*
1	E_B2MPE_V1.4	Butanoic acid, 2-methylpropyl ester	F	VED1.4	2020	34473410-37037533	2.56412	58.7777	0	n.c.	n.c.	**
1	E_B2MPE_V1.4	#N/A	R	VED1.4	2020	30803310-37037533	6.23422	923.642	4.93793	18605	2.27196	*
1	E_B3M2MPE_V1.4	Butanoic acid, 3-methyl-, 2-methylpropyl ester	R	VED1.4	2020	34473410-37037533	2.56412	186.378	1.69898	10870	2.04021	**
1	E_B3MEE_V1.4	Butanoic acid, 3-methyl-, ethyl ester	F	VED1.4	2020	34473410-37037533	2.56412	641.857	4.10247	15545.6	2.19439	*
1	E_B3MEE_V1.4	#N/A	R	VED1.4	2020	30803310-37037533	6.23422	1337.58	7.05539	18858.2	2.2778	*
1	E_BME_V1.4	Butanoic acid, methyl ester	R	VED1.4	2020	34473410-37037533	2.56412	62.1737	3.51772	1667.44	1.24735	**
1	E_BZAEE_V1.4	Benzeneacetic acid, ethyl ester	F	VED1.4	2020	34473410-37037533	2.56412	243.39	0.492356	49333.7	2.69402	*
1	E_BZAEE_V1.4	#N/A	R	VED1.4	2020	30803310-37037533	6.23422	31.4577	0	n.c.	n.c.	**
1	E_BZEE_V1.4	Benzoic acid, ethyl ester	F	VED1.4	2020	34473410-37037533	2.56412	32.0383	0	n.c.	n.c.	**
1	E_DCEE_V1.4	Decanoic acid, ethyl ester	R	VED1.4	2020	34473410-37037533	2.56412	10.5435	0	n.c.	n.c.	**
1	E_E3ACXB_V1.4	Ethyl-3-acetoxybutyrate	F	VED1.4	2020	34473410-37037533	2.56412	209.413	0	n.c.	n.c.	**
1	E_E3ACXB_V1.4	#N/A	R	VED1.4	2020	30803310-37037533	6.23422	139.886	0	n.c.	n.c.	**
1	E_EMTHAC_V1.4	Ethyl (methylthio)acetate	R	VED1.4	2020	34473410-37037533	2.56412	2543.29	6.25656	40550	2.60906	**
1	E_ETG_V1.4	Ethyl tiglate	F	VED1.4	2020	34473410-37037533	2.56412	77.8851	0	n.c.	n.c.	**
1	E_ETG_V1.4	#N/A	R	VED1.4	2020	30803310-37037533	6.23422	54.6945	0	n.c.	n.c.	**
1	E_HPEE_V1.4	Heptanoic acid, ethyl ester	F	VED1.4	2020	34473410-37037533	2.56412	124.032	0.180853	68481.6	2.83621	*
1	E_HPEE_V1.4	#N/A	R	VED1.4	2020	30803310-37037533	6.23422	81.0231	0	n.c.	n.c.	**
1	E_HX2MPE_V1.4	Hexanoic acid, 2-methylpropyl ester	F	VED1.4	2020	34473410-37037533	2.56412	24.4101	0.00423525	576255	3.76069	*
1	E_HXBE_V1.4	Hexanoic acid, butyl ester	R	VED1.4	2020	34473410-37037533	2.56412	55.4922	0	n.c.	n.c.	**
1	E_HXME_V1.4	Hexanoic acid, methyl ester	F	VED1.4	2020	34473410-37037533	2.56412	49.5607	0	n.c.	n.c.	**
1	E_HXPE_V1.4	Hexanoic acid, propyl ester	R	VED1.4	2020	34473410-37037533	2.56412	72.3523	0	n.c.	n.c.	**
1	E_NPA_V1.4	n-Propyl acetate	R	VED1.4	2020	34473410-37037533	2.56412	190.075	1.03533	18258.9	2.26385	**
1	E_OEE_V1.4	Octanoic acid, ethyl ester	F	VED1.4	2020	34473410-37037533	2.56412	32.9201	0	n.c.	n.c.	**
1	E_OEE_V1.4	#N/A	R	VED1.4	2020	30803310-37037533	6.23422	139.899	0	n.c.	n.c.	**
1	E_OME_V1.4	Octanoic acid, methyl ester	R	VED1.4	2020	34473410-37037533	2.56412	31.4482	0	n.c.	n.c.	**
1	E_P2MEE_V1.4	Propanoic acid, 2-methyl-, ethyl ester	R	VED1.4	2020	34473410-37037533	2.56412	1539.99	22.9043	6623.6	1.8276	*
1	E_P2MME_V1.4	Propanoic acid, 2-methyl-, methyl ester	F	VED1.4	2020	34473410-37037533	2.56412	52.2315	0.259602	20019.8	2.30362	*
1	E_PNEE_V1.4	Pentanoic acid, ethyl ester	F	VED1.4	2020	34473410-37037533	2.56412	345.129	0.764848	45023.8	2.65441	*
2	AL_BZOL_V2.3	Benzyl Alcohol	F	VED2.3	2021	3161436-27064691	23.9033	315.883	129.016	144.839	0.388881	*
2	E_A2PHEE_V2.3	Acetic acid, 2-phenylethyl ester	F	VED2.3	2021	3161436-27064691	23.9033	106.006	2.60495	3969.41	1.60953	*
3	AD_2B2M_V3.4	2-Butenal, 2-methyl-	F	VED3.4	2022	27822030-31666927	3.8449	8.38622	0	n.c.	n.c.	*
3	E_2B1O3MA_V3.4	2-Buten-1-ol, 3-methyl-, acetate	F	VED3.4	2022	27822030-31666927	3.8449	33.7482	0	n.c.	n.c.	*
3	E_2B1O3MA_V3.4	#N/A	R	VED3.4	2022	24894258-31666927	6.77267	22.3201	0	n.c.	n.c.	*
3	E_3HX1OAZ_V3.4	3-Hexen-1-ol, acetate-(Z)	F	VED3.4	2022	27822030-31666927	3.8449	129.979	0	n.c.	n.c.	**
3	E_A2MPE_V3.4	Acetic acid, 2-methylpropyl ester	R	VED3.4	2022	27822030-31666927	3.8449	1793.66	2.25294	79513.9	2.90099	**
3	E_A2PHEE_V3.4	Acetic acid, 2-phenylethyl ester	R	VED3.4	2022	27822030-31666927	3.8449	25.9378	0	n.c.	n.c.	*
3	E_ABE_V3.4	Acetic acid, butyl ester	F	VED3.4	2022	27822030-31666927	3.8449	1446.38	3.1372	46004	2.66374	*
3	E_ABE_V3.4	#N/A	R	VED3.4	2022	24894258-31666927	6.77267	1135.65	0	n.c.	n.c.	*
3	E_B2M.BE_V3.4	Butanoic acid, 2-methyl-, butyl ester	R	VED3.4	2022	27822030-31666927	3.8449	30.3257	0	n.c.	n.c.	*
3	E_B2M.PE_V3.4	Butanoic acid, 2-methyl-, propyl ester	F	VED3.4	2022	27822030-31666927	3.8449	62.2702	0	n.c.	n.c.	*
3	E_B2M2MBE_V3.4	Butanoic acid, 2-methyl-, 2-methylbutyl ester	R	VED3.4	2022	27822030-31666927	3.8449	95.1631	0	n.c.	n.c.	*
3	E_B2M2MPE_V3.4	Butanoic acid, 2-methyl-, 2-methylpropyl ester	R	VED3.4	2022	27822030-31666927	3.8449	485.568	2.04573	23635.6	2.3754	**
3	E_B2MPE_V3.4	Butanoic acid, 2-methylpropyl ester	F	VED3.4	2022	27822030-31666927	3.8449	57.5049	0	n.c.	n.c.	*
3	E_BBE_V3.4	Butanoic acid, butyl ester	R	VED3.4	2022	27822030-31666927	3.8449	95.5292	0	n.c.	n.c.	*
3	E_BME_V3.4	Butanoic acid, methyl ester	F	VED3.4	2022	27822030-31666927	3.8449	62.5598	0	n.c.	n.c.	*
3	E_BPE_V3.4	Butanoic acid, propyl ester	R	VED3.4	2022	27822030-31666927	3.8449	169.218	0.230566	73292.6	2.86565	**
3	E_BZEE_V3.4	Benzoic acid, ethyl ester	F	VED3.4	2022	27822030-31666927	3.8449	9.84382	0	n.c.	n.c.	**
3	E_ETG_V3.4	Ethyl tiglate	F	VED3.4	2022	27822030-31666927	3.8449	63.4062	0.278278	22685.2	2.35765	*
3	E_ETG_V3.4	#N/A	R	VED3.4	2022	24894258-31666927	6.77267	27.9993	0	n.c.	n.c.	***
3	E_HPEE_V3.4	Heptanoic acid, ethyl ester	F	VED3.4	2022	27822030-31666927	3.8449	9.44422	0	n.c.	n.c.	*
3	E_HPEE_V3.4	#N/A	R	VED3.4	2022	24894258-31666927	6.77267	11.7008	0	n.c.	n.c.	***
3	E_HX2MPE_V3.4	Hexanoic acid, 2-methylpropyl ester	R	VED3.4	2022	27822030-31666927	3.8449	80.1428	0.145351	55037.4	2.74145	**
3	E_HXME_V3.4	Hexanoic acid, methyl ester	F	VED3.4	2022	27822030-31666927	3.8449	31.3553	0	n.c.	n.c.	**
3	E_HXPE_V3.4	Hexanoic acid, propyl ester	R	VED3.4	2022	27822030-31666927	3.8449	26.8968	0	n.c.	n.c.	*
3	E_OEE_V3.4	Octanoic acid, ethyl ester	R	VED3.4	2022	27822030-31666927	3.8449	15.6566	0	n.c.	n.c.	***
3	E_OME_V3.4	Octanoic acid, methyl ester	R	VED3.4	2022	27822030-31666927	3.8449	7.38759	0	n.c.	n.c.	*
3	E_P2M2MBE_V3.4	Propanoic acid, 2-methyl-, 2-methylbutyl ester	R	VED3.4	2022	27822030-31666927	3.8449	29.9708	0	n.c.	n.c.	*
3	E_P2M2MPE_V3.4	Propanoic acid, 2-methyl-, 2-methylpropyl ester	R	VED3.4	2022	27822030-31666927	3.8449	74.0391	0.484986	15166.2	2.18373	*
3	E_PBE_V3.4	Propanoic acid, butyl ester	R	VED3.4	2022	27822030-31666927	3.8449	29.5334	0	n.c.	n.c.	*
3	E_PNEE_V3.4	Pentanoic acid, ethyl ester	R	VED3.4	2022	27822030-31666927	3.8449	86.5057	0.798159	10738.2	2.03496	*
4	AD_2HPLZ_V4.2	2-Heptenal-(Z)	R	VED4.2	2021	14921028-22475683	7.55466	143.215	32.7699	337.032	0.640513	*
4	AD_OCL_V4.2	Octanal	R	VED4.2	2021	14921028-22475683	7.55466	160.346	25.2203	535.784	0.803309	*
4	AL_1B3M_V4.3	1-Butanol, 3-methyl-	R	VED4.3_C	2022	22475683-34318044	11.8424	353.441	93.3283	278.707	0.578304	*
4	AL_BZOL_V4.3	Benzyl Alcohol	R	VED4.3_C	2022	22475683-34318044	11.8424	433.455	111.165	289.921	0.590977	*
4	E_3HX1OAZ_V4.1	3-Hexen-1-ol, acetate-(Z)	F	VED4.1	2021	0-2448466	2.44847	31.6867	0	n.c.	n.c.	*
4	E_HXHXE_V4.1	Hexanoic acid, hexyl ester	R	VED4.1	2021	0-2448466	2.44847	2.26568	0	n.c.	n.c.	*
5	AD_24HPDLEE_V5.1	2,4-Heptadienal-(E,E)	R	VED5.1_C	2022	0-8044123	8.04412	4211.81	1508.66	179.176	0.445878	*
5	AD_26NNDLEZ_V5.1	2,6-Nonadienal-(E,Z)	R	VED5.1_C	2022	0-8044123	8.04412	23.4526	1.59319	1372.05	1.16792	*
5	AD_26NNDLEZ_V5.4	2,6-Nonadienal-(E,Z)	R	VED5.4	2021	25675187-28474766	2.79958	68.0639	4.73024	1338.91	1.15803	***
5	AD_2NNLE_V5.1	2-Nonenal-(E)	R	VED5.1_C	2022	0-8044123	8.04412	38.6763	3.91392	888.172	0.994832	**
5	AD_2NNLE_V5.4	2-Nonenal-(E)	R	VED5.4	2021	25675187-28474766	2.79958	100.089	0	n.c.	n.c.	***
5	AD_BZACALD_V5.1	Benzeneacetaldehyde	R	VED5.1_C	2022	0-8044123	8.04412	1065.67	335.978	217.183	0.50131	*
5	AD_NNL_V5.4	Nonanal	R	VED5.4	2021	25675187-28474766	2.79958	7803.84	1827.03	327.133	0.630564	*
5	Alcohols_V5.4	Alcohols	F	VED5.4	2021	25675187-28474766	2.79958	4899.4	1930.44	153.797	0.404487	**
5	Alcohols_Total_V5.4	#N/A	R	VED5.4	2021	28336873-29324171	0.987298	1899.64	805.826	135.738	0.37243	*
5	AL_1O3O_V5.1	1-Octen-3-one	R	VED5.1_C	2022	0-8044123	8.04412	234.764	143.811	63.2448	0.212839	*
5	AL_1O3O_V5.4	1-Octen-3-one	F	VED5.4	2021	25675187-28474766	2.79958	2343.77	810.65	189.123	0.461083	**
5	AL_1O3O_V5.4	#N/A	R	VED5.4	2021	28336873-29324171	0.987298	468.148	193.825	141.532	0.382974	**
5	AL_1OCOL_V5.4	1-Octanol	R	VED5.4	2021	25675187-28474766	2.79958	134.348	19.3246	595.22	0.842122	*
5	E_3HX1OAZ_V5.4	3-Hexen-1-ol, acetate-(Z)	R	VED5.4	2021	25675187-28474766	2.79958	174.785	0	n.c.	n.c.	***
5	E_A2MPE_V5.4	Acetic acid, 2-methylpropyl ester	R	VED5.4	2021	25675187-28474766	2.79958	3614.19	517.818	597.965	0.843834	*
5	E_A2PHEE_V5.4	Acetic acid, 2-phenylethyl ester	F	VED5.4	2021	25675187-28474766	2.79958	196.604	2.60495	7447.3	1.87779	**
5	E_ABE_V5.4	Acetic acid, butyl ester	R	VED5.4	2021	25675187-28474766	2.79958	685.683	100.051	585.331	0.8359	*
5	E_AHXE_V5.4	Acetic acid, hexyl ester	R	VED5.4	2021	25675187-28474766	2.79958	2037.62	215.553	845.301	0.97557	*
5	E_AOE_V5.4	Acetic acid, octyl ester	R	VED5.4	2021	25675187-28474766	2.79958	49.9602	1.61183	2999.59	1.4913	**
5	E_B2M.BE_V5.4	Butanoic acid, 2-methyl-, butyl ester	R	VED5.4	2021	25675187-28474766	2.79958	62.1851	11.7332	429.995	0.724271	*
5	E_BME_V5.4	Butanoic acid, methyl ester	R	VED5.4	2021	25675187-28474766	2.79958	239.398	18.6228	1185.51	1.10907	*
5	E_BZAEE_V5.4	Benzeneacetic acid, ethyl ester	R	VED5.4	2021	25675187-28474766	2.79958	97.9136	12.5946	677.425	0.890658	*
5	E_HXHXE_V5.4	Hexanoic acid, hexyl ester	R	VED5.4	2021	25675187-28474766	2.79958	7.9924	0	n.c.	n.c.	*
5	E_NPA_V5.4	n-Propyl acetate	R	VED5.4	2021	25675187-28474766	2.79958	219.006	41.9143	422.509	0.718094	*
5	E_P2M.BE_V5.4	Propanoic acid, 2-methyl-, butyl ester	R	VED5.4	2021	25675187-28474766	2.79958	41.7784	40.3322	3.58577	0.0153001	*
5	E_P2M2MBE_V5.4	Propanoic acid, 2-methyl-, 2-methylbutyl ester	R	VED5.4	2021	25675187-28474766	2.79958	321.381	30.409	956.861	1.02402	*
5	E_PBE_V5.4	Propanoic acid, butyl ester	R	VED5.4	2021	25675187-28474766	2.79958	61.8547	0	n.c.	n.c.	***
5	Terpenes_V5.4	Terpenes	F	VED5.4	2021	25675187-28474766	2.79958	432.45	129.714	233.387	0.522949	**
5	T_αTEROL_V5.4	α-Terpineol	F	VED5.4	2021	25675187-28474766	2.79958	34.6434	12.2916	181.845	0.450011	*
5	T_EUL_V5.4	Eucalyptol	F	VED5.4	2021	25675187-28474766	2.79958	326.692	94.8242	244.524	0.537219	*
6	%Aldehydes_V6.3	Aldehydes	F	VED6.3	2020	7470470-37384976	29.9145	3.79774	61.1575	-93.7902	-1.20692	**
6	Aldehydes_%_V6.3	#N/A	R	VED6.3	2020	4668974-33254269	28.5853	44.2583	91.0092	-51.3694	-0.313091	**
6	Aldehydes_V6.3	Aldehydes	R	VED6.3	2020	7470470-37384976	29.9145	28267.6	11828.4	138.98	0.378361	**
6	AD_DCL_V6.3	Decanal	F	VED6.3	2020	7470470-37384976	29.9145	26.0182	146.479	-82.2375	-0.750497	*
6	AD_NNL_V6.3	Nonanal	R	VED6.3	2020	7470470-37384976	29.9145	3589.7	240.522	1392.46	1.1739	**
6	%Alcohols_V6.3	Alcohols	F	VED6.3	2020	7470470-37384976	29.9145	3.33821	13.5956	-75.4464	-0.609885	**
6	Alcohols_%_V6.3	#N/A	R	VED6.3	2020	4668974-33254269	28.5853	1.19989	4.11177	-70.8183	-0.534889	**
6	Alcohols_V6.3	Alcohols	F	VED6.3	2020	7470470-37384976	29.9145	2388.66	724.957	229.49	0.517842	*
6	Alcohols_Total_V6.3	#N/A	R	VED6.3	2020	4668974-33254269	28.5853	856.82	452.501	89.3518	0.27727	**
6	AL_1B2M_V6.3	1-Butanol, 2-methyl-	F	VED6.3	2020	7470470-37384976	29.9145	219.336	0.559793	39081.6	2.59308	***
6	AL_ETH_V6.3	Ethanol	F	VED6.3	2020	7470470-37384976	29.9145	466.778	21.6994	2051.11	1.33266	**
6	%Esters_V6.3	Esters	F	VED6.3	2020	7470470-37384976	29.9145	92.3674	17.2882	434.281	0.727769	**
6	Esters_%_V6.3	#N/A	R	VED6.3	2020	4668974-33254269	28.5853	54.2125	3.47909	1458.24	1.19263	**
6	%Ethyl esters_V6.3	Ethyl esters	F	VED6.3	2020	7470470-37384976	29.9145	56.6935	11.199	406.238	0.704355	**
6	Ethyl esters_%_V6.3	#N/A	R	VED6.3	2020	4668974-33254269	28.5853	26.5114	2.52333	950.653	1.02146	**
6	Esters_V6.3	Esters	F	VED6.3	2020	7470470-37384976	29.9145	68511.7	1068.85	6309.87	1.80685	**
6	Esters_Total_V6.3	#N/A	R	VED6.3	2020	4668974-33254269	28.5853	42230	585.574	7111.73	1.85804	**
6	Ethyl esters_V6.3	Ethyl esters	F	VED6.3	2020	7470470-37384976	29.9145	43493.6	706.628	6055.1	1.78923	**
6	Ethyl esters_Total_V6.3	#N/A	R	VED6.3	2020	4668974-33254269	28.5853	20575.5	380.949	5301.12	1.73248	**
6	Acetates_V6.3	Acetates	F	VED6.3	2020	7470470-37384976	29.9145	35010.3	630.42	5453.49	1.74457	**
6	E_1B2MA_V6.3	1-Butanol, 2-methyl-, acetate	R	VED6.3	2020	7470470-37384976	29.9145	2782.13	9.99869	27725	2.44443	*
6	E_1B3MA_V6.3	1-Butanol, 3-methyl-, acetate	F	VED6.3	2020	7470470-37384976	29.9145	424.246	1.7384	24304.4	2.38747	**
6	E_1B3MA_V6.3	#N/A	R	VED6.3	2020	4668974-33254269	28.5853	1545.13	37.7026	3998.21	1.61259	***
6	E_23BOLDA_V6.3	2,3-Butanedioldiacetate,1	R	VED6.3	2020	7470470-37384976	29.9145	1294.79	2.56396	50399.7	2.70329	**
6	E_24HXDEE_V6.3	2,4-Hexadienoic acid, ethyl ester	F	VED6.3	2020	7470470-37384976	29.9145	161.978	0	n.c.	n.c.	***
6	E_2B1O3MA_V6.2	2-Buten-1-ol, 3-methyl-, acetate	F	VED6.2	2022	2430563-7470470	5.03991	7.34946	0	n.c.	n.c.	*
6	E_2B1O3MA_V6.3	2-Buten-1-ol, 3-methyl-, acetate	F	VED6.3	2020	7470470-37384976	29.9145	61.6285	0	n.c.	n.c.	***
6	E_2B1O3MA_V6.3	#N/A	R	VED6.3	2020	4668974-33254269	28.5853	25.8596	0.521838	4855.48	1.69509	***
6	E_3HX1OAZ_V6.2	3-Hexen-1-ol, acetate-(Z)	F	VED6.2	2022	2430563-7470470	5.03991	197.054	0	n.c.	n.c.	*
6	E_3HX1OAZ_V6.3	3-Hexen-1-ol, acetate-(Z)	R	VED6.3	2020	7470470-37384976	29.9145	380.166	0.615579	61657.5	2.79069	**
6	E_3HXMEZ_V6.2	3-Hexenoic acid, methyl ester-(Z)	R	VED6.2	2022	2430563-7470470	5.03991	7.42025	0	n.c.	n.c.	**
6	E_3MTHPEE_V6.3	3-(Methylthio)propanoic acid ethyl ester	F	VED6.3	2020	7470470-37384976	29.9145	957.023	1.27202	75136.2	2.87643	***
6	E_3MTHPEE_V6.3	#N/A	R	VED6.3	2020	4668974-33254269	28.5853	71.2799	0	n.c.	n.c.	**
6	E_A2MPE_V6.3	Acetic acid, 2-methylpropyl ester	F	VED6.3	2020	7470470-37384976	29.9145	6686.1	95.8491	6875.65	1.84358	*
6	E_A2MPE_V6.3	#N/A	R	VED6.3	2020	4668974-33254269	28.5853	3465.3	20.6365	16692.1	2.22511	***
6	E_A2PHEE_V6.3	Acetic acid, 2-phenylethyl ester	F	VED6.3	2020	7470470-37384976	29.9145	88.3178	0.751456	11652.9	2.07014	**
6	E_A2PHEE_V6.3	#N/A	R	VED6.3	2020	4668974-33254269	28.5853	160.609	0.42796	37429	2.57437	***
6	E_ABE_V6.3	Acetic acid, butyl ester	F	VED6.3	2020	7470470-37384976	29.9145	2101.07	17.1307	12164.9	2.08866	**
6	E_ABE_V6.3	#N/A	R	VED6.3	2020	4668974-33254269	28.5853	757.716	7.71129	9726.06	1.99238	***
6	E_AHXE_V6.3	Acetic acid, hexyl ester	F	VED6.3	2020	7470470-37384976	29.9145	2406.15	25.3572	9389.01	1.97722	*
6	E_AHXE_V6.3	#N/A	R	VED6.3	2020	4668974-33254269	28.5853	2280.47	14.4091	15726.5	2.19939	**
6	E_AOE_V6.3	Acetic acid, octyl ester	R	VED6.3	2020	7470470-37384976	29.9145	14.546	0	n.c.	n.c.	**
6	E_APHME_V6.3	Acetic acid, phenylmethyl ester	R	VED6.3	2020	7470470-37384976	29.9145	6766.1	51.1651	13124.1	2.12136	**
6	E_APNE_V6.3	Acetic acid, pentyl ester	F	VED6.3	2020	7470470-37384976	29.9145	534.792	0.524384	101885	3.00854	***
6	E_APNE_V6.3	#N/A	R	VED6.3	2020	4668974-33254269	28.5853	122.055	0	n.c.	n.c.	**
6	E_B2M.BE_V6.3	Butanoic acid, 2-methyl-, butyl ester	R	VED6.3	2020	7470470-37384976	29.9145	7.85526	0	n.c.	n.c.	**
6	E_B2M.PE_V6.3	Butanoic acid, 2-methyl-, propyl ester	F	VED6.3	2020	7470470-37384976	29.9145	57.0583	0	n.c.	n.c.	**
6	E_B2M.PE_V6.3	#N/A	R	VED6.3	2020	4668974-33254269	28.5853	29.1145	0	n.c.	n.c.	**
6	E_B2M2MBE_V6.3	Butanoic acid, 2-methyl-, 2-methylbutyl ester	F	VED6.3	2020	7470470-37384976	29.9145	32.5924	0	n.c.	n.c.	*
6	E_B2MBE_V6.3	Butanoic acid, 2-methylbutyl ester	R	VED6.3	2020	7470470-37384976	29.9145	132.032	1.18752	11018.3	2.04604	**
6	E_B2MME_V6.3	Butanoic acid, 2-methyl-, methyl ester	F	VED6.3	2020	7470470-37384976	29.9145	920.276	6.01943	15188.4	2.18436	**
6	E_B2MME_V6.3	#N/A	R	VED6.3	2020	4668974-33254269	28.5853	563.855	5.07222	11016.5	2.04597	**
6	E_B2MPE_V6.3	Butanoic acid, 2-methylpropyl ester	F	VED6.3	2020	7470470-37384976	29.9145	45.4301	0	n.c.	n.c.	**
6	E_B2MPE_V6.3	#N/A	R	VED6.3	2020	4668974-33254269	28.5853	326.269	4.93793	6507.41	1.82003	***
6	E_B3M2MPE_V6.3	Butanoic acid, 3-methyl-, 2-methylpropyl ester	R	VED6.3	2020	7470470-37384976	29.9145	158.612	1.69898	9235.73	1.97015	***
6	E_B3MEE_V6.3	Butanoic acid, 3-methyl-, ethyl ester	F	VED6.3	2020	7470470-37384976	29.9145	419.637	4.10247	10128.9	2.00983	**
6	E_B3MEE_V6.3	#N/A	R	VED6.3	2020	4668974-33254269	28.5853	455.24	7.05539	6352.37	1.80972	*
6	E_BEE_V6.3	Butanoic acid, ethyl ester	R	VED6.3	2020	7470470-37384976	29.9145	2938.08	46.9585	6156.76	1.79635	*
6	E_BME_V6.2	Butanoic acid, methyl ester	F	VED6.2	2022	2430563-7470470	5.03991	59.5367	0	n.c.	n.c.	*
6	E_BME_V6.3	Butanoic acid, methyl ester	F	VED6.3	2020	7470470-37384976	29.9145	58.788	0.38061	15345.7	2.18881	*
6	E_BPE_V6.3	Butanoic acid, propyl ester	F	VED6.3	2020	7470470-37384976	29.9145	63.5044	1.28805	4830.28	1.69287	**
6	E_BPE_V6.3	#N/A	R	VED6.3	2020	4668974-33254269	28.5853	47.7508	0.328396	14440.6	2.16258	*
6	E_BZAEE_V6.3	Benzeneacetic acid, ethyl ester	F	VED6.3	2020	7470470-37384976	29.9145	692.441	0.492356	140538	3.1481	***
6	E_BZAEE_V6.3	#N/A	R	VED6.3	2020	4668974-33254269	28.5853	36.5813	0	n.c.	n.c.	**
6	E_BZEE_V6.3	Benzoic acid, ethyl ester	F	VED6.3	2020	7470470-37384976	29.9145	77.0746	0	n.c.	n.c.	***
6	E_E3ACXB_V6.3	Ethyl-3-acetoxybutyrate	F	VED6.3	2020	7470470-37384976	29.9145	136.487	0	n.c.	n.c.	***
6	E_E3ACXB_V6.3	#N/A	R	VED6.3	2020	4668974-33254269	28.5853	77.6521	0	n.c.	n.c.	**
6	E_EAC_V6.3	Ethyl Acetate	F	VED6.3	2020	7470470-37384976	29.9145	4926.47	287.698	1612.37	1.2336	**
6	E_EMTHAC_V6.3	Ethyl (methylthio)acetate	R	VED6.3	2020	7470470-37384976	29.9145	1519.76	6.25656	24190.6	2.38544	**
6	E_ETG_V6.2	Ethyl tiglate	R	VED6.2	2022	2430563-7470470	5.03991	37.8571	0	n.c.	n.c.	*
6	E_ETG_V6.3	Ethyl tiglate	F	VED6.3	2020	7470470-37384976	29.9145	120.174	0	n.c.	n.c.	***
6	E_ETG_V6.3	#N/A	R	VED6.3	2020	4668974-33254269	28.5853	27.2728	0	n.c.	n.c.	**
6	E_HPEE_V6.2	Heptanoic acid, ethyl ester	F	VED6.2	2022	2430563-7470470	5.03991	65.9516	0	n.c.	n.c.	*
6	E_HPEE_V6.2	#N/A	R	VED6.2	2022	192644-9195571	9.00293	24.5416	0	n.c.	n.c.	*
6	E_HPEE_V6.3	Heptanoic acid, ethyl ester	F	VED6.3	2020	7470470-37384976	29.9145	137.168	0.180853	75744.8	2.87993	***
6	E_HPEE_V6.3	#N/A	R	VED6.3	2020	4668974-33254269	28.5853	14.0883	0	n.c.	n.c.	**
6	E_HX2MPE_V6.3	Hexanoic acid, 2-methylpropyl ester	R	VED6.3	2020	7470470-37384976	29.9145	94.5654	0.432022	21789	2.34023	***
6	E_HXEE_V6.3	Hexanoic acid, ethyl ester	F	VED6.3	2020	7470470-37384976	29.9145	8961.45	14.4752	61809	2.79175	**
6	E_HXME_V6.2	Hexanoic acid, methyl ester	F	VED6.2	2022	2430563-7470470	5.03991	7.72479	0	n.c.	n.c.	*
6	E_HXME_V6.3	Hexanoic acid, methyl ester	F	VED6.3	2020	7470470-37384976	29.9145	99.2878	0	n.c.	n.c.	***
6	E_NPA_V6.3	n-Propyl acetate	F	VED6.3	2020	7470470-37384976	29.9145	398.338	3.72766	10586	2.02881	*
6	E_NPA_V6.3	#N/A	R	VED6.3	2020	4668974-33254269	28.5853	102.927	1.03533	9841.5	1.99745	***
6	E_OEE_V6.2	Octanoic acid, ethyl ester	R	VED6.2	2022	2430563-7470470	5.03991	71.8298	0	n.c.	n.c.	*
6	E_OEE_V6.3	Octanoic acid, ethyl ester	F	VED6.3	2020	7470470-37384976	29.9145	63.0714	0	n.c.	n.c.	***
6	E_P2M.BE_V6.3	Propanoic acid, 2-methyl-, butyl ester	F	VED6.3	2020	7470470-37384976	29.9145	8.30622	0	n.c.	n.c.	*
6	E_P2M2MBE_V6.3	Propanoic acid, 2-methyl-, 2-methylbutyl ester	R	VED6.3	2020	7470470-37384976	29.9145	72.974	0	n.c.	n.c.	**
6	E_P2M2MPE_V6.3	Propanoic acid, 2-methyl-, 2-methylpropyl ester	F	VED6.3	2020	7470470-37384976	29.9145	92.2676	0	n.c.	n.c.	*
6	E_P2M2MPE_V6.3	#N/A	R	VED6.3	2020	4668974-33254269	28.5853	250.377	0.779165	32034.1	2.50697	***
6	E_P2MEE_V6.3	Propanoic acid, 2-methyl-, ethyl ester	R	VED6.3	2020	7470470-37384976	29.9145	1317.17	22.9043	5650.74	1.75972	*
6	E_P2MME_V6.3	Propanoic acid, 2-methyl-, methyl ester	F	VED6.3	2020	7470470-37384976	29.9145	32.0855	0.259602	12259.5	2.092	*
6	E_P2MME_V6.3	#N/A	R	VED6.3	2020	4668974-33254269	28.5853	32.0846	0.150534	21213.8	2.32866	**
6	E_P2MPE_V6.3	Propanoic acid, 2-methylpropyl ester	R	VED6.3	2020	7470470-37384976	29.9145	130.391	0.91218	14194.5	2.15517	***
6	E_PNEE_V6.3	Pentanoic acid, ethyl ester	F	VED6.3	2020	7470470-37384976	29.9145	470.307	0.764848	61390.3	2.78881	***
6	K_35O2OEE_V6.4	3,5-Octadien-2-one-(E,E)	R	VED6.4_C	2022	32436928-38297372	5.86044	32.5604	6.35966	411.984	0.709256	*
6	Terpenes_V6.3	Terpenes	F	VED6.3	2020	7470470-37384976	29.9145	169.829	20.7847	717.085	0.912267	**
6	T_EUL_V6.3	Eucalyptol	R	VED6.3	2020	7470470-37384976	29.9145	42.1773	2.97394	1318.23	1.15175	*
7	%Aldehydes_V7.1	Aldehydes	F	VED7.1_C	2022	0-2622585	2.62258	4.7957	58.9091	-91.8592	-1.08933	***
7	Aldehydes_%_V7.1	#N/A	R	VED7.1	2022	605385-4640077	4.03469	39.624	90.8006	-56.3616	-0.360131	***
7	Aldehydes_V7.1	Aldehydes	F	VED7.1_C	2022	2622585-20725487	18.1029	7005.77	2630.74	166.304	0.425378	**
7	Aldehydes_Total_V7.2	#N/A		VED7.2_C	2022	605385-4640077	4.03469	9402.94	2630.74	257.425	0.553185	*
7	AD_26NNDLEZ_V7.1	2,6-Nonadienal-(E,Z)	F	VED7.1_C	2022	2622585-20725487	18.1029	2338.07	344.315	579.05	0.831902	**
7		#N/A	F	VED7.2_C	2022	605385-4640077		2075.97	344.315	502.927	0.780265	*
7		#N/A	R	VED7.1_C	2022	605385-4640077		36.7648	1.59319	2207.62	1.36316	***
7		#N/A	R	VED7.2_C	2022	605385-4640077		85.5415	1.59319	5269.18	1.72991	*
7	AD_2B2M_V7.1	2-Butenal, 2-methyl-	F	VED7.1_C	2022	2622585-20725487	4.03469	89.7219	0	n.c.	n.c.	***
7	AD_2B2M_V7.2	#N/A	F	VED7.2_C	2022	605385-4640077	4.03469	63.6676	0	n.c.	n.c.	**
7	AD_2HPLZ_V7.1	2-Heptenal-(Z)	R	VED7.1_C	2022	2622585-20725487	4.03469	0	104.166	-100	n.c.	*
7	AD_2HPLZ_V7.2	#N/A	F	VED7.2_C	2022	605385-4640077	4.03469	298.648	81.8404	264.915	0.562192	*
7	AD_2NNLE_V7.1	2-Nonenal-(E)	F	VED7.1_C	2022	0-2622585	4.03469	800.341	217.967	267.185	0.564885	*
7	AD_BZACALD_V7.1	Benzeneacetaldehyde	F	VED7.1_C	2022	0-2622585	4.03469	23.9627	1.64245	1358.96	1.16404	**
7	AD_BZALD_V7.1	Benzaldehyde	F	VED7.1_C	2022	0-2622585	4.03469	521.122	75.0206	594.639	0.841759	***
7	AD_HPL_V7.1	Heptanal	F	VED7.1_C	2022	0-2622585	4.03469	436.84	167.246	161.196	0.416967	**
7	AD_NNL_V7.1	Nonanal	R	VED7.1_C	2022	0-2622585	4.03469	2140.33	386.774	453.379	0.743022	***
7	AD_OCL_V7.1	Octanal	R	VED7.1_C	2022	0-2622585	4.03469	0	125.428	-100	n.c.	*
7	%Alcohols_V7.1	Alcohols	F	VED7.1_C	2022	2622585-20725487	4.03469	4.27735	17.9869	-76.2196	-0.623781	**
7	Alcohols_%_V7.2	#N/A	R	VED7.2_C	2022	605385-4640077	4.03469	1.79105	3.80961	-52.9861	-0.327774	*
7	Alcohols_V7.1	Alcohols	F	VED7.1_C	2022	2622585-20725487	4.03469	6344.39	795.734	697.3	0.901622	***
7		#N/A	F	VED7.2_C				4102.77	795.734	415.596	0.71231	**
7		#N/A	R	VED7.1_C				2399.46	906.477	164.702	0.422757	***
7	AL_1B2M_V7.1	1-Butanol, 2-methyl-	F	VED7.1_C	2022	0-2622585	4.03469	805.423	0.938577	85713.2	2.93355	***
7	AL_1B2M_V7.1	#N/A	R		2022	605385-4640077	4.03469	888.823	33.5952	2545.68	1.42254	***
7	AL_1BOL_V7.1	1-Butanol	F	VED7.1_C	2022	0-2622585	4.03469	30.7957	0	n.c.	n.c.	***
7	AL_1HXOL_V7.1	1-Hexanol	F	VED7.1_C	2022	0-2622585	4.03469	1642.38	57.7813	2742.4	1.45369	*
7	AL_1O3O_V7.2	1-Octen-3-one	F	VED7.2_C	2022	0-2622585	4.03469	995.673	410.281	142.681	0.385035	**
7	AL_1OCOL_V7.1	1-Octanol	R	VED7.1_C	2022	0-2622585	4.03469	80.4662	12.5299	542.194	0.807666	*
7	AL_1PN3O_V7.1	1-Penten-3-one	R	VED7.1_C	2022	0-2622585	4.03469	0	172.726	-100	n.c.	*
7	AL_36NNDLEZ_V7.1	3,6-Nonadienol-(E,Z)	F	VED7.1_C	2022	2622585-20725487	4.03469	445.058	1.06314	41762.4	2.62182	***
7	AL_36NNDLEZ_V7.2	#N/A	F	VED7.2_C	2022	605385-4640077	4.03469	304.411	1.06314	28533.1	2.45687	*
7	AL_3HX1OZ_V7.1	3-Hexen-1-ol-(Z)	F	VED7.1_C	2022	0-2622585	4.03469	0	88.4465	-100	n.c.	*
7	AL_3HX1OZ_V7.1	#N/A	R	VED7.1	2022	605385-4640077	4.03469	0	62.3564	-100	n.c.	*
7	AL_BZOL_V7.1	Benzyl Alcohol	F	VED7.1_C	2022	0-2622585	4.03469	315.552	72.7994	333.454	0.636943	*
7	AL_ETH_V7.1	Ethanol	F	VED7.1_C	2022	0-2622585	4.03469	2109.65	26.6492	7816.36	1.89853	*
7	AL_PHEOL_V7.1	Phenylethyl Alcohol	F	VED7.1_C	2022	0-2622585	4.03469	173.812	19.6434	784.836	0.946863	**
7	%Esters_V7.1	Esters	F	VED7.1_C	2022	0-2622585	4.03469	89.6005	16.9997	427.072	0.72187	***
7	Esters_%_V7.1	#N/A	R	VED7.1	2022	605385-4640077	4.03469	57.7181	3.745	1441.21	1.18786	***
7	%Ethyl esters_V7.1	Ethyl esters	F	VED7.1_C	2022	0-2622585	4.03469	64.4048	12.8399	401.598	0.700356	*
7	Ethyl esters_%_V7.1	#N/A	R	VED7.1	2022	605385-4640077	4.03469	44.8696	3.13045	1333.32	1.15634	*
7	Esters_V7.1	Esters	F	VED7.1_C	2022	0-2622585	4.03469	135627	1245.93	10785.6	2.03685	***
7	Esters_Total_V7.1	#N/A	R	VED7.1	2022	605385-4640077	4.03469	63924.3	832.176	7581.58	1.88545	***
7	Ethyl esters_V7.1	Ethyl esters	F	VED7.1_C	2022	0-2622585	4.03469	97406.4	984.577	9793.23	1.99534	***
7	Ethyl esters_Total_V7.1	#N/A	R	VED7.1	2022	605385-4640077	4.03469	48336.2	701.552	6789.89	1.83821	*
7	Acetates_V7.1	Acetates	F	VED7.1_C	2022	0-2622585	4.03469	50013.4	869.322	5653.15	1.75991	*
7	Acetates_Total_V7.1	#N/A	R	VED7.1	2022	605385-4640077	4.03469	12076.5	529.6	2180.3	1.35799	*
7	E_12PLDA_V7.1	1,2-Propanediol diacetate	F	VED7.1_C	2022	0-2622585	4.03469	70.6154	0	n.c.	n.c.	***
7	E_1B2MA_V7.1	1-Butanol, 2-methyl-, acetate	F	VED7.1_C	2022	0-2622585	4.03469	4971.74	21.5697	22949.6	2.36266	*
7	E_1B2MA_V7.1	#N/A	R	VED7.1	2022	605385-4640077	4.03469	836.988	3.01253	27683.5	2.44379	***
7	E_1B3MA_V7.1	1-Butanol, 3-methyl-, acetate	F	VED7.1_C	2022	0-2622585	4.03469	188.624	1.88194	9922.83	2.00099	**
7	E_23BOLDA_V7.1	2,3-Butanedioldiacetate	F	VED7.1_C	2022	2622585-20725487	4.03469	7528.63	13.5305	55541.9	2.7454	**
7		#N/A	R	VED7.1		605385-4640077	4.03469	400.973	2.1879	18226.9	2.26309	***
7		#N/A	R	VED7.2_C		605385-4640077	4.03469	3208.06	2.1879	146527	3.16622	*
7	E_24HXDEE_V7.1	2,4-Hexadienoic acid, ethyl ester	F	VED7.1_C	2022	2622585-20725487	4.03469	777.956	0	n.c.	n.c.	***
7	E_24HXDEE_V7.1	#N/A	R	VED7.1	2022	605385-4640077	4.03469	59.2045	0	n.c.	n.c.	***
7	E_24HXDEE_V7.2	#N/A	F	VED7.2_C	2022	605385-4640077	4.03469	160.813	0	n.c.	n.c.	**
7	E_2B1O3MA_V7.1	2-Buten-1-ol, 3-methyl-, acetate	F	VED7.1_C	2022	2622585-20725487	4.03469	94.3047	0	n.c.	n.c.	***
7	E_2B1O3MA_V7.2	#N/A		VED7.2_C	2022	605385-4640077	4.03469	83.0439	0	n.c.	n.c.	**
7	E_2B1O3MA_V7.2	#N/A	R	VED7.2_C	2022	605385-4640077	4.03469	54.5398	0	n.c.	n.c.	***
7	E_3HX1OAZ_V7.1	3-Hexen-1-ol, acetate-(Z)	F	VED7.1_C	2022	2622585-20725487	4.03469	112.429	0	n.c.	n.c.	***
7	E_3HX1OAZ_V7.2	#N/A		VED7.2_C	2022	605385-4640077	4.03469	125.52	0	n.c.	n.c.	**
7	E_3MTHPEE_V7.1	3-(Methylthio)propanoic acid ethyl ester	F	VED7.1_C	2022	2622585-20725487	4.03469	3471.15	1.99323	174047	3.24092	***
7	E_3MTHPEE_V7.1	#N/A	R	VED7.1	2022	605385-4640077	4.03469	362.758	0	n.c.	n.c.	***
7	E_3MTHPEE_V7.2	#N/A	R	VED7.2_C	2022	605385-4640077	4.03469	148.296	0	n.c.	n.c.	***
7	E_3MTHPME_V7.1	3-(Methylthio)propanoic acid methyl ester	F	VED7.1_C	2022	2622585-20725487	4.03469	20.3327	0.0069979	290454	3.46323	*
7	E_3MTHPME_V7.1	#N/A	R	VED7.1	2022	605385-4640077	4.03469	10.7313	0	n.c.	n.c.	*
7	E_3MTHPME_V7.2	#N/A	R	VED7.2_C	2022	605385-4640077	4.03469	23.0961	0	n.c.	n.c.	***
7	E_A2MPE_V7.1	Acetic acid, 2-methylpropyl ester	F	VED7.1_C	2022	2622585-20725487	4.03469	9268.55	81.9805	11205.8	2.0533	**
7	E_A2MPE_V7.1	#N/A	R	VED7.1	2022	605385-4640077	4.03469	1040.2	2.25294	46070.9	2.66437	***
7	E_A2MPE_V7.2	#N/A	R	VED7.2_C	2022	605385-4640077	4.03469	2543.49	2.25294	112796	3.05268	**
7	E_A2PHEE_V7.2	Acetic acid, 2-phenylethyl ester	R	VED7.2_C	2022	2622585-20725487	25.9738	27.0371	0	n.c.	n.c.	***
7	E_ABE_V7.1	Acetic acid, butyl ester	F	VED7.1_C	2022	2622585-20725487	4.03469	3618.63	3.1372	115246	3.062	***
7		#N/A	R			605385-4640077	4.03469	156.491	0	n.c.	n.c.	*
7		#N/A	F	VED7.2_C		605385-4640077	4.03469	1743.69	3.1372	55480.9	2.74493	*
7		#N/A	R	VED7.2		605385-4640077	4.03469	1029.57	0	n.c.	n.c.	***
7	E_AHPE_V7.2	Acetic acid, heptyl ester	R	VED7.2_C	2022	2622585-20725487	25.9738	95.0733	0	n.c.	n.c.	*
7	E_AHXE_V7.1	Acetic acid, hexyl ester	R	VED7.1_C	2022	0-2622585	4.03469	782.941	12.0768	6383	1.81178	*
7	E_AME_V7.1	Acetic acid, methyl ester	F	VED7.1_C	2022	0-2622585	4.03469	451.091	10.3459	4260.08	1.63949	*
7	E_AME_V7.1	#N/A	R	VED7.1	2022	605385-4640077	4.03469	159.6	10.7888	1379.31	1.17006	*
7	E_APHME_V7.1	Acetic acid, phenylmethyl ester	F	VED7.1_C	2022	0-2622585	4.03469	607.091	30.468	1892.55	1.29941	*
7	E_APHME_V7.1	#N/A	R	VED7.1	2022	605385-4640077	4.03469	285.833	21.4932	1229.88	1.12381	**
7	E_APNE_V7.1	Acetic acid, pentyl ester	F	VED7.1_C	2022	2622585-20725487	4.03469	939.026	0.706026	132901	3.12386	***
7		#N/A		VED7.2_C		605385-4640077	4.03469	231.77	0.706026	32727.5	2.51624	*
7		#N/A	R	VED7.2_C		605385-4640077	4.03469	199.772	0	n.c.	n.c.	***
7	E_B2M.BE_V7.1	Butanoic acid, 2-methyl-, butyl ester	F	VED7.1_C	2022	2622585-20725487	4.03469	45.8446	0	n.c.	n.c.	***
7	E_B2M.BE_V7.1	#N/A	R	VED7.1	2022	605385-4640077	4.03469	54.7214	0	n.c.	n.c.	***
7	E_B2M.BE_V7.2	#N/A	F	VED7.2_C	2022	605385-4640077	4.03469	15.7998	0	n.c.	n.c.	**
7	E_B2M.BE_V7.2	#N/A	R	VED7.2	2022	605385-4640077	4.03469	61.7295	0	n.c.	n.c.	***
7	E_B2M.PE_V7.1	Butanoic acid, 2-methyl-, propyl ester	F	VED7.1_C	2022	2622585-20725487	4.03469	299.757	0	n.c.	n.c.	***
7	E_B2M.PE_V7.1	#N/A	R	VED7.1	2022	605385-4640077	4.03469	300.108	0.0178736	1.67896e+06	4.22507	***
7	E_B2M.PE_V7.2	#N/A	F	VED7.2_C	2022	605385-4640077	4.03469	203.86	0	n.c.	n.c.	**
7	E_B2M.PE_V7.2	#N/A	R	VED7.2	2022	605385-4640077	4.03469	266.546	0.0178736	1.49119e+06	4.17356	**
7	E_B2M2MBE_V7.1	Butanoic acid, 2-methyl-, 2-methylbutyl ester	F	VED7.1_C	2022	2622585-20725487	4.03469	224.746	0	n.c.	n.c.	***
7	E_B2M2MBE_V7.1	#N/A	R	VED7.1	2022	605385-4640077	4.03469	1011.21	0	n.c.	n.c.	***
7	E_B2M2MBE_V7.2	#N/A	F	VED7.2_C	2022	605385-4640077	4.03469	113.398	0	n.c.	n.c.	**
7	E_B2M2MBE_V7.2	#N/A	R	VED7.2	2022	605385-4640077	4.03469	487.406	0	n.c.	n.c.	***
7	E_B2M2MPE_V7.1	Butanoic acid, 2-methyl-, 2-methylpropyl ester	F	VED7.1_C	2022	2622585-20725487	4.03469	801.872	0	n.c.	n.c.	***
7	E_B2M2MPE_V7.1	#N/A	R	VED7.1	2022	605385-4640077	4.03469	3436.9	2.04573	167903	3.22532	***
7	E_B2M2MPE_V7.2	#N/A	F	VED7.2_C	2022	605385-4640077	4.03469	650.78	0	n.c.	n.c.	***
7	E_B2M2MPE_V7.2	#N/A	R	VED7.2	2022	605385-4640077	4.03469	2016.65	2.04573	98478.6	2.99378	**
7	E_B2MBE_V7.1	Butanoic acid, 2-methylbutyl ester	F	VED7.1_C	2022	2622585-20725487	4.03469	159.038	0	n.c.	n.c.	***
7	E_B2MBE_V7.1	#N/A	R	VED7.1	2022	605385-4640077	4.03469	931.291	0.255348	364615	3.56195	***
7	E_B2MBE_V7.2	#N/A	F	VED7.2_C	2022	605385-4640077	4.03469	103.591	0	n.c.	n.c.	**
7	E_B2MBE_V7.2	#N/A	R	VED7.2	2022	605385-4640077	4.03469	592.822	0.255348	232062	3.36579	**
7	E_B2MEE_V7.1	Butanoic acid, 2-methyl-, ethyl ester	F	VED7.1_C	2022	0-2622585	4.03469	23138.1	73.9785	31176.8	2.49522	*
7	E_B2MEE_V7.1	#N/A	R	VED7.1	2022	605385-4640077	4.03469	18583.3	58.4385	31699.8	2.50243	*
7	E_B2MME_V7.1	Butanoic acid, 2-methyl-, methyl ester	F	VED7.1_C	2022	0-2622585	4.03469	3137.16	3.94259	79471	2.90075	**
7	E_B2MME_V7.1	#N/A	R	VED7.1	2022	605385-4640077	4.03469	1765.95	3.76562	46796.6	2.67114	***
7	E_B2MPE_V7.1	Butanoic acid, 2-methylpropyl ester	F	VED7.1_C	2022	2622585-20725487	4.03469	132.093	0	n.c.	n.c.	***
7	E_B2MPE_V7.1	#N/A	R		2022	605385-4640077	4.03469	1366.33	4.66968	29159.7	2.46627	***
7	E_B2MPE_V7.2	#N/A	F	VED7.2_C	2022	605385-4640077	4.03469	147.821	0	n.c.	n.c.	**
7	E_BBE_V7.1	Butanoic acid, butyl ester	F	VED7.1_C	2022	2622585-20725487	4.03469	20.7761	0	n.c.	n.c.	***
7	E_BBE_V7.1	#N/A	R	VED7.1	2022	605385-4640077	4.03469	50.3307	0	n.c.	n.c.	***
7	E_BBE_V7.2	#N/A	F	VED7.2_C	2022	605385-4640077	4.03469	8.92337	0	n.c.	n.c.	*
7	E_BBE_V7.2	#N/A	R	VED7.2	2022	605385-4640077	4.03469	147.461	0	n.c.	n.c.	***
7	E_BEE_V7.1	Butanoic acid, ethyl ester	F	VED7.1_C	2022	0-2622585	4.03469	16232.2	71.2669	22676.6	2.35749	*
7	E_BEE_V7.1	#N/A	R	VED7.1	2022	605385-4640077	4.03469	5961.91	39.5614	14970	2.17811	*
7	E_BME_V7.1	Butanoic acid, methyl ester	F	VED7.1_C	2022	2622585-20725487	4.03469	186.863	0	n.c.	n.c.	***
7	E_BME_V7.1	#N/A	R	VED7.1	2022	605385-4640077	4.03469	94.3149	3.61866	2506.35	1.41603	***
7	E_BME_V7.2	#N/A	F	VED7.2_C	2022	605385-4640077	4.03469	197.953	0	n.c.	n.c.	**
7	E_BPE_V7.1	Butanoic acid, propyl ester	F	VED7.1_C	2022	2622585-20725487	4.03469	155.412	3.65314	4154.22	1.62882	*
7	E_BPE_V7.1	#N/A	R	VED7.1	2022	605385-4640077	4.03469	127.931	0.230566	55385.8	2.74418	***
7	E_BPE_V7.2	#N/A	R	VED7.2_C	2022	605385-4640077	4.03469	244.756	0.230566	106055	3.02594	***
7	E_BZAEE_V7.1	Benzeneacetic acid, ethyl ester	F	VED7.1_C	2022	2622585-20725487	4.03469	736.559	1.20276	61139.3	2.78703	***
7	E_BZAEE_V7.1	#N/A	R	VED7.1	2022	605385-4640077	4.03469	50.9283	0.00890358	571899	3.75739	***
7	E_BZAEE_V7.2	#N/A	R	VED7.2_C	2022	605385-4640077	4.03469	17.9816	0.00890358	201859	3.30526	**
7	E_BZEE_V7.1	Benzoic acid, ethyl ester	F	VED7.1_C	2022	2622585-20725487	4.03469	176.478	0	n.c.	n.c.	***
7	E_BZEE_V7.1	#N/A	R	VED7.1	2022	605385-4640077	4.03469	117.582	0	n.c.	n.c.	***
7	E_BZEE_V7.2	#N/A	F	VED7.2_C	2022	605385-4640077	4.03469	73.026	0	n.c.	n.c.	**
7	E_BZEE_V7.2	#N/A	R	VED7.2	2022	605385-4640077	4.03469	9.89763	0	n.c.	n.c.	*
7	E_BZME_V7.1	Benzoic acid, methyl ester	F	VED7.1_C	2022	0-2622585	4.03469	11.5207	0.644212	1688.33	1.25245	*
7	E_E3ACXB_V7.1	Ethyl-3-acetoxybutyrate	F	VED7.1_C	2022	2622585-20725487	4.03469	304.594	0	n.c.	n.c.	***
7		#N/A		VED7.2_C	2022	605385-4640077	4.03469	83.8777	0	n.c.	n.c.	**
7	E_EAC_V7.1	Ethyl Acetate	F	VED7.1_C	2022	0-2622585	4.03469	14006.1	586.332	2288.77	1.37817	*
7	E_EAC_V7.1	#N/A	R	VED7.1	2022	605385-4640077	4.03469	7040.86	443.015	1489.3	1.20121	*
7	E_EMTHAC_V7.1	Ethyl (methylthio)acetate	F	VED7.1_C	2022	0-2622585	4.03469	3849.82	93.7963	4004.44	1.61325	**
7	E_EMTHAC_V7.1	#N/A	R	VED7.1	2022	605385-4640077	4.03469	1184.02	10.0755	11651.4	2.07009	***
7	E_ETG_V7.1	Ethyl tiglate	F	VED7.1_C	2022	2622585-20725487	4.03469	493.785	0.278278	177343	3.24906	***
7	E_ETG_V7.1	#N/A	R	VED7.1	2022	605385-4640077	4.03469	237.733	0	n.c.	n.c.	***
7	E_ETG_V7.2	#N/A	F	VED7.2_C	2022	605385-4640077	4.03469	188.793	0.278278	67743.6	2.83151	*
7	E_ETG_V7.2	#N/A	R	VED7.2	2022	605385-4640077	4.03469	65.4071	0	n.c.	n.c.	***
7	E_HPEE_V7.1	Heptanoic acid, ethyl ester	F	VED7.1_C	2022	2622585-20725487	4.03469	715.266	0	n.c.	n.c.	***
7	E_HPEE_V7.1	#N/A	R	VED7.1	2022	605385-4640077	4.03469	67.1762	0	n.c.	n.c.	***
7	E_HPEE_V7.2	#N/A	F	VED7.2_C	2022	605385-4640077	4.03469	199.331	0	n.c.	n.c.	**
7	E_HPEE_V7.2	#N/A	R	VED7.2	2022	605385-4640077	4.03469	12.0366	0	n.c.	n.c.	***
7	E_HX2MBE_V7.1	Hexanoic acid, 2-methylbutyl ester	F	VED7.1_C	2022	2622585-20725487	4.03469	22.3381	0	n.c.	n.c.	***
7	E_HX2MBE_V7.1	#N/A	R	VED7.1	2022	605385-4640077	4.03469	146.772	0	n.c.	n.c.	***
7	E_HX2MBE_V7.2	#N/A	F	VED7.2_C	2022	605385-4640077	4.03469	5.95866	0	n.c.	n.c.	*
7	E_HX2MBE_V7.2	#N/A	R	VED7.2	2022	605385-4640077	4.03469	58.2275	0	n.c.	n.c.	***
7	E_HX2MPE_V7.1	Hexanoic acid, 2-methylpropyl ester	F	VED7.1_C	2022	2622585-20725487	4.03469	93.0774	0.00810912	1.14771e+06	4.05987	***
7	E_HX2MPE_V7.1	#N/A	R	VED7.1	2022	605385-4640077	4.03469	475.826	0.145351	327263	3.51503	***
7	E_HX2MPE_V7.2	#N/A	F	VED7.2_C	2022	605385-4640077	4.03469	50.5861	0.00810912	623718	3.79506	*
7	E_HX2MPE_V7.2	#N/A	R	VED7.2	2022	605385-4640077	4.03469	265.848	0.145351	182800	3.26221	**
7	E_HXBE_V7.2	Hexanoic acid, butyl ester	R	VED7.2_C	2022	2622585-20725487	4.03469	26.915	0	n.c.	n.c.	***
7	E_HXEE_V7.1	Hexanoic acid, ethyl ester	F	VED7.1_C	2022	0-2622585	4.03469	14555.8	25.167	57736.8	2.7622	*
7	E_HXEE_V7.1	#N/A	R	VED7.1	2022	605385-4640077	4.03469	4118.11	9.37891	43808.1	2.64255	**
7	E_HXME_V7.1	Hexanoic acid, methyl ester	F	VED7.1_C	2022	2622585-20725487	4.03469	175.234	0	n.c.	n.c.	***
7		#N/A	F	VED7.2_C		605385-4640077	4.03469	134.195	0	n.c.	n.c.	**
7		#N/A	R			605385-4640077	4.03469	137.179	1.2348	11009.4	2.04569	***
7	E_HXPE_V7.1	Hexanoic acid, propyl ester	F	VED7.1_C	2022	2622585-20725487	4.03469	34.131	0	n.c.	n.c.	***
7	E_HXPE_V7.1	#N/A	R	VED7.1	2022	605385-4640077	4.03469	27.4319	0	n.c.	n.c.	*
7	E_HXPE_V7.2	#N/A	F	VED7.2_C	2022	605385-4640077	4.03469	25.8268	0	n.c.	n.c.	*
7	E_HXPE_V7.2	#N/A	R	VED7.2	2022	605385-4640077	4.03469	38.4429	0	n.c.	n.c.	***
7	E_NPA_V7.1	n-Propyl acetate	F	VED7.1_C	2022	0-2622585	4.03469	998.373	6.05979	16375.4	2.21684	**
7	E_OEE_V7.1	Octanoic acid, ethyl ester	F	VED7.1_C	2022	2622585-20725487	4.03469	195.084	0.338797	57481.4	2.76028	***
7	E_OEE_V7.1	#N/A	R	VED7.1	2022	605385-4640077	4.03469	54.473	0	n.c.	n.c.	***
7	E_OEE_V7.2	#N/A	F	VED7.2_C	2022	605385-4640077	4.03469	122.672	0.338797	36108.2	2.55881	*
7	E_OEE_V7.2	#N/A	R	VED7.2	2022	605385-4640077	4.03469	22.1329	0	n.c.	n.c.	***
7	E_OME_V7.2	Octanoic acid, methyl ester	R	VED7.2_C	2022	2622585-20725487	4.03469	14.1831	0	n.c.	n.c.	*
7	E_P2M.BE_V7.1	Propanoic acid, 2-methyl-, butyl ester	F	VED7.1_C	2022	2622585-20725487	4.03469	48.7478	0	n.c.	n.c.	***
7	E_P2M.BE_V7.1	#N/A	R	VED7.1	2022	605385-4640077	4.03469	53.623	0	n.c.	n.c.	***
7	E_P2M.BE_V7.2	#N/A	F	VED7.2_C	2022	605385-4640077	4.03469	22.9135	0	n.c.	n.c.	**
7	E_P2M.BE_V7.2	#N/A	R	VED7.2	2022	605385-4640077	4.03469	45.1079	0	n.c.	n.c.	***
7	E_P2M2MBE_V7.1	Propanoic acid, 2-methyl-, 2-methylbutyl ester	F	VED7.1_C	2022	2622585-20725487	4.03469	126.437	0	n.c.	n.c.	***
7	E_P2M2MBE_V7.1	#N/A	R	VED7.1	2022	605385-4640077	4.03469	296.861	0	n.c.	n.c.	***
7	E_P2M2MBE_V7.2	#N/A	F	VED7.2_C	2022	605385-4640077	4.03469	99.819	0	n.c.	n.c.	*
7	E_P2M2MBE_V7.2	#N/A	R	VED7.2	2022	605385-4640077	4.03469	171.405	0	n.c.	n.c.	***
7	E_P2M2MPE_V7.1	Propanoic acid, 2-methyl-, 2-methylpropyl ester	F	VED7.1_C	2022	2622585-20725487	4.03469	318.117	0.246063	129183	3.11154	***
7		#N/A	R			605385-4640077	4.03469	836.545	0.484986	172389	3.23676	***
7		#N/A	R	VED7.2_C		605385-4640077	4.03469	440.209	0.484986	90667.3	2.95793	**
7	E_P2MEE_V7.1	Propanoic acid, 2-methyl-, ethyl ester	F	VED7.1_C	2022	0-2622585	4.03469	7758.04	35.1792	21952.9	2.34347	**
7	E_P2MEE_V7.1	#N/A	R	VED7.1	2022	605385-4640077	4.03469	5062.87	41.5606	12081.9	2.08572	**
7	E_P2MME_V7.1	Propanoic acid, 2-methyl-, methyl ester	F	VED7.1_C	2022	2622585-20725487	4.03469	120.35	0	n.c.	n.c.	***
7	E_P2MME_V7.1	#N/A	R	VED7.1	2022	605385-4640077	4.03469	87.2755	0	n.c.	n.c.	***
7	E_P2MME_V7.2	#N/A	F	VED7.2_C	2022	605385-4640077	4.03469	98.8489	0	n.c.	n.c.	***
7	E_P2MME_V7.2	#N/A	R	VED7.2	2022	605385-4640077	4.03469	53.1139	0	n.c.	n.c.	*
7	E_P2MPE_V7.1	Propanoic acid, 2-methylpropyl ester	R	VED7.1_C	2022	2622585-20725487	4.03469	95.9323	0	n.c.	n.c.	***
7		#N/A	F	VED7.2_C		605385-4640077	4.03469	105.149	0.275502	38066.3	2.58168	*
7		#N/A	R			605385-4640077	4.03469	86.0011	0	n.c.	n.c.	***
7	E_PBE_V7.1	Propanoic acid, butyl ester	F	VED7.1_C	2022	2622585-20725487	4.03469	42.9981	0	n.c.	n.c.	***
7	E_PBE_V7.1	#N/A	R	VED7.1	2022	605385-4640077	4.03469	15.1281	0	n.c.	n.c.	*
7	E_PBE_V7.2	#N/A	F	VED7.2_C	2022	605385-4640077	4.03469	21.5729	0	n.c.	n.c.	**
7	E_PBE_V7.2	#N/A	R	VED7.2	2022	605385-4640077	4.03469	38.6703	0	n.c.	n.c.	***
7	E_PEE_V7.1	Propanoic acid, ethyl ester	F	VED7.1_C	2022	0-2622585	4.03469	8864.18	84.2609	10419.9	2.02201	**
7	E_PEE_V7.1	#N/A	R	VED7.1	2022	605385-4640077	4.03469	4457.12	86.0588	5079.16	1.71426	**
7	E_PNEE_V7.1	Pentanoic acid, ethyl ester	F	VED7.1_C	2022	2622585-20725487	4.03469	1302.03	0.896457	145142	3.16209	***
7	E_PNEE_V7.1	#N/A	R		2022	605385-4640077	4.03469	237.968	0.798159	29714.5	2.47443	***
7	E_PNEE_V7.2	#N/A	R	VED7.2_C	2022	605385-4640077	4.03469	151.179	0.798159	18841	2.2774	*
7	E_PPE_V7.1	Propanoic acid, propyl ester	R	VED7.1_C	2022	2622585-20725487	4.03469	65.0896	34.0404	91.2129	0.281517	*
7	E_PPE_V7.2	#N/A	F	VED7.2_C	2022	605385-4640077	4.03469	148.308	63.3835	133.986	0.369189	*
7	E_PPE_V7.2	#N/A	R		2022	605385-4640077	4.03469	88.9349	34.0404	161.263	0.417078	***
7	F_F2E_V7.1	Furan, 2-ethyl-	R	VED7.1_C	2022	0-2622585	4.03469	0.742038	41.287	-98.2027	-1.74539	*
7	F_F2PN_V7.1	Furan, 2-pentyl-	R	VED7.1_C	2022	0-2622585	4.03469	8.48429	25.6687	-66.9469	-0.480788	*
7	K_35O2OEE_V7.2	3,5-Octadien-2-one-(E,E)	F	VED7.2_C	2022	2622585-20725487	25.9738	171.568	4.7803	3489.06	1.55498	*
7	Terpenes_V7.1	Terpenes	F	VED7.1_C	2022	0-2622585	4.03469	6344.39	32.1516	19632.8	2.29519	*
7	T_EUL_V7.1	Eucalyptol	F	VED7.1_C	2022	0-2622585	4.03469	1553.45	11.4263	13495.5	2.13339	*
7	T_EUL_V7.1	#N/A	R	VED7.1	2022	605385-4640077	4.03469	232.744	11.9959	1840.2	1.28785	*
8	%Aldehydes_V8.1	Aldehydes	F	VED8.1	2020	0-6892881	6.31898	3.73711	61.1575	-93.8894	-1.21391	*
8	Aldehydes_%_V8.1	#N/A	R	VED8.1	2020	0-6318981	6.31898	24.3214	91.0092	-73.2759	-0.573097	**
8	%Aldehydes_V8.2	Aldehydes	F	VED8.2	2020	6892881-14983251	8.24967	5.15807	61.1575	-91.5659	-1.07396	**
8		#N/A	R		2020	6318981-14568656	8.24967	35.5065	91.0092	-60.9858	-0.408777	**
8		#N/A	F		2022	6318981-14568656	8.24967	6.26817	58.9091	-89.3596	-0.973041	***
8		#N/A	R		2022	6318981-14568656	8.24967	39.8541	90.8006	-56.1081	-0.357616	***
8	%Aldehydes_V8.3	Aldehydes	F	VED8.3	2020	14983251-32869943	17.7986	6.14499	61.1575	-89.9522	-0.997928	**
8	Aldehydes_%_V8.3	#N/A	R		2020	14568656-32367211	17.7986	27.0771	91.0092	-70.248	-0.526484	**
8	Aldehydes_%_V8.3	#N/A	F	VED8.3_C	2022	14568656-32367211	17.7986	4.71195	58.9091	-92.0013	-1.09698	***
8	Aldehydes_%_V8.3	#N/A	R	VED8.3	2022	14568656-32367211	17.7986	28.676	90.8006	-68.4188	-0.500571	***
8	Aldehydes_V8.1	Aldehydes	R	VED8.1	2020	0-6892881	6.31898	38722	11828.4	227.364	0.51503	**
8	Aldehydes_V8.2	Aldehydes	R	VED8.2	2020	6892881-14983251	8.24967	35532.7	11828.4	200.401	0.477701	**
8		#N/A	F		2022	6318981-14568656	8.24967	7261.75	2630.74	176.034	0.440963	***
8	Aldehydes_V8.3	Aldehydes	F	VED8.3_C	2022	14983251-32869943	17.7986	6673.31	2630.74	153.666	0.404263	*
8	AD_26NNDLEZ_V8.1	2,6-Nonadienal-(E,Z)	F	VED8.1	2020	0-6892881	6.31898	1048.4	208.718	402.307	0.700969	*
8	AD_26NNDLEZ_V8.2	2,6-Nonadienal-(E,Z)	F	VED8.2	2020	6892881-14983251	8.24967	1263.49	208.718	505.357	0.782011	**
8		#N/A	F		2022	6318981-14568656		1923.38	344.315	458.611	0.74711	**
8		#N/A	R			6318981-14568656		54.9583	1.59319	3349.57	1.53777	*
8	AD_26NNDLEZ_V8.3	2,6-Nonadienal-(E,Z)	F	VED8.3	2020	14983251-32869943	17.7986	1319.76	208.718	532.32	0.800937	*
8	AD_26NNDLEZ_V8.3	#N/A	F	VED8.3_C	2022	14568656-32367211	17.7986	1863.16	344.315	441.119	0.733293	***
8	AD_26NNDLEZ_V8.3	#N/A	R	VED8.3	2022	14568656-32367211	17.7986	227.003	1.59319	14148.3	2.15376	***
8	AD_2B2M_V8.1	2-Butenal, 2-methyl-	F	VED8.1	2020	0-6892881	6.31898	48.6874	0	n.c.	n.c.	***
8	AD_2B2M_V8.1	#N/A	R	VED8.1	2020	0-6318981	6.31898	35.4861	8.91907	297.868	0.599739	**
8	AD_2B2M_V8.2	2-Butenal, 2-methyl-	F	VED8.2	2022	6892881-14983251	8.24967	43.0438	0	n.c.	n.c.	***
8	AD_2B2M_V8.3	2-Butenal, 2-methyl-	F	VED8.3	2020	14983251-32869943	17.7986	13.7043	0	n.c.	n.c.	***
8		#N/A		VED8.3_C	2022	14568656-32367211	17.7986	50.2777	0	n.c.	n.c.	***
8	AD_2HXLE_V8.2	2-Hexenal-(E)	F	VED8.2	2022	6892881-14983251	8.24967	0	66.8192	-100	n.c.	*
8	AD_2HXLE_V8.3	2-Hexenal-(E)	F	VED8.3_C	2022	14983251-32869943	17.7986	0	66.8192	-100	n.c.	*
8	AD_2NNLE_V8.2	2-Nonenal-(E)	F	VED8.2	2020	6892881-14983251	10.0392	1168.15	195.256	498.268	0.776896	**
8	AD_2NNLE_V8.2	#N/A	F	VED8.2	2022	6318981-14568656	10.0392	1346.13	217.967	517.584	0.790696	***
8	AD_2NNLE_V8.3	2-Nonenal-(E)	F	VED8.3_C	2022	14983251-32869943	17.7986	719.943	217.967	230.299	0.518907	**
8		#N/A	R	VED8.3	2022	14568656-32367211	17.7986	134.456	3.91392	3335.34	1.53597	**
8	AD_6NNLZ_V8.2	6-Nonenal-(Z)	F	VED8.2	2022	0-14983251	16.0158	715.477	181.039	295.206	0.596823	**
8	AD_B3M_V8.1	Butanal, 3-methyl-	F	VED8.1	2020	0-6892881	6.31898	20.1226	0	n.c.	n.c.	**
8	AD_BZACALD_V8.1	Benzeneacetaldehyde	F	VED8.1	2020	0-6892881	6.31898	21.8837	0.0972324	22406.6	2.35231	***
8	AD_BZACALD_V8.2	Benzeneacetaldehyde	F	VED8.2	2022	6892881-14983251	8.24967	49.837	1.64245	2934.31	1.48206	**
8	AD_BZALD_V8.1	Benzaldehyde	F	VED8.1	2020	0-6892881	6.31898	718.15	56.8506	1163.22	1.10148	*
8	AD_BZALD_V8.1	#N/A	R	VED8.1	2020	0-6318981	6.31898	25727	10308.6	149.568	0.397189	*
8	AD_BZALD_V8.2	Benzaldehyde	F	VED8.2	2022	6892881-14983251	8.24967	819.205	75.0206	991.973	1.03821	***
8	AD_BZALD_V8.3	Benzaldehyde	F	VED8.3_C	2022	14983251-32869943	17.7986	750.682	75.0206	900.635	1.00028	**
8	AD_DCL_V8.1	Decanal	F	VED8.1	2020	0-6892881	6.31898	29.286	146.479	-80.0067	-0.699115	*
8	AD_DCL_V8.3	Decanal	R	VED8.3_C	2022	14983251-32869943	17.7986	307.119	33.5521	815.349	0.961587	*
8	AD_HPL_V8.1	Heptanal	R	VED8.1	2020	0-6892881	6.31898	623.736	62.7085	894.66	0.997675	**
8	AD_HPL_V8.2	Heptanal	R	VED8.2	2020	6892881-14983251	8.24967	496.403	62.7085	691.604	0.898508	**
8	AD_HPL_V8.3	Heptanal	R	VED8.3_C	2022	14983251-32869943	17.7986	521.929	120.529	333.031	0.636519	***
8	AD_HXL_V8.3	Hexanal	R	VED8.3_C	2022	14983251-32869943	17.7986	1240.08	277.591	346.73	0.650045	**
8	AD_NNL_V8.1	Nonanal	R	VED8.1	2020	0-6892881	6.31898	10131.7	240.522	4112.38	1.62453	**
8	AD_NNL_V8.2	Nonanal	R	VED8.2	2020	6892881-14983251	8.24967	7778.05	240.522	3133.82	1.50972	**
8		#N/A	F		2022	6318981-14568656	8.24967	930.01	461.437	101.546	0.304375	**
8		#N/A	R		2022	6318981-14568656	8.24967	5304.62	386.774	1271.5	1.1372	***
8	AD_NNL_V8.3	Nonanal	R	VED8.3_C	2022	14983251-32869943	17.7986	3032.94	386.774	684.164	0.894407	***
8	AD_OCL_V8.2	Octanal	R	VED8.2	2022	6892881-14983251	8.24967	0	125.428	-100	n.c.	*
8	AD_OCL_V8.3	Octanal	R	VED8.3_C	2022	14983251-32869943	17.7986	0	125.428	-100	n.c.	*
8	%Alcohols_V8.1	Alcohols	R	VED8.1	2020	0-6892881	6.31898	1.20723	4.11177	-70.6397	-0.53224	*
8	%Alcohols_V8.2	Alcohols	R	VED8.2	2020	6892881-14983251	8.24967	1.21683	4.11177	-70.4063	-0.528801	**
8		#N/A	F		2022	6318981-14568656	8.24967	4.56558	17.9869	-74.6172	-0.59546	**
8	%Alcohols_V8.3	Alcohols	F	VED8.3_C	2022	14983251-32869943	17.7986	5.45894	17.9869	-69.6504	-0.517847	*
8	Alcohols_V8.1	Alcohols	F	VED8.1	2020	0-6892881	6.31898	7954.34	724.957	997.215	1.04029	*
8	Alcohols_Total_V8.1	#N/A	R	VED8.1		0-6318981	6.31898	1948.77	452.501	330.665	0.63414	**
8	Alcohols_V8.2	Alcohols	F	VED8.2	2020	6892881-14983251	8.24967	7045.69	724.957	871.877	0.987611	**
8	Alcohols_Total_V8.2	#N/A	R	VED8.2	2020	6318981-14568656	8.24967	1221.48	452.501	169.939	0.431265	*
8	Alcohols_Total_V8.2	#N/A	F	VED8.2	2022	6318981-14568656	8.24967	5621.54	795.734	606.46	0.849088	***
8	Alcohols_Total_V8.2	#N/A	R	VED8.2	2022	6318981-14568656	8.24967	2994.79	906.477	230.377	0.51901	***
8	Alcohols_V8.3	Alcohols	F	VED8.3	2020	14983251-32869943	17.7986	6475.78	724.957	793.264	0.95098	**
8	Alcohols_Total_V8.3	#N/A	R	VED8.3	2020	14568656-32367211	17.7986	1310.46	452.501	189.603	0.461804	**
8	Alcohols_Total_V8.3	#N/A	F	VED8.3_C	2022	14568656-32367211	17.7986	9559.98	795.734	1101.4	1.07969	***
8	Alcohols_Total_V8.3	#N/A	R	VED8.3	2022	14568656-32367211	17.7986	3473.85	906.477	283.226	0.583455	***
8	AL_1B2M_V8.1	1-Butanol, 2-methyl-	F	VED8.1	2020	0-6892881	6.31898	509.039	0.559793	90833.5	2.95872	***
8	AL_1B2M_V8.2	1-Butanol, 2-methyl-	F	VED8.2	2020	6892881-14983251	8.24967	480.334	0.559793	85705.6	2.93352	***
8		#N/A	F		2022	6318981-14568656	8.24967	701.529	0.938577	74643.9	2.87358	***
8		#N/A	R		2022	6318981-14568656	8.24967	696.182	33.5952	1972.27	1.31645	***
8	AL_1B2M_V8.3	1-Butanol, 2-methyl-	F	VED8.3	2020	14983251-32869943	17.7986	337.989	0.559793	60277.5	2.78088	***
8	AL_1B2M_V8.3	#N/A	F	VED8.3_C	2022	14568656-32367211	17.7986	679.832	0.938577	72332.2	2.85993	***
8	AL_1B2M_V8.3	#N/A	R	VED8.3	2022	14568656-32367211	17.7986	783.308	33.5952	2231.61	1.36766	***
8	AL_1B3M_V8.3	1-Butanol, 3-methyl-	F	VED8.3_C	2022	25002865-32869943	12.0394	84.5258	0.565345	14851.2	2.17468	**
8	AL_1HXOL_V8.1	1-Hexanol	R	VED8.1	2020	0-6892881	6.31898	153.365	2.85425	5273.21	1.73023	**
8	AL_1HXOL_V8.2	1-Hexanol	F	VED8.2	2020	6892881-14983251	8.24967	2530.26	116.784	2066.61	1.33578	**
8	AL_1HXOL_V8.2	#N/A	R	VED8.2		6318981-14568656	8.24967	119.424	2.85425	4084.09	1.6216	**
8	AL_1HXOL_V8.2	#N/A	F	VED8.2	2022	6318981-14568656	8.24967	571.512	57.7813	889.094	0.995238	*
8	AL_1HXOL_V8.3	1-Hexanol	F	VED8.3	2020	14983251-32869943	17.7986	1747.38	116.784	1396.25	1.175	*
8		#N/A		VED8.3_C	2022	14568656-32367211	17.7986	2184.21	57.7813	3680.14	1.57751	*
8	AL_1O3O_V8.1	1-Octen-3-one	F	VED8.1	2020	0-6892881	6.31898	1667.68	297.336	460.874	0.748865	*
8	AL_1O3O_V8.1	#N/A	R	VED8.1	2020	0-6318981	6.31898	251.686	67.8045	271.193	0.5696	**
8	AL_1O3O_V8.2	1-Octen-3-one	F	VED8.2	2020	6892881-14983251	8.24967	1542.67	297.336	418.832	0.715027	**
8		#N/A	F	VED8.2	2022	6318981-14568656	8.24967	2687.44	410.281	555.024	0.816257	**
8		#N/A	R	VED8.2	2022	6318981-14568656	8.24967	410.395	143.811	185.371	0.455409	**
8	AL_1O3O_V8.3	1-Octen-3-one	R	VED8.3_C	2022	14983251-32869943	17.7986	263.099	143.811	82.9472	0.262326	*
8	AL_1OCOL_V8.2	1-Octanol	R	VED8.2	2022	6892881-14983251	8.24967	141.455	12.5299	1028.94	1.05267	*
8	AL_1OCOL_V8.3	1-Octanol	F	VED8.3_C	2022	14983251-32869943	17.7986	694.579	65.1121	966.744	1.02806	**
8	AL_1OCOL_V8.3	#N/A	R	VED8.3	2022	14568656-32367211	17.7986	90.4815	12.5299	622.125	0.858613	*
8	AL_1PN3O_V8.2	1-Penten-3-one	R	VED8.2	2022	6892881-14983251	8.24967	0	172.726	-100	n.c.	*
8	AL_1PN3O_V8.3	1-Penten-3-one	R	VED8.3_C	2022	14983251-32869943	17.7986	0	172.726	-100	n.c.	*
8	AL_36NNDLEZ_V8.2	3,6-Nonadienol-(E,Z)	F	VED8.2	2022	6892881-14983251	8.24967	229.04	1.06314	21443.6	2.33332	*
8	AL_36NNDLEZ_V8.3	3,6-Nonadienol-(E,Z)	F	VED8.3_C	2022	14983251-32869943	17.7986	2074.89	1.06314	195066	3.2904	***
8	AL_3HX1OZ_V8.2	3-Hexen-1-ol-(Z)	F	VED8.2	2022	6892881-14983251	8.24967	0	88.4465	-100	n.c.	*
8	AL_3HX1OZ_V8.2	#N/A	R	VED8.2	2022	6318981-14568656	8.24967	0	62.3564	-100	n.c.	*
8	AL_3HX1OZ_V8.3	3-Hexen-1-ol-(Z)	R	VED8.3_C	2022	14983251-32869943	17.7986	680.448	62.3564	991.224	1.03791	***
8	AL_3HXOL_V8.2	3-Hexanol	R	VED8.2	2022	6892881-14983251	9.69683	424.397	69.4779	510.837	0.785925	*
8	AL_BZOL_V8.1	Benzyl Alcohol	F	VED8.1	2020	0-6892881	6.31898	1187.91	54.1715	2092.86	1.34101	*
8	AL_BZOL_V8.2	Benzyl Alcohol	F	VED8.2	2020	6892881-14983251	8.24967	309.926	54.1715	472.119	0.757487	**
8	AL_BZOL_V8.2	#N/A		VED8.2	2022	6318981-14568656	8.24967	373.805	72.7994	413.472	0.710517	**
8	AL_BZOL_V8.3	Benzyl Alcohol	F	VED8.3_C	2022	14983251-32869943	17.7986	580.787	72.7994	697.792	0.90189	*
8	AL_ETH_V8.1	Ethanol	F	VED8.1	2020	0-6892881	6.31898	945.732	21.6994	4258.34	1.63932	*
8	AL_ETH_V8.1	#N/A	R	VED8.1	2020	0-6318981	6.31898	491.073	29.1239	1586.15	1.2269	**
8	AL_ETH_V8.2	Ethanol	F	VED8.2	2020	6892881-14983251	8.24967	566.114	21.6994	2508.9	1.41646	*
8		#N/A	R			6318981-14568656	8.24967	303.891	29.1239	943.444	1.01847	*
8		#N/A	F		2022	6318981-14568656	8.24967	694.951	26.6492	2507.77	1.41627	*
8	AL_ETH_V8.3	Ethanol	F	VED8.3	2020	14983251-32869943	17.7986	724.939	21.6994	3240.83	1.52385	*
8	AL_ETH_V8.3	#N/A	R	VED8.3	2020	14568656-32367211	17.7986	205.054	29.1239	604.075	0.847619	**
8	AL_ETH_V8.3	#N/A	F	VED8.3_C	2022	14568656-32367211	17.7986	1183.78	26.6492	4342.07	1.64758	*
8	AL_ETH_V8.3	#N/A	R	VED8.3	2022	14568656-32367211	17.7986	500.783	62.4472	701.929	0.904136	*
8	AL_PHEOL_V8.1	Phenylethyl Alcohol	R	VED8.1	2020	0-6892881	6.31898	326.533	79.7333	309.532	0.612288	**
8	AL_PHEOL_V8.2	Phenylethyl Alcohol	F	VED8.2	2022	6892881-14983251	8.24967	144.87	19.6434	637.503	0.867764	***
8	AL_PHEOL_V8.3	Phenylethyl Alcohol	F	VED8.3_C	2022	14983251-32869943	17.7986	307.799	19.6434	1466.94	1.19505	***
8	AR_MSAL_V8.2	Methyl salicylate	R	VED8.2	2022	6892881-14983251	8.24967	20.5829	0.869589	2266.96	1.37419	**
8	AR_MSAL_V8.3	Methyl salicylate	F	VED8.3_C	2022	14983251-32869943	17.7986	27.0078	0	n.c.	n.c.	***
8	%Esters_V8.1	Esters	F	VED8.1	2020	0-6892881	6.31898	88.7121	17.2882	413.137	0.710234	*
8		#N/A	R		2020	0-6318981	6.31898	74.2774	3.47909	2034.97	1.32939	**
8	%Esters_V8.2	Esters	F	VED8.2	2020	6892881-14983251	8.24967	86.5547	17.2882	400.658	0.699541	**
8	Esters_%_V8.2	#N/A	R	VED8.2	2020	6318981-14568656	8.24967	63.0314	3.47909	1711.72	1.25809	**
8	Esters_%_V8.2	#N/A	F	VED8.2	2022	6318981-14568656	8.24967	88.4913	16.9997	420.547	0.71646	***
8	Esters_%_V8.2	#N/A	R	VED8.2	2022	6318981-14568656	8.24967	57.1998	3.745	1427.37	1.18394	***
8	%Esters_V8.3	Esters	F	VED8.3	2020	14983251-32869943	17.7986	86.714	17.2882	401.58	0.70034	**
8	Esters_%_V8.3	#N/A	R	VED8.3	2020	14568656-32367211	17.7986	68.8512	3.47909	1879	1.29645	**
8	Esters_%_V8.3	#N/A	F	VED8.3_C	2022	14568656-32367211	17.7986	89.337	16.9997	425.522	0.720591	***
8	Esters_%_V8.3	#N/A	R	VED8.3	2022	14568656-32367211	17.7986	68.2665	3.745	1722.87	1.26076	***
8	%Ethyl esters_V8.2	Ethyl esters	R	VED8.2	2020	6892881-14983251	8.24967	24.9549	2.52333	888.967	0.995182	*
8		#N/A	F		2022	6318981-14568656	8.24967	58.4066	12.8399	354.882	0.657899	*
8		#N/A	R			6318981-14568656	8.24967	37.5233	3.13045	1098.65	1.07869	*
8	%Ethyl esters_V8.3	Ethyl esters	F	VED8.3	2020	14983251-32869943	17.7986	52.887	11.199	372.248	0.674171	*
8	Ethyl esters_%_V8.3	#N/A	R	VED8.3	2020	14568656-32367211	17.7986	44.4128	2.52333	1660.09	1.24553	**
8	Ethyl esters_%_V8.3	#N/A	F	VED8.3_C	2022	14568656-32367211	17.7986	58.0726	12.8399	352.281	0.655408	*
8	Ethyl esters_%_V8.3	#N/A	R	VED8.3	2022	14568656-32367211	17.7986	40.2291	3.13045	1185.09	1.10893	*
8	Esters_V8.1	Esters	F	VED8.1	2020	0-6892881	6.31898	110391	1068.85	10228	2.01402	*
8		#N/A	R		2020	0-6318981	6.31898	123704	585.574	21025.3	2.3248	**
8	Esters_V8.2	Esters	F	VED8.2	2020	6892881-14983251	8.24967	85693.5	1068.85	7917.39	1.90403	**
8	Esters_Total_V8.2	#N/A	R	VED8.2	2020	6318981-14568656	8.24967	68090.5	585.574	11528	2.0655	**
8	Esters_Total_V8.2	#N/A	F	VED8.2	2022	6318981-14568656	8.24967	107342	1245.93	8515.42	1.93528	***
8	Esters_Total_V8.2	#N/A	R	VED8.2	2022	6318981-14568656	8.24967	69013.1	832.176	8193.08	1.91872	***
8	Esters_V8.3	Esters	F	VED8.3	2020	14983251-32869943	17.7986	89977.1	1068.85	8318.16	1.92522	**
8	Esters_Total_V8.3	#N/A	R	VED8.3	2020	14568656-32367211	17.7986	30974.2	585.574	5189.55	1.72342	**
8	Esters_Total_V8.3	#N/A	F	VED8.3_C	2022	14568656-32367211	17.7986	152021	1245.93	12101.4	2.08641	***
8	Esters_Total_V8.3	#N/A	R	VED8.3	2022	14568656-32367211	17.7986	99923.3	832.176	11907.5	2.07945	***
8	Ethyl esters_V8.1	Ethyl esters	F	VED8.1	2020	0-6892881	6.31898	64082.4	706.628	8968.76	1.95755	*
8	Ethyl esters_Total_V8.1	#N/A	R	VED8.1	2020	0-6318981	6.31898	35631.4	380.949	9253.34	1.97097	**
8	Ethyl esters_V8.2	Ethyl esters	F	VED8.2	2020	6892881-14983251	8.24967	44370.5	706.628	6179.19	1.7979	**
8	Ethyl esters_Total_V8.2	#N/A	R	VED8.2	2020	6318981-14568656	8.24967	27582.8	380.949	7140.56	1.85977	**
8	Ethyl esters_Total_V8.2	#N/A	F	VED8.2	2022	6318981-14568656	8.24967	71664.7	984.577	7178.73	1.86206	***
8	Ethyl esters_Total_V8.2	#N/A	R	VED8.2	2022	6318981-14568656	8.24967	43913.5	701.552	6159.48	1.79654	*
8	Ethyl esters_V8.3	Ethyl esters	F	VED8.3	2020	14983251-32869943	17.7986	60305.8	706.628	8434.32	1.93117	**
8	Ethyl esters_Total_V8.3	#N/A	R	VED8.3	2020	14568656-32367211	17.7986	19635.4	380.949	5054.35	1.71217	**
8	Ethyl esters_Total_V8.3	#N/A	F	VED8.3_C	2022	14568656-32367211	17.7986	98185.3	984.577	9872.34	1.9988	***
8	Ethyl esters_Total_V8.3	#N/A	R	VED8.3	2022	14568656-32367211	17.7986	57238.5	701.552	8058.84	1.91163	*
8	Acetates_V8.1	Acetates	F	VED8.1	2020	0-6892881	6.31898	52839.7	630.42	8281.67	1.92333	*
8	Acetates_V8.2	Acetates	F	VED8.2	2020	6892881-14983251	8.24967	45536.3	630.42	7123.16	1.85873	**
8		#N/A			2022	6318981-14568656	8.24967	48908.6	869.322	5526.06	1.7502	*
8		#N/A	R		2022	6318981-14568656	8.24967	25785.8	529.6	4768.92	1.68743	*
8	Acetates_V8.3	Acetates	F	VED8.3	2020	14983251-32869943	17.7986	33601.1	630.42	5229.95	1.72672	**
8	Acetates_Total_V8.3	#N/A	F	VED8.3_C	2022	14568656-32367211	17.7986	59304.4	869.322	6721.91	1.83391	*
8	Acetates_Total_V8.3	#N/A	R	VED8.3	2022	14568656-32367211	17.7986	31184.4	529.6	5788.29	1.76999	*
8	E_12PLDA_V8.2	1,2-Propanediol diacetate	F	VED8.2	2022	6892881-14983251	8.24967	114.824	0	n.c.	n.c.	***
8	E_12PLDA_V8.3	1,2-Propanediol diacetate	F	VED8.3_C	2022	14983251-32869943	17.7986	25.4759	0	n.c.	n.c.	*
8	E_1B2MA_V8.1	1-Butanol, 2-methyl-, acetate	R	VED8.1	2020	0-6892881	6.31898	16122.8	9.99869	161149	3.2075	*
8	E_1B2MA_V8.2	1-Butanol, 2-methyl-, acetate	R	VED8.2	2020	6892881-14983251	8.24967	8111.57	9.99869	81026.3	2.90916	*
8	E_1B2MA_V8.2	#N/A	F	VED8.2	2022	6318981-14568656	8.24967	4902.39	21.5697	22628.1	2.35656	*
8	E_1B2MA_V8.2	#N/A	R	VED8.2	2022	6318981-14568656	8.24967	4067.66	3.01253	134925	3.13041	***
8	E_1B2MA_V8.3	1-Butanol, 2-methyl-, acetate	R	VED8.3	2020	14983251-32869943	17.7986	1033.51	9.99869	10236.4	2.01437	*
8	E_1B2MA_V8.3	#N/A	F	VED8.3_C	2022	14568656-32367211	17.7986	8234.12	21.5697	38074.5	2.58177	*
8	E_1B2MA_V8.3	#N/A	R	VED8.3	2022	14568656-32367211	17.7986	5119.95	3.01253	169855	3.23033	***
8	E_1B3MA_V8.1	1-Butanol, 3-methyl-, acetate	F	VED8.1	2020	0-6892881	6.31898	544.637	1.7384	31229.8	2.49596	*
8	E_1B3MA_V8.1	#N/A	R	VED8.1	2020	0-6318981	6.31898	840.062	37.7026	2128.13	1.34794	**
8	E_1B3MA_V8.2	1-Butanol, 3-methyl-, acetate	F	VED8.2	2020	6892881-14983251	8.24967	250.067	1.7384	14284.9	2.15791	**
8	E_1B3MA_V8.2	#N/A	R	VED8.2	2020	6318981-14568656	8.24967	752.138	37.7026	1894.92	1.29993	**
8	E_1B3MA_V8.2	#N/A	F	VED8.2	2022	6318981-14568656	8.24967	256.157	1.88194	13511.3	2.1339	**
8	E_1B3MA_V8.2	#N/A	R	VED8.2	2022	6318981-14568656	8.24967	489.617	14.8827	3189.84	1.51717	***
8	E_1B3MA_V8.3	1-Butanol, 3-methyl-, acetate	F	VED8.3	2020	14983251-32869943	17.7986	258.124	1.7384	14748.4	2.17168	**
8	E_1B3MA_V8.3	#N/A	R	VED8.3	2020	14568656-32367211	17.7986	99.8352	37.7026	164.796	0.422912	**
8	E_1B3MA_V8.3	#N/A	F	VED8.3_C	2022	14568656-32367211	17.7986	712.221	1.88194	37745	2.57801	**
8	E_1B3MA_V8.3	#N/A	R	VED8.3	2022	14568656-32367211	17.7986	618.087	14.8827	4053.06	1.61837	***
8	E_23BOLDA_V8.1	2,3-Butanedioldiacetate	R	VED8.1	2020	0-6892881	6.31898	4526.04	2.56396	176425	3.24681	**
8	E_23BOLDA_V8.2	2,3-Butanedioldiacetate	R	VED8.2	2020	6892881-14983251	8.24967	2291.29	2.56396	89265	2.95117	**
8	E_23BOLDA_V8.2	#N/A	F	VED8.2	2022	6318981-14568656	8.24967	7104.14	13.5305	52404.6	2.7202	**
8	E_23BOLDA_V8.2	#N/A	R	VED8.2	2022	6318981-14568656	8.24967	1400.76	2.1879	63922.9	2.80634	***
8	E_23BOLDA_V8.3	#N/A	F	VED8.3	2022	6318981-14568656	17.7986	5174.44	13.5305	38142.8	2.58255	**
8	E_23BOLDA_V8.3	2,3-Butanedioldiacetate	R	VED8.3_C	2022	14983251-32869943	17.7986	1081.51	2.1879	49331.6	2.694	***
8	E_24HXDEE_V8.1	2,4-Hexadienoic acid, ethyl ester	F	VED8.1	2020	0-6892881	6.31898	625.852	0	n.c.	n.c.	***
8	E_24HXDEE_V8.2	2,4-Hexadienoic acid, ethyl ester	F	VED8.2	2020	6892881-14983251	8.24967	393.876	0	n.c.	n.c.	*
8	E_24HXDEE_V8.2	#N/A		VED8.2	2022	6318981-14568656	8.24967	493.241	0	n.c.	n.c.	***
8	E_24HXDEE_V8.2	#N/A	R	VED8.2	2022	6318981-14568656	8.24967	31.426	0	n.c.	n.c.	***
8	E_24HXDEE_V8.3	2,4-Hexadienoic acid, ethyl ester	F	VED8.3	2020	14983251-32869943	17.7986	620.113	0	n.c.	n.c.	***
8	E_24HXDEE_V8.3	#N/A	F	VED8.3_C	2022	14568656-32367211	17.7986	1406.75	0	n.c.	n.c.	***
8	E_24HXDEE_V8.3	#N/A	R	VED8.3	2022	14568656-32367211	17.7986	83.2947	0	n.c.	n.c.	***
8	E_2B1O3MA_V8.1	2-Buten-1-ol, 3-methyl-, acetate	F	VED8.1	2020	0-6892881	6.31898	234.349	0	n.c.	n.c.	***
8	E_2B1O3MA_V8.1	#N/A	R	VED8.1	2020	0-6318981	6.31898	512.769	0.521838	98162.1	2.99239	***
8	E_2B1O3MA_V8.2	2-Buten-1-ol, 3-methyl-, acetate	F	VED8.2	2020	6892881-14983251	8.24967	111.966	0	n.c.	n.c.	***
8	E_2B1O3MA_V8.2	#N/A	R	VED8.2	2020	6318981-14568656	8.24967	75.0628	0.521838	14284.3	2.15789	**
8	E_2B1O3MA_V8.2	#N/A	F	VED8.2	2022	6318981-14568656	8.24967	65.386	0	n.c.	n.c.	***
8	E_2B1O3MA_V8.2	#N/A	R	VED8.2	2022	6318981-14568656	8.24967	38.6779	0	n.c.	n.c.	***
8	E_2B1O3MA_V8.3	2-Buten-1-ol, 3-methyl-, acetate	F	VED8.3	2020	14983251-32869943	17.7986	59.3253	0	n.c.	n.c.	***
8	E_2B1O3MA_V8.3	#N/A	F	VED8.3_C	2022	14568656-32367211	17.7986	141.687	0	n.c.	n.c.	***
8	E_2B1O3MA_V8.3	#N/A	R	VED8.3	2022	14568656-32367211	17.7986	52.7338	0	n.c.	n.c.	***
8	E_2FMAC_V8.1	2-Furanmethanol, acetate	R	VED8.1	2020	0-6892881	6.31898	23.5408	0	n.c.	n.c.	**
8	E_2FMAC_V8.2	2-Furanmethanol, acetate	R	VED8.2	2020	6892881-14983251	8.24967	9.3452	0	n.c.	n.c.	**
8	E_2FMAC_V8.3	2-Furanmethanol, acetate	F	VED8.3_C	2022	14983251-32869943	17.7986	27.1055	0	n.c.	n.c.	***
8	E_3HX1OAZ_V8.1	3-Hexen-1-ol, acetate-(Z)	F	VED8.1	2020	0-6892881	6.31898	58.6892	0.691665	8385.2	1.92866	*
8	E_3HX1OAZ_V8.1	#N/A	R	VED8.1	2020	0-6318981	6.31898	944.885	0.615579	153395	3.1861	***
8	E_3HX1OAZ_V8.2	3-Hexen-1-ol, acetate-(Z)	R	VED8.2	2020	6892881-14983251	8.24967	173.338	0.615579	28058.5	2.44961	***
8	E_3HX1OAZ_V8.2	#N/A	F	VED8.2	2022	6318981-14568656	8.24967	72.9364	0	n.c.	n.c.	***
8	E_3HX1OAZ_V8.2	#N/A	R	VED8.2	2022	6318981-14568656	8.24967	313.455	3.87602	7987.02	1.90779	***
8	E_3HX1OAZ_V8.3	3-Hexen-1-ol, acetate-(Z)	F	VED8.3	2020	14983251-32869943	17.7986	2465.84	0.691665	356407	3.55207	***
8	E_3HX1OAZ_V8.3	#N/A	R	VED8.3	2020	14568656-32367211	17.7986	683.078	0.615579	110865	3.04519	***
8	E_3HX1OAZ_V8.3	#N/A	F	VED8.3_C	2022	14568656-32367211	17.7986	3950.84	0	n.c.	n.c.	***
8	E_3HX1OAZ_V8.3	#N/A	R	VED8.3	2022	14568656-32367211	17.7986	4077.72	3.87602	105104	3.02203	***
8	E_3HXMEZ_V8.3	3-Hexenoic acid, methyl ester-(Z)	R	VED8.3_C	2022	25002865-32869943	12.0394	9.01222	0	n.c.	n.c.	***
8	E_3MTHPEE_V8.1	3-(Methylthio)propanoic acid ethyl ester	F	VED8.1	2020	0-6892881	6.31898	376.673	1.27202	29512.1	2.47147	***
8	E_3MTHPEE_V8.2	3-(Methylthio)propanoic acid ethyl ester	F	VED8.2	2020	6892881-14983251	8.24967	921.694	1.27202	72358.8	2.86009	***
8	E_3MTHPEE_V8.2	#N/A	F	VED8.2	2022	6318981-14568656	8.24967	2348.52	1.99323	117725	3.07124	***
8	E_3MTHPEE_V8.2	#N/A	R	VED8.2	2022	6318981-14568656	8.24967	23.8699	0	n.c.	n.c.	***
8	E_3MTHPEE_V8.3	3-(Methylthio)propanoic acid ethyl ester	F	VED8.3	2020	14983251-32869943	17.7986	686.804	1.27202	53893	2.73234	***
8		#N/A	F	VED8.3_C	2022	14568656-32367211	17.7986	769.994	1.99323	38530.5	2.58693	***
8	E_3MTHPME_V8.2	3-(Methylthio)propanoic acid methyl ester	F	VED8.2	2022	0-14983251	16.0158	32.0608	0.0069979	458050	3.66101	***
8	E_3O1OAZ_V8.1	3-Octen-1-ol, acetate-(Z)	R	VED8.1	2020	0-6892881	6.31898	61.6615	0	n.c.	n.c.	***
8	E_3PH1PLA_V8.1	3-Phenyl-1-propanol acetate	R	VED8.1	2020	0-6892881	6.31898	167.805	0	n.c.	n.c.	***
8	E_A2MPE_V8.1	Acetic acid, 2-methylpropyl ester	R	VED8.1	2020	0-6892881	6.31898	12484.5	20.6365	60397.4	2.78174	***
8	E_A2MPE_V8.2	Acetic acid, 2-methylpropyl ester	F	VED8.2	2020	6892881-14983251	8.24967	9327.29	95.8491	9631.23	1.98817	*
8	E_A2MPE_V8.2	#N/A	R	VED8.2	2020	6318981-14568656	8.24967	6244.43	20.6365	30159.2	2.48086	***
8	E_A2MPE_V8.2	#N/A	F	VED8.2	2022	6318981-14568656	8.24967	10195	81.9805	12335.9	2.09468	**
8	E_A2MPE_V8.2	#N/A	R	VED8.2	2022	6318981-14568656	8.24967	4452.56	2.25294	197533	3.29586	***
8	E_A2MPE_V8.3	Acetic acid, 2-methylpropyl ester	F	VED8.3	2020	14983251-32869943	17.7986	7938.85	95.8491	8182.66	1.91817	*
8	E_A2MPE_V8.3	#N/A	R	VED8.3	2020	14568656-32367211	17.7986	1840.63	20.6365	8819.32	1.95033	***
8	E_A2MPE_V8.3	#N/A	F	VED8.3_C	2022	14568656-32367211	17.7986	11109.3	81.9805	13451.1	2.13198	**
8	E_A2MPE_V8.3	#N/A	R	VED8.3	2022	14568656-32367211	17.7986	4959.33	2.25294	220027	3.34267	***
8	E_A2PHEE_V8.1	Acetic acid, 2-phenylethyl ester	R	VED8.1	2020	0-6892881	6.31898	2080.58	0.42796	486063	3.68678	***
8	E_A2PHEE_V8.2	Acetic acid, 2-phenylethyl ester	F	VED8.2	2020	6892881-14983251	8.24967	308.668	0.751456	40976	2.61359	**
8	E_A2PHEE_V8.2	#N/A	R	VED8.2	2020	6318981-14568656	8.24967	552.765	0.42796	129063	3.11114	***
8	E_A2PHEE_V8.2	#N/A	R	VED8.2	2022	6318981-14568656	8.24967	51.6242	0	n.c.	n.c.	***
8	E_A2PHEE_V8.3	Acetic acid, 2-phenylethyl ester	F	VED8.3	2020	14983251-32869943	17.7986	65.0517	0.751456	8556.75	1.93736	**
8	E_A2PHEE_V8.3	#N/A		VED8.3_C	2022	14568656-32367211	17.7986	323.33	0.831957	38763.8	2.58955	**
8	E_A2PHEE_V8.3	#N/A	R	VED8.3	2022	14568656-32367211	17.7986	54.5526	0	n.c.	n.c.	***
8	E_ABE_V8.1	Acetic acid, butyl ester	F	VED8.1	2020	0-6892881	6.31898	5536.89	17.1307	32221.5	2.50949	*
8	E_ABE_V8.1	#N/A	R	VED8.1	2020	0-6318981	6.31898	5623.19	7.71129	72821.6	2.86286	***
8	E_ABE_V8.2	Acetic acid, butyl ester	F	VED8.2	2020	6892881-14983251	8.24967	4162.62	17.1307	24199.2	2.38559	**
8	E_ABE_V8.2	#N/A	R	VED8.2	2020	6318981-14568656	8.24967	1716.15	7.71129	22155	2.34743	***
8	E_ABE_V8.2	#N/A	F	VED8.2	2022	6318981-14568656	8.24967	2596.56	3.1372	82666.6	2.91786	***
8	E_ABE_V8.2	#N/A	R	VED8.2	2022	6318981-14568656	8.24967	763.656	0	n.c.	n.c.	***
8	E_ABE_V8.3	Acetic acid, butyl ester	F	VED8.3	2020	14983251-32869943	17.7986	2005.24	17.1307	11605.5	2.06839	**
8	E_ABE_V8.3	#N/A	R	VED8.3	2020	14568656-32367211	17.7986	239.307	7.71129	3003.33	1.49183	***
8	E_ABE_V8.3	#N/A	F	VED8.3_C	2022	14568656-32367211	17.7986	2978.72	3.1372	94848.1	2.97749	***
8	E_ABE_V8.3	#N/A	R	VED8.3	2022	14568656-32367211	17.7986	1160.77	0	n.c.	n.c.	***
8	E_AHPE_V8.1	Acetic acid, heptyl ester	R	VED8.1	2020	0-6892881	6.31898	741.463	0	n.c.	n.c.	***
8	E_AHPE_V8.2	Acetic acid, heptyl ester	F	VED8.2	2020	6892881-14983251	8.24967	470.37	0.319258	147232	3.1683	**
8	E_AHPE_V8.2	#N/A	R	VED8.2	2020	6318981-14568656	8.24967	219.071	0	n.c.	n.c.	***
8	E_AHPE_V8.3	Acetic acid, heptyl ester	F	VED8.3	2020	14983251-32869943	17.7986	111.571	0.319258	34846.9	2.54341	**
8	E_AHXE_V8.1	Acetic acid, hexyl ester	R	VED8.1	2020	0-6892881	6.31898	18125.2	14.4091	125690	3.09965	**
8		#N/A	F	VED8.3		0-6318981	6.31898	4807.24	25.3572	18858.1	2.27779	*
8	E_AHXE_V8.3	Acetic acid, hexyl ester	R	VED8.3	2020	0-6892881	6.31898	455.68	14.4091	3062.44	1.50002	**
8	E_AHXE_V8.2	Acetic acid, hexyl ester	F	VED8.2	2020	6892881-14983251	8.24967	7060.99	25.3572	27746.1	2.44477	*
8	E_AHXE_V8.2	#N/A	R	VED8.2	2020	6318981-14568656	8.24967	6401.99	14.4091	44330.1	2.64768	**
8	E_AHXE_V8.2	#N/A		VED8.2	2022	6318981-14568656	8.24967	2092.16	12.0768	17223.8	2.23864	***
8	E_AME_V8.2	Acetic acid, methyl ester	F	VED8.2	2022	6892881-14983251	8.24967	293.498	10.3459	2736.84	1.45284	*
8	E_AME_V8.2	#N/A	R	VED8.2	2022	6318981-14568656	8.24967	130.075	10.7888	1105.65	1.08122	*
8	E_AME_V8.3	Acetic acid, methyl ester	F	VED8.3_C	2022	14983251-32869943	17.7986	158.974	10.3459	1436.58	1.18656	*
8	E_AME_V8.3	#N/A	R	VED8.3	2022	14568656-32367211	17.7986	127.484	10.7888	1081.64	1.07249	*
8	E_AOE_V8.1	Acetic acid, octyl ester	R	VED8.1	2020	0-6892881	6.31898	544.9	0	n.c.	n.c.	***
8	E_AOE_V8.2	Acetic acid, octyl ester	F	VED8.2	2020	6892881-14983251	8.24967	796.243	1.09139	72857.1	2.86307	**
8	E_AOE_V8.2	#N/A	R	VED8.2	2020	6318981-14568656	8.24967	89.3386	0	n.c.	n.c.	***
8	E_AOE_V8.3	Acetic acid, octyl ester	F	VED8.3	2020	14983251-32869943	17.7986	48.4211	1.09139	4336.66	1.64706	***
8	E_APHME_V8.1	Acetic acid, phenylmethyl ester	R	VED8.1	2020	0-6892881	6.31898	19821.2	51.1651	38639.7	2.58816	**
8	E_APHME_V8.2	Acetic acid, phenylmethyl ester	R	VED8.2	2020	6892881-14983251	8.24967	7289.29	51.1651	14146.6	2.15371	**
8	E_APHME_V8.2	#N/A	F	VED8.2	2022	6318981-14568656	8.24967	2503.15	30.468	8115.65	1.91464	*
8	E_APHME_V8.2	#N/A	R	VED8.2	2022	6318981-14568656	8.24967	2738.97	21.4932	12643.4	2.10529	***
8	E_APHME_V8.3	Acetic acid, phenylmethyl ester	R	VED8.3	2020	14983251-32869943	17.7986	202.282	51.1651	295.352	0.596984	**
8	E_APHME_V8.3	#N/A	F	VED8.3_C	2022	14568656-32367211	17.7986	3827.9	30.468	12463.7	2.09912	*
8	E_APHME_V8.3	#N/A	R	VED8.3	2022	14568656-32367211	17.7986	947.359	21.4932	4307.72	1.64421	***
8	E_APNE_V8.1	Acetic acid, pentyl ester	F	VED8.1	2020	0-6892881	6.31898	1103	0.524384	210243	3.32293	***
8	E_APNE_V8.1	#N/A	R	VED8.1	2020	0-6318981	6.31898	1618.25	0	n.c.	n.c.	***
8	E_APNE_V8.2	Acetic acid, pentyl ester	F	VED8.2	2020	6892881-14983251	8.24967	1309.39	0.524384	249601	3.39742	***
8	E_APNE_V8.2	#N/A	R	VED8.2	2020	6318981-14568656	8.24967	669.323	0	n.c.	n.c.	***
8	E_APNE_V8.2	#N/A	F	VED8.2	2022	6318981-14568656	8.24967	550.667	0.706026	77895.3	2.89207	***
8	E_APNE_V8.2	#N/A	R	VED8.2	2022	6318981-14568656	8.24967	168.209	0	n.c.	n.c.	***
8	E_APNE_V8.3	Acetic acid, pentyl ester	F	VED8.3	2020	14983251-32869943	17.7986	751.284	0.524384	143170	3.15615	***
8	E_APNE_V8.3	#N/A		VED8.3_C	2022	14568656-32367211	17.7986	1202.52	0.706026	170222	3.23127	***
8	E_B2M.BE_V8.1	Butanoic acid, 2-methyl-, butyl ester	F	VED8.1	2020	0-6892881	6.31898	22.5714	0	n.c.	n.c.	***
8	E_B2M.BE_V8.1	#N/A	R	VED8.1	2020	0-6318981	6.31898	24.8093	0	n.c.	n.c.	***
8	E_B2M.BE_V8.2	Butanoic acid, 2-methyl-, butyl ester	F	VED8.2	2020	6892881-14983251	8.24967	11.2757	0	n.c.	n.c.	*
8	E_B2M.BE_V8.2	#N/A	R	VED8.2	2020	6318981-14568656	8.24967	29.2859	0	n.c.	n.c.	***
8	E_B2M.BE_V8.2	#N/A	F	VED8.2	2022	6318981-14568656	8.24967	15.5253	0	n.c.	n.c.	***
8	E_B2M.BE_V8.2	#N/A	R	VED8.2	2022	6318981-14568656	8.24967	22.1509	0	n.c.	n.c.	***
8	E_B2M.BE_V8.3	Butanoic acid, 2-methyl-, butyl ester	F	VED8.3	2020	14983251-32869943	17.7986	9.75344	0	n.c.	n.c.	*
8	E_B2M.BE_V8.3	#N/A	F	VED8.3_C	2022	14568656-32367211	17.7986	83.6666	0	n.c.	n.c.	***
8	E_B2M.BE_V8.3	#N/A	R	VED8.3	2022	14568656-32367211	17.7986	71.0524	0	n.c.	n.c.	***
8	E_B2M.PE_V8.1	Butanoic acid, 2-methyl-, propyl ester	F	VED8.1	2020	0-6892881	6.31898	117.871	0	n.c.	n.c.	***
8	E_B2M.PE_V8.1	#N/A	R	VED8.1	2020	0-6318981	6.31898	89.0562	0	n.c.	n.c.	***
8	E_B2M.PE_V8.2	Butanoic acid, 2-methyl-, propyl ester	F	VED8.2	2020	6892881-14983251	8.24967	86.5456	0	n.c.	n.c.	***
8	E_B2M.PE_V8.2	#N/A	R	VED8.2	2020	6318981-14568656	8.24967	87.5721	0	n.c.	n.c.	***
8	E_B2M.PE_V8.2	#N/A	F	VED8.2	2022	6318981-14568656	8.24967	180.821	0	n.c.	n.c.	***
8	E_B2M.PE_V8.2	#N/A	R	VED8.2	2022	6318981-14568656	8.24967	179.638	0.0178736	1.00495e+06	4.00219	***
8	E_B2M.PE_V8.3	Butanoic acid, 2-methyl-, propyl ester	F	VED8.3	2020	14983251-32869943	17.7986	102.181	0	n.c.	n.c.	***
8	E_B2M.PE_V8.3	#N/A	R	VED8.3	2020	14568656-32367211	17.7986	63.259	0	n.c.	n.c.	***
8	E_B2M.PE_V8.3	#N/A	F	VED8.3_C	2022	14568656-32367211	17.7986	356.215	0	n.c.	n.c.	***
8	E_B2M.PE_V8.3	#N/A	R	VED8.3	2022	14568656-32367211	17.7986	329.408	0.0178736	1.84289e+06	4.26552	***
8	E_B2M2MBE_V8.1	Butanoic acid, 2-methyl-, 2-methylbutyl ester	F	VED8.1	2020	0-6892881	6.31898	95.3497	0	n.c.	n.c.	**
8	E_B2M2MBE_V8.2	Butanoic acid, 2-methyl-, 2-methylbutyl ester	F	VED8.2	2020	6892881-14983251	8.24967	75.3944	0	n.c.	n.c.	*
8	E_B2M2MBE_V8.2	#N/A	R	VED8.2	2020	6318981-14568656	8.24967	344.286	0	n.c.	n.c.	***
8	E_B2M2MBE_V8.2	#N/A	F	VED8.2	2022	6318981-14568656	8.24967	76.149	0	n.c.	n.c.	***
8	E_B2M2MBE_V8.2	#N/A	R	VED8.2	2022	6318981-14568656	8.24967	380.673	0	n.c.	n.c.	***
8	E_B2M2MBE_V8.3	Butanoic acid, 2-methyl-, 2-methylbutyl ester	F	VED8.3	2020	14983251-32869943	17.7986	67.5106	0	n.c.	n.c.	*
8	E_B2M2MBE_V8.3	#N/A	R	VED8.3	2020	14568656-32367211	17.7986	262.027	0	n.c.	n.c.	***
8	E_B2M2MBE_V8.3	#N/A	F	VED8.3_C	2022	14568656-32367211	17.7986	366.385	0	n.c.	n.c.	***
8	E_B2M2MBE_V8.3	#N/A	R	VED8.3	2022	14568656-32367211	17.7986	1097.6	0	n.c.	n.c.	***
8	E_B2M2MPE_V8.2	Butanoic acid, 2-methyl-, 2-methylpropyl ester	F	VED8.2	2022	6892881-14983251	8.24967	278.049	0	n.c.	n.c.	***
8	E_B2M2MPE_V8.2	#N/A	R	VED8.2	2022	6318981-14568656	8.24967	1455.59	2.04573	71052.5	2.85219	***
8	E_B2M2MPE_V8.3	Butanoic acid, 2-methyl-, 2-methylpropyl ester	F	VED8.3_C	2022	14983251-32869943	17.7986	1388.44	0	n.c.	n.c.	***
8	E_B2M2MPE_V8.3	#N/A	R	VED8.3	2022	14568656-32367211	17.7986	4060.48	2.04573	198385	3.29773	***
8	E_B2MBE_V8.1	Butanoic acid, 2-methylbutyl ester	R	VED8.1	2020	0-6892881	6.31898	272.812	1.18752	22873.2	2.36122	***
8	E_B2MBE_V8.2	Butanoic acid, 2-methylbutyl ester	R	VED8.2	2020	6892881-14983251	8.24967	773.549	1.18752	65039.7	2.81385	***
8		#N/A	F		2022	6318981-14568656	8.24967	59.458	0	n.c.	n.c.	**
8		#N/A	R			6318981-14568656	8.24967	576.043	0.255348	225492	3.35332	***
8	E_B2MBE_V8.3	Butanoic acid, 2-methylbutyl ester	R	VED8.3	2020	14983251-32869943	17.7986	752.915	1.18752	63302.2	2.8021	***
8	E_B2MBE_V8.3	#N/A	F	VED8.3_C	2022	14568656-32367211	17.7986	364.427	0	n.c.	n.c.	***
8	E_B2MBE_V8.3	#N/A	R	VED8.3	2022	14568656-32367211	17.7986	1954.51	0.255348	765332	3.88391	***
8	E_B2MEE_V8.2	Butanoic acid, 2-methyl-, ethyl ester	F	VED8.2	2022	6892881-14983251	8.24967	16152	73.9785	21733.3	2.33912	*
8	E_B2MEE_V8.2	#N/A	R	VED8.2	2022	6318981-14568656	8.24967	15950.1	58.4385	27193.9	2.43607	*
8	E_B2MEE_V8.3	Butanoic acid, 2-methyl-, ethyl ester	F	VED8.3_C	2022	14983251-32869943	17.7986	19163	73.9785	25803.5	2.41336	*
8	E_B2MEE_V8.3	#N/A	R	VED8.3	2022	14568656-32367211	17.7986	18708.6	58.4385	31914.2	2.50534	*
8	E_B2MME_V8.1	Butanoic acid, 2-methyl-, methyl ester	F	VED8.1	2020	0-6892881	6.31898	3146.41	6.01943	52170.8	2.71826	*
8	E_B2MME_V8.1	#N/A	R	VED8.1	2020	0-6318981	6.31898	2500.04	5.07222	49188.9	2.69275	**
8	E_B2MME_V8.2	Butanoic acid, 2-methyl-, methyl ester	F	VED8.2	2020	6892881-14983251	8.24967	2486.84	6.01943	41213.5	2.61609	**
8	E_B2MME_V8.2	#N/A	R	VED8.2	2020	6318981-14568656	8.24967	1648.79	5.07222	32406.3	2.51197	**
8	E_B2MME_V8.2	#N/A	F	VED8.2	2022	6318981-14568656	8.24967	2540.3	3.94259	64332.2	2.8091	**
8	E_B2MME_V8.2	#N/A	R	VED8.2	2022	6318981-14568656	8.24967	1772.83	3.76562	46979.4	2.67283	***
8	E_B2MME_V8.3	Butanoic acid, 2-methyl-, methyl ester	F	VED8.3	2020	14983251-32869943	17.7986	1194.4	6.01943	19742.5	2.2976	**
8	E_B2MME_V8.3	#N/A	R	VED8.3	2020	14568656-32367211	17.7986	880.669	5.07222	17262.6	2.23961	**
8	E_B2MME_V8.3	#N/A	F	VED8.3_C	2022	14568656-32367211	17.7986	2714.8	3.94259	68758.2	2.83796	**
8	E_B2MME_V8.3	#N/A	R	VED8.3	2022	14568656-32367211	17.7986	2069.22	3.76562	54850.3	2.73997	***
8	E_B2MPE_V8.1	Butanoic acid, 2-methylpropyl ester	F	VED8.1	2020	0-6892881	6.31898	135.47	0	n.c.	n.c.	***
8	E_B2MPE_V8.1	#N/A	R	VED8.1	2020	0-6318981	6.31898	471.529	4.93793	9449.11	1.97996	***
8	E_B2MPE_V8.2	Butanoic acid, 2-methylpropyl ester	F	VED8.2	2020	6892881-14983251	8.24967	126.681	0	n.c.	n.c.	***
8	E_B2MPE_V8.2	#N/A	R	VED8.2	2020	6318981-14568656	8.24967	999.216	4.93793	20135.5	2.30611	***
8	E_B2MPE_V8.2	#N/A	F	VED8.2	2022	6318981-14568656	8.24967	91.4285	0	n.c.	n.c.	***
8	E_B2MPE_V8.2	#N/A	R	VED8.2	2022	6318981-14568656	8.24967	1277.04	4.66968	27247.6	2.43692	***
8	E_B2MPE_V8.3	Butanoic acid, 2-methylpropyl ester	F	VED8.3	2020	14983251-32869943	17.7986	179.286	0	n.c.	n.c.	***
8	E_B2MPE_V8.3	#N/A	R	VED8.3	2020	14568656-32367211	17.7986	880.669	4.93793	17734.8	2.25127	***
8	E_B2MPE_V8.3	#N/A	F	VED8.3_C	2022	14568656-32367211	17.7986	664.894	0	n.c.	n.c.	***
8	E_B2MPE_V8.3	#N/A	R	VED8.3	2022	14568656-32367211	17.7986	2930.1	4.66968	62647.3	2.7976	***
8	E_B3MEE_V8.1	Butanoic acid, 3-methyl-, ethyl ester	F	VED8.1	2020	0-6892881	6.31898	867.362	4.10247	21042.5	2.32516	*
8	E_B3MEE_V8.1	#N/A	R	VED8.1	2020	0-6318981	6.31898	484.401	7.05539	6765.69	1.83668	*
8	E_B3MEE_V8.2	Butanoic acid, 3-methyl-, ethyl ester	F	VED8.2	2020	6892881-14983251	9.69683	508.901	4.10247	12304.8	2.09359	*
8	E_BBE_V8.1	Butanoic acid, butyl ester	R	VED8.1	2020	0-6892881	6.31898	145.774	0.362009	40168.2	2.60496	***
8	E_BBE_V8.2	Butanoic acid, butyl ester	F	VED8.2	2020	6892881-14983251	8.24967	19.2542	0	n.c.	n.c.	*
8	E_BBE_V8.2	#N/A	R	VED8.2	2020	6318981-14568656	8.24967	104.078	0.362009	28650.3	2.45864	***
8	E_BBE_V8.2	#N/A	F	VED8.2	2022	6318981-14568656	8.24967	4.33594	0	n.c.	n.c.	*
8	E_BBE_V8.2	#N/A	R	VED8.2	2022	6318981-14568656	8.24967	47.5608	0	n.c.	n.c.	***
8	E_BBE_V8.3	Butanoic acid, butyl ester	R	VED8.3	2020	14983251-32869943	17.7986	37.8285	0.362009	10349.6	2.0191	**
8		#N/A	F	VED8.3_C	2022	14568656-32367211	17.7986	81.1389	0	n.c.	n.c.	***
8		#N/A	R	VED8.3	2022	14568656-32367211	17.7986	108.497	0	n.c.	n.c.	***
8	E_BEE_V8.1	Butanoic acid, ethyl ester	R	VED8.1	2020	0-6892881	6.31898	7296.17	46.9585	15437.5	2.19138	*
8	E_BEE_V8.2	Butanoic acid, ethyl ester	R	VED8.2	2020	6892881-14983251	8.24967	4260.01	46.9585	8971.86	1.9577	*
8	E_BEE_V8.2	#N/A	F	VED8.2	2022	6318981-14568656	8.24967	10388.8	71.2669	14477.3	2.16368	*
8	E_BEE_V8.2	#N/A	R	VED8.2	2022	6318981-14568656	8.24967	4880.01	39.5614	12235.3	2.09115	*
8	E_BEE_V8.3	Butanoic acid, ethyl ester	R	VED8.3	2020	14983251-32869943	17.7986	2891.07	46.9585	6056.64	1.78934	*
8	E_BEE_V8.3	#N/A	F	VED8.3_C	2022	14568656-32367211	17.7986	15326.1	71.2669	21405.2	2.33254	*
8	E_BEE_V8.3	#N/A	R	VED8.3	2022	14568656-32367211	17.7986	9510.72	39.5614	23940.4	2.38094	*
8	E_BME_V8.1	Butanoic acid, methyl ester	F	VED8.1	2020	0-6892881	6.31898	268.583	0.38061	70466.5	2.8486	***
8	E_BME_V8.1	#N/A	R	VED8.1	2020	0-6318981	6.31898	197.3	3.51772	5508.75	1.74887	***
8	E_BME_V8.2	Butanoic acid, methyl ester	F	VED8.2	2020	6892881-14983251	8.24967	156.501	0.38061	41018.4	2.61404	***
8	E_BME_V8.2	#N/A	R	VED8.2	2020	6318981-14568656	8.24967	123.102	3.51772	3399.47	1.544	***
8	E_BME_V8.2	#N/A	F	VED8.2	2022	6318981-14568656	8.24967	250.64	0	n.c.	n.c.	***
8	E_BME_V8.2	#N/A	R	VED8.2	2022	6318981-14568656	8.24967	133.161	3.61866	3579.84	1.56583	**
8	E_BME_V8.3	Butanoic acid, methyl ester	F	VED8.3	2020	14983251-32869943	17.7986	85.0308	0.38061	22240.7	2.3491	*
8	E_BME_V8.3	#N/A	R	VED8.3	2020	14568656-32367211	17.7986	61.7604	3.51772	1655.7	1.24445	*
8	E_BME_V8.3	#N/A	F	VED8.3_C	2022	14568656-32367211	17.7986	208.761	0	n.c.	n.c.	***
8	E_BME_V8.3	#N/A	R	VED8.3	2022	14568656-32367211	17.7986	119.255	3.61866	3195.54	1.51793	**
8	E_BPE_V8.1	Butanoic acid, propyl ester	F	VED8.1	2020	0-6892881	6.31898	216.877	1.28805	16737.7	2.22628	*
8	E_BPE_V8.1	#N/A	R	VED8.1	2020	0-6318981	6.31898	194.595	0.328396	59156.1	2.77273	***
8	E_BPE_V8.2	Butanoic acid, propyl ester	F	VED8.2	2020	6892881-14983251	8.24967	139.623	1.28805	10739.9	2.03502	**
8	E_BPE_V8.2	#N/A	R	VED8.2	2020	6318981-14568656	8.24967	130.863	0.328396	39749.1	2.60042	***
8	E_BPE_V8.2	#N/A	F	VED8.2	2022	6318981-14568656	8.24967	128.909	3.65314	3428.71	1.54762	*
8	E_BPE_V8.2	#N/A	R	VED8.2	2022	6318981-14568656	8.24967	117.88	0.230566	51026.5	2.70865	***
8	E_BPE_V8.3	Butanoic acid, propyl ester	F	VED8.3	2020	14983251-32869943	17.7986	153.699	1.28805	11832.7	2.07674	**
8	E_BPE_V8.3	#N/A	R	VED8.3	2020	14568656-32367211	17.7986	89.8606	0.328396	27263.5	2.43717	***
8	E_BPE_V8.3	#N/A	F	VED8.3_C	2022	14568656-32367211	17.7986	316.395	3.65314	8560.9	1.93756	*
8	E_BPE_V8.3	#N/A	R	VED8.3	2022	14568656-32367211	17.7986	242.071	0.230566	104890	3.02115	***
8	E_BZAEE_V8.1	Benzeneacetic acid, ethyl ester	F	VED8.1	2020	0-6892881	6.31898	535.612	0.492356	108685	3.03657	***
8	E_BZAEE_V8.1	#N/A	R	VED8.1	2020	0-6318981	6.31898	96.5507	0	n.c.	n.c.	***
8	E_BZAEE_V8.2	Benzeneacetic acid, ethyl ester	F	VED8.2	2020	6892881-14983251	8.24967	345.161	0.492356	70004	2.84574	***
8	E_BZAEE_V8.2	#N/A		VED8.2	2022	6318981-14568656	8.24967	591.258	1.20276	49058.6	2.6916	***
8	E_BZAEE_V8.2	#N/A	R	VED8.2	2022	6318981-14568656	8.24967	26.1248	0.00890358	293319	3.46749	***
8	E_BZAEE_V8.3	Benzeneacetic acid, ethyl ester	F	VED8.3	2020	14983251-32869943	17.7986	351.802	0.492356	71352.7	2.85402	***
8	E_BZAEE_V8.3	#N/A	F	VED8.3	2022	14568656-32367211	17.7986	1431.3	1.20276	118901	3.07555	***
8	E_BZAEE_V8.3	#N/A	R	VED8.3	2022	14568656-32367211	17.7986	142.204	0.00890358	1.59706e+06	4.20335	***
8	E_BZEE_V8.1	Benzoic acid, ethyl ester	F	VED8.1	2020	0-6892881	6.31898	286.539	0	n.c.	n.c.	***
8	E_BZEE_V8.2	Benzoic acid, ethyl ester	F	VED8.2	2020	6892881-14983251	8.24967	113.997	0	n.c.	n.c.	***
8	E_BZEE_V8.2	#N/A	F	VED8.2	2022	6318981-14568656	8.24967	63.5171	0	n.c.	n.c.	***
8	E_BZEE_V8.2	#N/A	R	VED8.2	2022	6318981-14568656	8.24967	45.8166	0	n.c.	n.c.	***
8	E_BZEE_V8.3	Benzoic acid, ethyl ester	F	VED8.3	2020	14983251-32869943	17.7986	86.4349	0	n.c.	n.c.	***
8	E_BZEE_V8.3	#N/A	F	VED8.3_C	2022	14568656-32367211	17.7986	224.782	0	n.c.	n.c.	***
8	E_BZEE_V8.3	#N/A	R	VED8.3	2022	14568656-32367211	17.7986	83.7562	0	n.c.	n.c.	***
8	E_BZME_V8.1	Benzoic acid, methyl ester	F	VED8.1	2020	0-6892881	6.31898	53.1993	0	n.c.	n.c.	***
8	E_BZME_V8.3	Benzoic acid, methyl ester	F	VED8.3_C	2022	25002865-32869943	12.0394	36.1036	0.644212	5504.3	1.74852	*
8	E_E3ACXB_V8.1	Ethyl-3-acetoxybutyrate	F	VED8.1	2020	0-6892881	6.31898	477.65	0	n.c.	n.c.	***
8	E_E3ACXB_V8.1	#N/A	R	VED8.1	2020	0-6318981	6.31898	452.654	0	n.c.	n.c.	***
8	E_E3ACXB_V8.2	Ethyl-3-acetoxybutyrate	F	VED8.2	2020	6892881-14983251	8.24967	215.325	0	n.c.	n.c.	***
8	E_E3ACXB_V8.2	#N/A	R	VED8.2	2020	6318981-14568656	8.24967	124.85	0	n.c.	n.c.	***
8	E_E3ACXB_V8.2	#N/A	F	VED8.2	2022	6318981-14568656	8.24967	191.133	0	n.c.	n.c.	***
8	E_E3ACXB_V8.2	#N/A	R	VED8.2	2022	6318981-14568656	8.24967	28.6275	0	n.c.	n.c.	*
8	E_E3ACXB_V8.3	Ethyl-3-acetoxybutyrate	F	VED8.3	2020	14983251-32869943	17.7986	69.2096	0	n.c.	n.c.	***
8		#N/A		VED8.3_C	2022	14568656-32367211	17.7986	331.697	0	n.c.	n.c.	***
8	E_EAC_V8.1	Ethyl Acetate	F	VED8.1	2020	0-6892881	6.31898	6559.65	287.698	2180.05	1.35794	*
8	E_EAC_V8.2	Ethyl Acetate	F	VED8.2	2022	6892881-14983251	8.24967	12925.6	586.332	2104.49	1.34331	*
8	E_EAC_V8.2	#N/A	R	VED8.2	2022	6318981-14568656	8.24967	7713.48	443.015	1641.13	1.24083	*
8	E_EAC_V8.3	Ethyl Acetate	F	VED8.3	2020	14983251-32869943	17.7986	5225.5	287.698	1716.32	1.25919	**
8	E_EAC_V8.3	#N/A	F	VED8.3_C	2022	14568656-32367211	17.7986	11786.5	586.332	1910.21	1.30324	*
8	E_EAC_V8.3	#N/A	R	VED8.3	2022	14568656-32367211	17.7986	5996.1	443.015	1253.47	1.13145	*
8	E_EMTHAC_V8.1	Ethyl (methylthio)acetate	R	VED8.1	2020	0-6892881	6.31898	2059.29	6.25656	32814.1	2.51738	**
8	E_EMTHAC_V8.2	Ethyl (methylthio)acetate	R	VED8.2	2020	6892881-14983251	8.24967	734.492	6.25656	11639.5	2.06965	**
8	E_EMTHAC_V8.2	#N/A	F	VED8.2	2022	6318981-14568656	8.24967	4729.52	93.7963	4942.33	1.70263	**
8	E_EMTHAC_V8.2	#N/A	R	VED8.2	2022	6318981-14568656	8.24967	1030.62	10.0755	10128.9	2.00983	***
8	E_EMTHAC_V8.3	Ethyl (methylthio)acetate	R	VED8.3	2020	14983251-32869943	17.7986	283.192	6.25656	4426.32	1.65574	**
8	E_EMTHAC_V8.3	#N/A	F	VED8.3_C	2022	14568656-32367211	17.7986	3280.89	93.7963	3397.89	1.54381	**
8	E_EMTHAC_V8.3	#N/A	R	VED8.3	2022	14568656-32367211	17.7986	1463.05	10.0755	14420.8	2.16199	***
8	E_ETG_V8.1	Ethyl tiglate	F	VED8.1	2020	0-6892881	6.31898	629.525	0	n.c.	n.c.	***
8	E_ETG_V8.1	#N/A	R	VED8.1	2020	0-6318981	6.31898	153.826	0	n.c.	n.c.	***
8	E_ETG_V8.2	Ethyl tiglate	F	VED8.2	2020	6892881-14983251	8.24967	202.308	0	n.c.	n.c.	***
8	E_ETG_V8.2	#N/A	R	VED8.2	2020	6318981-14568656	8.24967	78.2922	0	n.c.	n.c.	***
8	E_ETG_V8.2	#N/A	F	VED8.2	2022	6318981-14568656	8.24967	497.108	0.278278	178538	3.25197	***
8	E_ETG_V8.2	#N/A	R	VED8.2	2022	6318981-14568656	8.24967	230.926	0	n.c.	n.c.	***
8	E_ETG_V8.3	Ethyl tiglate	F	VED8.3	2020	14983251-32869943	17.7986	429.813	0	n.c.	n.c.	***
8	E_ETG_V8.3	#N/A	R	VED8.3	2020	14568656-32367211	17.7986	246.058	0	n.c.	n.c.	***
8	E_ETG_V8.3	#N/A	F	VED8.3_C	2022	14568656-32367211	17.7986	886.517	0.278278	318473	3.50321	***
8	E_ETG_V8.3	#N/A	R	VED8.3	2022	14568656-32367211	17.7986	450.788	0	n.c.	n.c.	***
8	E_HPEE_V8.1	Heptanoic acid, ethyl ester	F	VED8.1	2020	0-6892881	6.31898	229.908	0.180853	127024	3.10423	***
8	E_HPEE_V8.1	#N/A	R	VED8.1	2020	0-6318981	6.31898	38.0102	0	n.c.	n.c.	**
8	E_HPEE_V8.2	Heptanoic acid, ethyl ester	F	VED8.2	2020	6892881-14983251	8.24967	141.058	0.180853	77895.7	2.89207	**
8		#N/A			2022	6318981-14568656	8.24967	255.453	0	n.c.	n.c.	***
8		#N/A	R		2022	6318981-14568656	8.24967	58.3241	0	n.c.	n.c.	***
8	E_HPEE_V8.3	Heptanoic acid, ethyl ester	F	VED8.3	2020	14983251-32869943	17.7986	422.123	0.180853	233306	3.36811	**
8	E_HPEE_V8.3	#N/A	R	VED8.3	2020	14568656-32367211	17.7986	13.1978	0	n.c.	n.c.	**
8	E_HPEE_V8.3	#N/A	F	VED8.3_C	2022	14568656-32367211	17.7986	834.934	0	n.c.	n.c.	***
8	E_HPEE_V8.3	#N/A	R	VED8.3	2022	14568656-32367211	17.7986	154.906	0	n.c.	n.c.	***
8	E_HX2MBE_V8.2	Hexanoic acid, 2-methylbutyl ester	R	VED8.2	2022	6892881-14983251	8.24967	33.5715	0	n.c.	n.c.	***
8	E_HX2MBE_V8.3	Hexanoic acid, 2-methylbutyl ester	F	VED8.3_C	2022	14983251-32869943	17.7986	77.3234	0	n.c.	n.c.	***
8	E_HX2MBE_V8.3	#N/A	R	VED8.3	2022	14568656-32367211	17.7986	195.011	0	n.c.	n.c.	***
8	E_HX2MPE_V8.1	Hexanoic acid, 2-methylpropyl ester	F	VED8.1	2020	0-6892881	6.31898	94.6141	0.00423525	2.23387e+06	4.34908	***
8	E_HX2MPE_V8.1	#N/A	R	VED8.1	2020	0-6318981	6.31898	184.065	0.432022	42505.4	2.62946	***
8	E_HX2MPE_V8.2	Hexanoic acid, 2-methylpropyl ester	R	VED8.2	2020	6892881-14983251	8.24967	255.056	0.432022	58937.7	2.77113	***
8	E_HX2MPE_V8.2	#N/A	F	VED8.2	2022	6318981-14568656	8.24967	21.6586	0.00810912	266989	3.42666	***
8	E_HX2MPE_V8.2	#N/A	R	VED8.2	2022	6318981-14568656	8.24967	157.666	0.145351	108372	3.03532	***
8	E_HX2MPE_V8.3	Hexanoic acid, 2-methylpropyl ester	F	VED8.3	2020	14983251-32869943	17.7986	91.9842	0.00423525	2.17177e+06	4.33683	**
8	E_HX2MPE_V8.3	#N/A	R	VED8.3	2020	14568656-32367211	17.7986	240.441	0.432022	55554.8	2.7455	***
8	E_HX2MPE_V8.3	#N/A	F	VED8.3_C	2022	14568656-32367211	17.7986	275.265	0.00810912	3.39441e+06	4.53078	***
8	E_HX2MPE_V8.3	#N/A	R	VED8.3	2022	14568656-32367211	17.7986	624.998	0.145351	429892	3.63346	***
8	E_HXBE_V8.1	Hexanoic acid, butyl ester	R	VED8.1	2020	0-6892881	6.31898	40.4558	0	n.c.	n.c.	***
8	E_HXBE_V8.3	Hexanoic acid, butyl ester	R	VED8.3_C	2022	25002865-32869943	12.0394	25.0197	0	n.c.	n.c.	*
8	E_HXEE_V8.1	Hexanoic acid, ethyl ester	F	VED8.1	2020	0-6892881	6.31898	15837.4	14.4752	109311	3.03906	*
8	E_HXEE_V8.2	Hexanoic acid, ethyl ester	F	VED8.2	2020	6892881-14983251	8.24967	9229.82	14.4752	63663	2.80457	**
8	E_HXEE_V8.2	#N/A	F	VED8.2	2022	6318981-14568656	8.24967	7699.61	25.167	30494	2.48564	**
8	E_HXEE_V8.2	#N/A	R	VED8.2	2022	6318981-14568656	8.24967	3742.65	9.37891	39804.9	2.60103	**
8	E_HXEE_V8.3	Hexanoic acid, ethyl ester	F	VED8.3	2020	14983251-32869943	17.7986	24669.4	14.4752	170326	3.23153	**
8	E_HXEE_V8.3	#N/A	F	VED8.3_C	2022	14568656-32367211	17.7986	23137.6	25.167	91836.2	2.96349	**
8	E_HXEE_V8.3	#N/A	R	VED8.3	2022	14568656-32367211	17.7986	9193.58	9.37891	97923.9	2.99133	**
8	E_HXME_V8.1	Hexanoic acid, methyl ester	F	VED8.1	2020	0-6892881	6.31898	316.494	0	n.c.	n.c.	***
8	E_HXME_V8.1	#N/A	R	VED8.1	2020	0-6318981	6.31898	184.099	1.85291	9835.67	1.9972	***
8	E_HXME_V8.2	Hexanoic acid, methyl ester	F	VED8.2	2020	6892881-14983251	8.24967	177.944	0	n.c.	n.c.	***
8	E_HXME_V8.2	#N/A	R	VED8.2	2020	6318981-14568656	8.24967	104.326	1.85291	5530.36	1.75054	***
8	E_HXME_V8.2	#N/A	F	VED8.2	2022	6318981-14568656	8.24967	153.62	0	n.c.	n.c.	***
8	E_HXME_V8.2	#N/A	R	VED8.2	2022	6318981-14568656	8.24967	187.387	1.2348	15075.5	2.18114	***
8	E_HXME_V8.3	Hexanoic acid, methyl ester	F	VED8.3	2020	14983251-32869943	17.7986	318.99	0	n.c.	n.c.	***
8	E_HXME_V8.3	#N/A	F	VED8.3_C	2022	14568656-32367211	17.7986	290.833	0	n.c.	n.c.	***
8	E_HXME_V8.3	#N/A	R	VED8.3	2022	14568656-32367211	17.7986	139.653	1.2348	11209.8	2.05345	***
8	E_HXPE_V8.1	Hexanoic acid, propyl ester	R	VED8.1	2020	0-6892881	6.31898	28.8232	0	n.c.	n.c.	**
8	E_HXPE_V8.2	Hexanoic acid, propyl ester	R	VED8.2	2020	6892881-14983251	8.24967	24.3483	0	n.c.	n.c.	**
8	E_HXPE_V8.2	#N/A	R	VED8.2	2022	6318981-14568656	8.24967	13.146	0	n.c.	n.c.	***
8	E_HXPE_V8.3	Hexanoic acid, propyl ester	F	VED8.3	2020	14983251-32869943	17.7986	41.9323	0	n.c.	n.c.	*
8	E_HXPE_V8.3	#N/A	F	VED8.3_C	2022	14568656-32367211	17.7986	71.0324	0	n.c.	n.c.	*
8	E_HXPE_V8.3	#N/A	R	VED8.3	2022	14568656-32367211	17.7986	45.2863	0	n.c.	n.c.	***
8	E_MMTHAC_V8.2	Methyl (methylthio)acetate	F	VED8.2	2022	0-14983251	16.0158	34.2527	2.48585	1277.91	1.13922	**
8	E_MMTHAC_V8.2	#N/A	R	VED8.2	2022	0-16015808	16.0158	35.4474	2.95677	1098.85	1.07877	*
8	E_NPA_V8.1	n-Propyl acetate	R	VED8.1	2020	0-6892881	6.31898	627.153	1.03533	60475.2	2.7823	***
8	E_NPA_V8.2	n-Propyl acetate	F	VED8.2	2020	6892881-14983251	8.24967	503.482	3.72766	13406.6	2.13055	*
8	E_NPA_V8.2	#N/A	R	VED8.2	2020	6318981-14568656	8.24967	214.817	1.03533	20648.7	2.31699	***
8	E_NPA_V8.2	#N/A	F	VED8.2	2022	6318981-14568656	8.24967	864.641	6.05979	14168.5	2.15438	**
8	E_NPA_V8.2	#N/A	R	VED8.2	2022	6318981-14568656	8.24967	206.162	0.559718	36733.3	2.56624	***
8	E_NPA_V8.3	n-Propyl acetate	F	VED8.3	2020	14983251-32869943	17.7986	345.118	3.72766	9158.28	1.96653	*
8	E_NPA_V8.3	#N/A	R	VED8.3	2020	14568656-32367211	17.7986	89.8605	1.03533	8579.42	1.93849	***
8	E_NPA_V8.3	#N/A	F	VED8.3_C	2022	14568656-32367211	17.7986	742.687	6.05979	12156	2.08835	**
8	E_NPA_V8.3	#N/A	R	VED8.3	2022	14568656-32367211	17.7986	324.417	0.559718	57860.8	2.76313	***
8	E_OEE_V8.1	Octanoic acid, ethyl ester	F	VED8.1	2020	0-6892881	6.31898	68.8149	0	n.c.	n.c.	***
8	E_OEE_V8.1	#N/A	R	VED8.1	2020	0-6318981	6.31898	89.7659	0	n.c.	n.c.	**
8	E_OEE_V8.2	Octanoic acid, ethyl ester	F	VED8.2	2020	6892881-14983251	8.24967	36.4631	0	n.c.	n.c.	***
8	E_OEE_V8.2	#N/A	F	VED8.2	2022	6318981-14568656	8.24967	65.3102	0.338797	19177.1	2.28504	***
8	E_OEE_V8.2	#N/A	R	VED8.2	2022	6318981-14568656	8.24967	83.1567	0	n.c.	n.c.	***
8	E_OEE_V8.3	Octanoic acid, ethyl ester	F	VED8.3	2020	14983251-32869943	17.7986	251.526	0	n.c.	n.c.	***
8	E_OEE_V8.3	#N/A	F	VED8.3_C	2022	14568656-32367211	17.7986	288.608	0.338797	85086.2	2.93037	***
8	E_OEE_V8.3	#N/A	R	VED8.3	2022	14568656-32367211	17.7986	217.571	0	n.c.	n.c.	***
8	E_OME_V8.2	Octanoic acid, methyl ester	R	VED8.2	2022	0-14983251	16.0158	30.4777	0	n.c.	n.c.	***
8	E_P2M.BE_V8.1	Propanoic acid, 2-methyl-, butyl ester	R	VED8.1	2020	0-6892881	6.31898	25.3165	0	n.c.	n.c.	**
8	E_P2M.BE_V8.2	Propanoic acid, 2-methyl-, butyl ester	R	VED8.2	2020	6892881-14983251	8.24967	35.6367	0	n.c.	n.c.	***
8	E_P2M.BE_V8.2	#N/A	F	VED8.2	2022	6318981-14568656	8.24967	19.3304	0	n.c.	n.c.	***
8	E_P2M.BE_V8.2	#N/A	R	VED8.2	2022	6318981-14568656	8.24967	35.1583	0	n.c.	n.c.	***
8	E_P2M.BE_V8.3	Propanoic acid, 2-methyl-, butyl ester	F	VED8.3	2020	14983251-32869943	17.7986	18.8433	0	n.c.	n.c.	*
8	E_P2M.BE_V8.3	#N/A		VED8.3	2022	14568656-32367211	17.7986	102.897	0	n.c.	n.c.	***
8	E_P2M.BE_V8.3	#N/A	R	VED8.3	2022	14568656-32367211	17.7986	85.5897	0	n.c.	n.c.	***
8	E_P2M2MBE_V8.2	Propanoic acid, 2-methyl-, 2-methylbutyl ester	R	VED8.2	2020	6892881-14983251	10.0392	263.02	0	n.c.	n.c.	***
8	E_P2M2MBE_V8.2	#N/A	F	VED8.2	2022	6318981-14568656	10.0392	63.428	0	n.c.	n.c.	***
8	E_P2M2MBE_V8.2	#N/A	R	VED8.2	2022	6318981-14568656	10.0392	219.025	0	n.c.	n.c.	***
8	E_P2M2MBE_V8.3	Propanoic acid, 2-methyl-, 2-methylbutyl ester	R	VED8.3	2020	14983251-32869943	17.7986	213.805	0	n.c.	n.c.	***
8	E_P2M2MBE_V8.3	#N/A	F	VED8.3_C	2022	14568656-32367211	17.7986	276.502	0	n.c.	n.c.	***
8	E_P2M2MBE_V8.3	#N/A	R	VED8.3	2022	14568656-32367211	17.7986	798.472	0	n.c.	n.c.	***
8	E_P2M2MPE_V8.1	Propanoic acid, 2-methyl-, 2-methylpropyl ester	F	VED8.1	2020	0-6892881	6.31898	219.107	0	n.c.	n.c.	**
8	E_P2M2MPE_V8.2	Propanoic acid, 2-methyl-, 2-methylpropyl ester	R	VED8.2	2020	6892881-14983251	8.24967	538.112	0.779165	68962.7	2.83924	***
8	E_P2M2MPE_V8.2	#N/A	F	VED8.2	2022	6318981-14568656	8.24967	214.501	0.246063	87073.3	2.94038	***
8	E_P2M2MPE_V8.2	#N/A	R	VED8.2	2022	6318981-14568656	8.24967	782.273	0.484986	161198	3.20763	***
8	E_P2M2MPE_V8.3	Propanoic acid, 2-methyl-, 2-methylpropyl ester	F	VED8.3	2020	14983251-32869943	17.7986	289.434	0	n.c.	n.c.	***
8	E_P2M2MPE_V8.3	#N/A	R	VED8.3	2020	14568656-32367211	17.7986	1035.09	0.779165	132747	3.12335	***
8	E_P2M2MPE_V8.3	#N/A	F	VED8.3_C	2022	14568656-32367211	17.7986	1137.12	0.246063	462024	3.66476	***
8	E_P2M2MPE_V8.3	#N/A	R	VED8.3	2022	14568656-32367211	17.7986	2491.13	0.484986	513551	3.71067	***
8	E_P2MEE_V8.1	Propanoic acid, 2-methyl-, ethyl ester	R	VED8.1	2020	0-6892881	6.31898	1418.86	22.9043	6094.73	1.79202	*
8	E_P2MEE_V8.2	Propanoic acid, 2-methyl-, ethyl ester	R	VED8.2	2020	6892881-14983251	8.24967	1358.29	22.9043	5830.27	1.77307	*
8	E_P2MEE_V8.2	#N/A	F	VED8.2	2022	6318981-14568656	8.24967	6001.93	35.1792	16961	2.232	**
8	E_P2MEE_V8.2	#N/A	R	VED8.2	2022	6318981-14568656	8.24967	4553.97	41.5606	10857.4	2.03971	**
8	E_P2MEE_V8.3	Propanoic acid, 2-methyl-, ethyl ester	R	VED8.3	2020	14983251-32869943	17.7986	1424.06	22.9043	6117.43	1.79361	*
8	E_P2MEE_V8.3	#N/A	F	VED8.3_C	2022	14568656-32367211	17.7986	8035.1	35.1792	22740.5	2.35871	**
8	E_P2MEE_V8.3	#N/A	R	VED8.3	2022	14568656-32367211	17.7986	5001.2	41.5606	11933.5	2.08039	**
8	E_P2MME_V8.1	Propanoic acid, 2-methyl-, methyl ester	F	VED8.1	2020	0-6892881	6.31898	47.7325	0.259602	18286.8	2.26451	*
8	E_P2MME_V8.1	#N/A	R	VED8.1	2020	0-6318981	6.31898	61.7216	0.150534	40901.6	2.6128	**
8	E_P2MME_V8.2	Propanoic acid, 2-methyl-, methyl ester	F	VED8.2	2020	6892881-14983251	8.24967	45.5288	0.259602	17437.9	2.24398	***
8	E_P2MME_V8.2	#N/A	R	VED8.2	2020	6318981-14568656	8.24967	47.1643	0.150534	31231.2	2.49598	***
8	E_P2MME_V8.2	#N/A	F	VED8.2	2022	6318981-14568656	8.24967	94.5151	0	n.c.	n.c.	***
8	E_P2MME_V8.2	#N/A	R	VED8.2	2022	6318981-14568656	8.24967	47.1643	0	n.c.	n.c.	***
8	E_P2MME_V8.3	Propanoic acid, 2-methyl-, methyl ester	F	VED8.3	2020	14983251-32869943	17.7986	48.4779	0.259602	18573.9	2.27124	***
8	E_P2MME_V8.3	#N/A	R		2020	14568656-32367211	17.7986	63.0218	0.150534	41765.4	2.62186	***
8	E_P2MME_V8.3	#N/A		VED8.3_C	2022	14568656-32367211	17.7986	71.1274	0	n.c.	n.c.	***
8	E_P2MPE_V8.1	Propanoic acid, 2-methylpropyl ester	F	VED8.1	2020	0-6892881	6.31898	165.969	1.65501	9928.25	2.00123	*
8	E_P2MPE_V8.1	#N/A	R	VED8.1	2020	0-6318981	6.31898	272.664	0.91218	29791.4	2.47555	***
8	E_P2MPE_V8.2	Propanoic acid, 2-methylpropyl ester	F	VED8.2	2020	6892881-14983251	8.24967	103.238	1.65501	6137.89	1.79504	**
8	E_P2MPE_V8.2	#N/A	R	VED8.2	2020	6318981-14568656	8.24967	411.535	0.91218	45015.5	2.65433	***
8	E_P2MPE_V8.2	#N/A	F	VED8.2	2022	6318981-14568656	8.24967	171.584	0.275502	62180.7	2.79435	***
8	E_P2MPE_V8.2	#N/A	R	VED8.2	2022	6318981-14568656	8.24967	368.271	0	n.c.	n.c.	***
8	E_P2MPE_V8.3	Propanoic acid, 2-methylpropyl ester	F	VED8.3	2020	14983251-32869943	17.7986	238.162	1.65501	14290.3	2.15807	**
8	E_P2MPE_V8.3	#N/A	R	VED8.3	2020	14568656-32367211	17.7986	532.698	0.91218	58298.4	2.7664	***
8	E_P2MPE_V8.3	#N/A	F	VED8.3_C	2022	14568656-32367211	17.7986	667.731	0.275502	242269	3.38448	***
8	E_P2MPE_V8.3	#N/A	R	VED8.3	2022	14568656-32367211	17.7986	897.666	0	n.c.	n.c.	***
8	E_PBE_V8.1	Propanoic acid, butyl ester	F	VED8.1	2020	0-6892881	6.31898	65.6382	0	n.c.	n.c.	***
8	E_PBE_V8.1	#N/A	R	VED8.1	2020	0-6318981	6.31898	77.3453	0	n.c.	n.c.	***
8	E_PBE_V8.2	Propanoic acid, butyl ester	F	VED8.2	2020	6892881-14983251	8.24967	51.5902	0	n.c.	n.c.	***
8	E_PBE_V8.2	#N/A	R	VED8.2	2020	6318981-14568656	8.24967	68.229	0	n.c.	n.c.	***
8	E_PBE_V8.2	#N/A	F	VED8.2	2022	6318981-14568656	8.24967	42.6299	0	n.c.	n.c.	***
8	E_PBE_V8.2	#N/A	R	VED8.2	2022	6318981-14568656	8.24967	34.6147	0	n.c.	n.c.	***
8	E_PBE_V8.3	Propanoic acid, butyl ester	F	VED8.3	2020	14983251-32869943	17.7986	41.9573	0	n.c.	n.c.	***
8	E_PBE_V8.3	#N/A	R	VED8.3	2020	14568656-32367211	17.7986	17.7757	0	n.c.	n.c.	***
8	E_PBE_V8.3	#N/A	F	VED8.3_C	2022	14568656-32367211	17.7986	102.585	0	n.c.	n.c.	***
8	E_PBE_V8.3	#N/A	R	VED8.3	2022	14568656-32367211	17.7986	66.4345	0	n.c.	n.c.	***
8	E_PEE_V8.2	Propanoic acid, ethyl ester	F	VED8.2	2022	6892881-14983251	8.24967	8428	84.2609	9902.26	2.0001	**
8	E_PEE_V8.2	#N/A	R	VED8.2	2022	6318981-14568656	8.24967	4517.08	86.0588	5148.83	1.72006	**
8	E_PEE_V8.3	Propanoic acid, ethyl ester	F	VED8.3_C	2022	14983251-32869943	17.7986	8249.54	84.2609	9690.47	1.9908	**
8	E_PEE_V8.3	#N/A	R	VED8.3	2022	14568656-32367211	17.7986	4711.85	86.0588	5375.16	1.7384	**
8	E_PNEE_V8.1	Pentanoic acid, ethyl ester	F	VED8.1	2020	0-6892881	6.31898	957.933	0.764848	125145	3.09776	***
8	E_PNEE_V8.1	#N/A	R	VED8.1	2020	0-6318981	6.31898	261.983	0.135622	193071	3.28594	***
8	E_PNEE_V8.2	Pentanoic acid, ethyl ester	F	VED8.2	2020	6892881-14983251	8.24967	613.986	0.764848	80175.6	2.90458	***
8	E_PNEE_V8.2	#N/A	R	VED8.2	2020	6318981-14568656	8.24967	148.816	0.135622	109628	3.04032	**
8	E_PNEE_V8.2	#N/A	F	VED8.2	2022	6318981-14568656	8.24967	833.711	0.896457	92900.7	2.96849	***
8	E_PNEE_V8.2	#N/A	R	VED8.2	2022	6318981-14568656	8.24967	210.627	0.798159	26289.1	2.42142	***
8	E_PNEE_V8.3	Pentanoic acid, ethyl ester	F	VED8.3	2020	14983251-32869943	17.7986	1149.99	0.764848	150255	3.17712	***
8	E_PNEE_V8.3	#N/A	R	VED8.3	2020	14568656-32367211	17.7986	145.614	0.135622	107267	3.03087	***
8	E_PNEE_V8.3	#N/A	F	VED8.3_C	2022	14568656-32367211	17.7986	2142.3	0.896457	238874	3.37835	***
8	E_PNEE_V8.3	#N/A	R	VED8.3	2022	14568656-32367211	17.7986	667.028	0.798159	83470.8	2.92205	***
8	E_PPE_V8.2	Propanoic acid, propyl ester	F	VED8.2	2022	6892881-14983251	8.24967	174.643	63.3835	175.534	0.440176	***
8	E_PPE_V8.2	#N/A	R	VED8.2	2022	6318981-14568656	8.24967	74.8338	34.0404	119.838	0.342104	***
8	E_PPE_V8.3	Propanoic acid, propyl ester	F	VED8.3_C	2022	14983251-32869943	17.7986	188.655	63.3835	197.64	0.473691	**
8	E_PPE_V8.3	#N/A	R	VED8.3	2022	14568656-32367211	17.7986	114.603	34.0404	236.668	0.527202	***
8	F_F2E_V8.2	Furan, 2-ethyl-	R	VED8.2	2022	0-14983251	16.0158	11.1553	41.287	-72.9811	-0.568333	**
8	F_F2PN_V8.1	Furan, 2-pentyl-	F	VED8.1	2020	0-6892881	6.31898	29.838	207.002	-85.5856	-0.841205	*
8	Terpenes_V8.1	Terpenes	F	VED8.1	2020	0-6892881	6.31898	785.901	20.7847	3681.15	1.57762	*
8	Terpenes_V8.2	Terpenes	F	VED8.2	2020	6892881-14983251	8.24967	504.753	20.7847	2328.48	1.38534	**
8	Terpenes_Total_V8.2	#N/A	F	VED8.2	2022	6318981-14568656	8.24967	608.248	32.1516	1791.81	1.27688	*
8	Terpenes_Total_V8.2	#N/A	R	VED8.2	2022	6318981-14568656	8.24967	320.954	90.7885	253.518	0.548412	***
8	Terpenes_V8.3	Terpenes	F	VED8.3	2020	14983251-32869943	17.7986	200.005	20.7847	862.27	0.983297	**
8	Terpenes_Total_V8.3	#N/A	F	VED8.3_C	2022	14568656-32367211	17.7986	9559.98	32.1516	29634.1	2.47325	*
8	Terpenes_Total_V8.3	#N/A	R	VED8.3	2022	14568656-32367211	17.7986	260.983	90.7885	187.463	0.458582	***
8	T_αTEROL_V8.3	α-Terpineol	R	VED8.3_C	2022	25002865-32869943	12.0394	8.03469	0	n.c.	n.c.	*
8	T_βCPHL_V8.3	β-Caryophyllene	R	VED8.3	2020	25002865-32869943	12.0394	126.195	7.77313	1523.47	1.21045	*
8	T_βCYCL_V8.1	β-Cyclocitral	F	VED8.1	2020	0-6892881	6.31898	86.8378	1.72352	4938.41	1.70229	**
8	T_βCYCL_V8.2	β-Cyclocitral	F	VED8.2	2022	6892881-14983251	8.24967	25.3848	2.14241	1084.87	1.07367	**
8	T_βCYCL_V8.3	β-Cyclocitral	F	VED8.3	2020	14983251-32869943	17.7986	61.7317	1.72352	3481.73	1.55409	**
8		#N/A		VED8.3_C	2022	14568656-32367211	17.7986	174.24	2.14241	8032.89	1.91025	**
8	T_βI_V8.3	β-Ionone	F	VED8.3_C	2022	25002865-32869943	12.0394	27.2496	0.00424994	641075	3.80698	**
8	T_EUL_V8.1	Eucalyptol	R	VED8.1	2020	0-6892881	6.31898	149.613	2.97394	4930.82	1.70164	*
8	T_EUL_V8.2	Eucalyptol	R	VED8.2	2020	6892881-14983251	8.24967	140.408	2.97394	4621.29	1.67406	*
8	T_EUL_V8.2	#N/A	F	VED8.2	2022	6318981-14568656	8.24967	550.89	11.4263	4721.26	1.68316	*
8	T_EUL_V8.2	#N/A	R	VED8.2	2022	6318981-14568656	8.24967	157.422	11.9959	1212.3	1.11803	*
8	T_EUL_V8.3	Eucalyptol	F	VED8.3_C	2022	14983251-32869943	17.7986	169.637	11.4263	1384.63	1.17162	*
9	AD_2HPLZ_V9.1	2-Heptenal-(Z)	F	VED9.1	2020	0-1716504; 22563737-25243276	6.89298	820.148	182.396	349.652	0.652877	*
9	AD_2OCLE_V9.1	2-Octenal-(E)	F	VED9.1	2020	0-1716504; 22563737-25243276	6.89298	2436.28	460.186	429.412	0.723794	**
9	%Terpenes_V9.1	Terpenes	F	VED9.1	2020	1716504-22563737	23.3465	22.4173	0.358809	6147.7	1.79572	**
9	Terpenes_%_V9.2	#N/A		VED9.2	2020	221227-23567699	23.3465	18.0394	0.358809	4927.57	1.70136	**
9	Terpenes_V9.1	Terpenes	F	VED9.1	2020	1716504-22563737	23.3465	4591.67	20.7847	21991.6	2.34423	**
9	Terpenes_Total_V9.2	#N/A	F	VED9.2	2020	221227-23567699	23.3465	1697.44	20.7847	8066.78	1.91205	**
9	T_βCYCL_V9.1	β-Cyclocitral	F	VED9.1	2020	1716504-22563737	23.3465	866.103	1.72352	50152	2.70115	**
9	T_bCYCL_V9.2	#N/A	F	VED9.2	2020	221227-23567699	23.3465	495.185	1.72352	28631.1	2.45835	**
9	T_βCYHCL_V9.1	β-Cyclohomocitral	F	VED9.1	2020	1716504-22563737	23.3465	7.15543	0	n.c.	n.c.	**
9	T_bCYHCL_V9.2	#N/A	F	VED9.2	2020	221227-23567699	23.3465	13.6218	0	n.c.	n.c.	***
9	T_βIEPX_V9.1	β-Ionone epoxide	F	VED9.1	2020	1716504-22563737	23.3465	363.348	0.365388	99341.5	2.99757	***
9	T_bIEPX_V9.2	#N/A	F	VED9.2	2020	221227-23567699	23.3465	141.048	0.365388	38502.3	2.58661	***
9	T_TGERAC_V9.1	trans-Geranylacetone	F	VED9.1	2020	1716504-22563737	23.3465	2182.25	0.890632	244923	3.38921	*
9	T_TGERAC_V9.2	#N/A	F	VED9.2	2020	221227-23567699	23.3465	515.521	0.890632	57782.6	2.76255	*
10	AD_26NNDLEZ_V10.2	2,6-Nonadienal-(E,Z)	R	VED10.2	2022	5108239-26663822	23.3516	83.9368	1.59319	5168.46	1.72168	***
10	AD_2NNLE_V10.2	2-Nonenal-(E)	R	VED10.2	2022	5108239-26663822	23.3516	53.8129	3.91392	1274.91	1.13827	**
10	AD_6NNLZ_V10.2	6-Nonenal-(Z)	R	VED10.2	2022	5108239-26663822	23.3516	86.6793	3.53329	2353.22	1.38974	**
10	AD_PNL_V10.2	Pentanal	R	VED10.2	2022	5108239-26663822	23.3516	456.226	172.106	165.085	0.423385	*
10	AL_BZOL_V10.1	Benzyl Alcohol	R	VED10.1_C	2021	0-3312202	3.3122	714.28	96.6674	638.905	0.868589	***
10	E_BZME_V10.2	Benzoic acid, methyl ester	F	VED10.2	2020	5108239-26663822	23.3516	12.0141	0	n.c.	n.c.	***
10		#N/A		VED10.2	2022	3312202-26663822	23.3516	19.8328	0.644212	2978.62	1.48836	*
11	AD_2HXLE_V11.1	2-Hexenal-(E)	R	VED11.1	2020	14135930-29793099	20.81	133.131	38.5085	245.717	0.538721	*
11		#N/A		VED11.2		10934807-31744823	20.81	168.129	38.5085	336.603	0.640087	*
11	E_CINEE_V11.2	Cinnamic acid, ethyl ester	R	VED11.2_C	2022	14135930-34457057	23.5222	0.0129358	0	n.c.	n.c.	**
n.c. = not computable
a QTLs for esters (red), aldehydes (green), alcohols (blue), terpenoids (orange), furans (purple), ketones (pink) and benzenoids (brown).
b F = flesh, R = rind
c According to DHL92 v3.6.1 melon genome.
d Calculated by comparison between the IL and PS. Purple cells show a positive effect for the VED allele; green cells, for PS.
e *<0.05; **<0.01; ***<0.001
