# Supplementary material for: Genetic regulation of volatile production in two melon introgression line collections with contrasting ripening behavior
Source: Hortic Res. 2024 Jan 16;11(3):uhae020. doi: 10.1093/hr/uhae020 (PMC10925849; doi:10.1093/hr/uhae020)
Supplement: Web_Material_uhae020 [file web_material_uhae020.zip › Supplementary table S6. List of genes after fine mapping on chromosome 6_R1.xlsx]

## Sheet: S6
Supplementary Table S6. List of genes after fine mapping lipid-derived QTL on chromosome 6			Variants*
Marker	Gene ID	Description	MODERATE VED	MODERATE PS	HIGH VED	HIGH PS	MODIFIER VED	MODIFIER PS
6I3.6	MELO3C006432	ethylene-responsive transcription factor ERF096	1	0	0	0	0	0
	MELO3C006433	RING-H2 finger protein ATL16	0	0	0	0	0	0
	MELO3C006434	electron transfer flavoprotein subunit beta	0	0	0	0	0	0
	MELO3C006435	transcription factor bHLH104-like	0	0	0	0	0	0
	MELO3C006436	CASP-like protein	0	0	0	0	0	0
	MELO3C006437	1-aminocyclopropane-1-carboxylate oxidase homolog 1-like	0	0	0	0	0	0
	MELO3C006438	1-aminocyclopropane-1-carboxylate oxidase homolog 1-like	0	0	0	0	0	0
	MELO3C006439	1-aminocyclopropane-1-carboxylate oxidase homolog 1-like	0	0	0	0	0	0
	MELO3C006440	HR-like lesion-inducing protein	1	0	0	0	6	0
	MELO3C006441	actin-related protein 9	2	0	0	0	18	0
	MELO3C006442	enoyl-CoA delta isomerase 2	0	0	0	0	0	0
	MELO3C006443	enoyl-CoA delta isomerase 2	2	0	0	0	2	0
	MELO3C006444	enoyl-CoA delta isomerase 2	2	0	0	0	0	0
6I3.8	MELO3C006445	enoyl-CoA delta isomerase 2	1	0	0	0	3	0
	MELO3C006446	SNF2 domain-containing protein	4	0	0	0	10	0
	MELO3C006450	AT-hook motif nuclear-localized protein 20	0	0	0	0	0	0
	MELO3C006451	Ethylene receptor	0	0	0	0	0	0
	MELO3C006452	zinc finger protein 7	0	0	0	0	0	0
	MELO3C006453	transcriptional regulator SUPERMAN-like	0	0	0	0	0	0
	MELO3C006454	serine/threonine-protein kinase BLUS1 (stomatal opening)	0	0	0	0	0	0
	MELO3C006455	Cellulose synthase	0	0	0	0	0	0
	MELO3C006456	Protease inhibitor protein	0	0	0	0	0	0
	MELO3C006457	Valine--tRNA ligase	0	0	0	0	0	0
	MELO3C031606	Protease inhibitor protein	0	0	0	0	0	0
	MELO3C031667	Protease inhibitor protein	0	0	0	0	0	0
	MELO3C031605	Protease inhibitor protein	0	0	0	0	0	0
	MELO3C031607	Protease inhibitor protein	0	0	0	0	2	0
	MELO3C006458	Protease inhibitor protein	1	0	0	0	7	0
	MELO3C006459	FHA domain containing protein	2	0	0	0	0	0
6I4	MELO3C006460	TRAF-like superfamily protein (immunity)	2	0	0	0	21	0
*Retrieved from resequencing data of Piel de Sapo and Vedrantais (Sanseverino et al 2015)
