# Supplementary material for: Genetic regulation of volatile production in two melon introgression line collections with contrasting ripening behavior
Source: Hortic Res. 2024 Jan 16;11(3):uhae020. doi: 10.1093/hr/uhae020 (PMC10925849; doi:10.1093/hr/uhae020)
Supplement: Web_Material_uhae020 [file web_material_uhae020.zip › Supplementary table S7. List of genes on chromosome 11 subQTLs_R1.xlsx]

## Sheet: S7
Supplementary Table S7. List of genes on chromosome 11 subQTLs related to ester production.					Variants*
sub-QTL name	Marker	Position v3.6.1	Gene ID	Gene description	MODERATE VED	MODERATE PS	HIGH VED	HIGH PS	MODIFIER VED	MODIFIER PS
C11.2.1	11I1	32338980	MELO3C022270.2	Nucleolar protein 6	6	4	0	0	39	12
			MELO3C022272.2	Vesicle transport protein SEC20	1	0	0	0	11	6
			MELO3C022273.2	Cationic amino acid transporter	0	0	0	0	6	6
			MELO3C022274.2	COP9 signalosome complex subunit 7	0	0	0	0	0	0
			MELO3C022275.2	Pre-mRNA-processing factor 6	0	0	0	0	0	0
			MELO3C022276.2	Elongation factor G	0	0	0	0	0	0
			MELO3C022277.2	Leucine carboxyl methyltransferase	0	0	0	0	0	0
			MELO3C022278.2	BZIP domain class transcription factor (DUF630 and DUF632)	0	0	0	0	0	0
			MELO3C022279.2	Helicase	0	0	0	0	0	0
			MELO3C022280.2	Autophagy-related protein 3	0	0	0	0	0	0
			MELO3C022281.2	ethylene-responsive transcription factor ERF039-like	0	0	0	0	0	0
			MELO3C022282.2	myb-related protein 308-like	0	0	0	0	0	0
			MELO3C022283.2	ELMO/CED-12 family protein	0	0	0	0	0	0
			MELO3C022287.2	Cell cycle serine/threonine-protein kinase hsk1	0	0	0	0	0	0
			MELO3C035235.2	Unknown protein	0	0	0	0	0	0
			MELO3C022285.2	Unknown protein	0	0	0	0	0	0
			MELO3C022289.2	H/ACA ribonucleoprotein complex subunit 1-like	0	0	0	0	5	1
			MELO3C022290.2	Glycine--tRNA ligase 2	1	1	0	0	21	18
			MELO3C022291.2	Carotenoid cleavage dioxygenase	0	0	0	0	2	0
			MELO3C034947.2	Major pollen allergen Ole e 6	0	0	0	0	0	0
			MELO3C022293.2	Major pollen allergen Ole e 6	0	0	0	0	0	0
			MELO3C022294.2	Major pollen allergen Ole e 6	0	0	0	0	0	0
			MELO3C035236.2	Major pollen allergen Ole e 6	0	0	0	0	0	0
			MELO3C022295.2	Inactive purple acid phosphatase-like protein	0	0	0	0	0	0
			MELO3C022296.2	Pentatricopeptide repeat-containing family protein	0	0	0	0	0	0
			MELO3C022297.2	Transmembrane protein	0	0	0	0	0	0
			MELO3C022298.2	B3 domain-containing transcription factor NGA2-like	0	0	0	0	0	0
			MELO3C022299.2	Soluble inorganic pyrophosphatase	0	0	0	0	0	0
			MELO3C022300.2	probably inactive receptor-like protein kinase At2g46850	1	1	0	0	4	3
			MELO3C022301.2	serine/threonine-protein kinase ATG1a isoform X4	0	1	0	0	26	6
			MELO3C022302.2	protein LHY-like isoform X1	0	1	0	0	7	8
			MELO3C022303.2	protein CURVATURE THYLAKOID 1B	0	0	0	0	0	0
			MELO3C022304.2	28 kDa ribonucleoprotein	0	0	0	0	0	0
			MELO3C022305.2	Conserved oligomeric Golgi complex	0	0	0	0	0	0
			MELO3C022306.2	Pyruvate dehydrogenase E1 component subunit alpha	0	0	0	0	0	0
			MELO3C022307.2	Pentatricopeptide repeat-containing family protein	0	0	0	0	0	0
			MELO3C022308.2	Beclin 1 protein	0	0	0	0	0	0
			MELO3C022309.2	Ectonucleotide pyrophosphatase/phosphodiesterase family member 3	0	0	0	0	0	0
			MELO3C035237.2	Unknown protein	0	0	0	0	0	0
			MELO3C022310.2	Histidine kinase	0	0	0	0	19	0
			MELO3C022311.2	Protein DDI1 2	0	0	0	0	13	0
			MELO3C022312.2	calmodulin-binding transcription activator 4	3	0	0	0	45	0
			MELO3C022313.2	Transmembrane protein	0	0	0	0	6	0
			MELO3C022314.2	F17L21.8	0	0	0	0	12	0
	11I2	32755551	MELO3C022315.2	MADS-box transcription factor 8-like	0	0	0	0	119	0
			MELO3C022316.2	MADS-box transcription factor	0	0	0	0	47	0
			MELO3C022317.2	Unknown protein	0	0	0	0	0	0
			MELO3C022318.2	squamosa promoter-binding-like protein 16	0	0	0	0	0	0
			MELO3C022319.2	DNA primase large subunit	0	0	0	0	0	0
			MELO3C022320.2	BZIP transcription factor	0	0	0	0	0	0
			MELO3C035238.2	Fcf2 pre-rRNA processing protein	0	0	0	0	0	0
			MELO3C022321.2	sphingosine-1-phosphate lyase	0	0	0	0	0	0
			MELO3C022322.2	Protein LAZY 1	0	0	0	0	0	0
			MELO3C022323.2	proton pump-interactor 1-like	0	0	0	0	0	0
			MELO3C022324.2	proton pump-interactor 2-like isoform X2	0	0	0	0	0	0
			MELO3C022325.2	proton pump-interactor 2-like isoform X1	0	0	0	0	0	0
			MELO3C022326.2	F12F1.11	0	0	0	0	0	0
			MELO3C022327.2	Transmembrane protein	0	0	0	0	0	0
			MELO3C022328.2	Superoxide dismutase 1 copper chaperone	0	0	0	0	0	0
			MELO3C022329.2	heavy metal-associated isoprenylated plant protein 3	0	0	0	0	0	0
			MELO3C022330.2	Protoheme IX farnesyltransferase	0	0	0	0	0	0
			MELO3C022331.2	transcription factor TCP20-like	0	0	0	0	0	0
			MELO3C022332.2	ferric reduction oxidase 8	0	0	0	0	0	0
			MELO3C022333.2	U-box domain-containing protein 33-like	0	0	0	0	0	0
	11I3	32928874	MELO3C022334.2	ACT domain-containing protein	1	0	0	0	2	0
C11.2.2			MELO3C022335.2	Peptidyl-prolyl cis-trans isomerase	0	0	0	0	0	0
			MELO3C022336.2	GYF domain-containing protein	0	0	0	0	0	0
			MELO3C022337.2	auxin-responsive protein SAUR36	0	0	0	0	0	0
			MELO3C022338.2	Pollen Ole e 1 allergen and extensin family protein	1	0	0	0	3	0
			MELO3C035239.2	Unknown protein	0	0	0	0	20	0
			MELO3C022339.2	Glutaredoxin	0	0	0	0	0	0
			MELO3C022340.2	Receptor serine-threonine protein kinase	0	0	0	0	0	0
			MELO3C022341.2	Bidirectional sugar transporter SWEET	0	0	0	0	0	0
			MELO3C022342.2	NAC domain-containing protein 83	0	0	0	0	0	0
			MELO3C035240.2	DNA-directed RNA polymerase subunit beta	0	0	0	0	0	0
			MELO3C022343.2	Pyruvate dehydrogenase E1 component subunit beta	0	0	0	0	4	0
			MELO3C022344.2	Hydroxyproline-rich glycoprotein family protein	0	0	0	0	1	0
			MELO3C022345.2	somatic embryogenesis receptor kinase 2-like	0	0	0	0	5	0
			MELO3C035241.2	Receptor-like kinase	0	0	0	0	4	0
			MELO3C022346.2	LITAF-domain-containing protein	1	0	0	0	14	0
			MELO3C022347.2	ATP-dependent RNA helicase	0	0	0	0	1	0
			MELO3C022348.2	Protein TIFY 9	0	0	0	0	13	0
			MELO3C022349.2	E3 ubiquitin protein ligase drip2	0	0	0	0	1	0
			MELO3C022351.2	RNA polymerase II C-terminal domain phosphatase-like 3	0	0	0	0	0	0
			MELO3C022352.2	Coiled-coil domain-containing protein SCD2	0	0	0	0	1	0
			MELO3C022353.2	tRNA dimethylallyltransferase	0	0	0	0	1	0
			MELO3C022354.2	Light-regulated protein	0	0	0	0	0	0
			MELO3C022355.2	Receptor-like protein kinase	0	0	0	0	0	0
			MELO3C022356.2	Trihelix transcription factor ASR3	0	0	0	0	0	0
			MELO3C022357.2	protein MEI2-like 4 isoform X1	0	0	0	0	1	0
			MELO3C022358.2	ethylene-responsive transcription factor ERF113-like	0	0	0	0	0	0
			MELO3C022359.2	F3H9.20 protein	3	0	0	0	35	0
			MELO3C022360.2	Glycosyl transferase	0	0	0	0	1	0
			MELO3C022361.2	Glycosyl transferase	0	0	0	0	0	0
			MELO3C022362.2	Glycosyl transferase	0	0	0	0	0	0
			MELO3C022363.2	40S ribosomal protein S27	0	0	0	0	0	0
			MELO3C022364.2	NADH-ubiquinone reductase complex 1 MLRQ subunit	1	0	0	0	1	0
			MELO3C022365.2	UPF0481 protein	1	0	0	0	0	0
			MELO3C001900.2	Unknown protein
	11I3.5	33213009	MELO3C022367.2	UPF0481 protein At3g47200	0	0	0	0	3	0
			MELO3C022368.2	Hsp70 nucleotide exchange factor fes1	0	0	0	0	0	0
			MELO3C022369.2	eukaryotic peptide chain release factor subunit 1-3-like	0	0	0	0	0	0
			MELO3C022370.2	U2 small nuclear ribonucleoprotein a	0	0	0	0	0	0
			MELO3C022371.2	A/G-specific adenine DNA glycosylase	0	0	0	0	0	0
			MELO3C022372.2	Cytochrome P450	0	0	0	0	0	0
			MELO3C022373.2	3'-N-debenzoyl-2'-deoxytaxol N-benzoyltransferase	0	0	0	0	0	0
			MELO3C022374.2	Terpene cyclase/mutase family member	0	0	0	0	0	0
			MELO3C022375.2	Cytochrome P450	0	0	0	0	0	0
			MELO3C022376.2	Cytochrome P450	0	0	0	0	0	0
			MELO3C022377.2	Cytochrome P450	0	0	0	0	0	0
			MELO3C022378.2	nodulation receptor kinase-like	0	0	0	0	0	0
			MELO3C022379.2	Crib domain-containing protein ric10	0	0	0	0	0	0
			MELO3C022380.2	Phytochelatin Synthase	0	0	0	0	0	0
			MELO3C022381.2	Phytochelatin Synthase	0	0	0	0	0	0
			MELO3C022382.2	Succinate--CoA ligase [ADP-forming] subunit beta	0	0	0	0	0	0
			MELO3C022383.2	Embryo sac development arrest 6	0	0	0	0	0	0
			MELO3C022384.2	Protein JASON	0	0	0	0	1	0
			MELO3C022385.2	Cellulose synthase	0	0	0	0	0	0
			MELO3C022386.2	50S ribosomal protein L14	0	0	0	0	2	0
			MELO3C022387.2	Histone-lysine N-methyltransferase	0	0	0	0	0	0
			MELO3C035242.2	Unknown protein	0	0	0	0	0	0
	11I3.75	33332519
C11.2.3			MELO3C022388.2	Pre-mRNA-processing factor 39	0	0	0	0	0	0
			MELO3C022389.2	Nuclear transport factor 2 family protein with RNA binding domain	0	0	0	0	2	0
			MELO3C022390.2	Tetratricopeptide repeat (TPR)-like superfamily protein	0	0	0	0	1	0
			MELO3C022391.2	Glycogenin-1	0	0	0	0	0	0
			MELO3C022392.2	Cytochrome oxidase complex assembly protein	0	0	0	0	0	0
			MELO3C022393.2	Photosystem II reaction center Psb28 protein	0	0	0	0	0	0
			MELO3C022394.2	NADH dehydrogenase [ubiquinone] 1 alpha subcomplex subunit 9	0	0	0	0	2	0
			MELO3C022395.2	ABC transporter C family member 5	1	0	0	0	2	0
			MELO3C022396.2	nitric oxide synthase-interacting protein-like	0	0	0	0	0	0
			MELO3C022397.2	DENN domain containing protein	0	0	0	0	0	0
			MELO3C022398.2	Unknown protein	0	0	0	0	0	0
			MELO3C022399.2	alcohol dehydrogenase-like	0	0	0	0	0	0
			MELO3C022400.2	RmlC-like cupins superfamily protein	0	0	0	0	0	0
			MELO3C022401.2	Unknown protein	0	0	0	0	0	0
			MELO3C022402.2	pre-rRNA-processing protein TSR1 homolog	0	0	0	0	0	0
			MELO3C022403.2	Myosin	0	0	0	0	0	0
			MELO3C035243.2	Unknown protein	2	0	0	0	3	0
	11I4	33477716	MELO3C022404.2	Flavin-containing monooxygenase	0	0	0	0	0	0
			MELO3C022405.2	glutaredoxin-C5	0	0	0	0	3	0
			MELO3C022406.2	phosphatidylinositol 4-kinase gamma 4	1	0	0	0	5	0
			MELO3C022407.2	E3 ubiquitin-protein ligase	0	0	2	0	2	0
			MELO3C022408.2	UV-stimulated scaffold protein A homolog	2	0	1	0	3	0
			MELO3C022409.2	Pentatricopeptide repeat-containing protein	2	0	1	0	2	0
			MELO3C022410.2	Tetratricopeptide repeat (TPR)-like superfamily protein	0	0	1	0	57	0
			MELO3C035244.2	Unknown protein	1	0	2	0	20	0
			MELO3C022412.2	Dynamin	0	0	0	0	18	0
	11R2	33555451	MELO3C022413.2	Histone-lysine N-methyltransferase	2	0	9	0	42	0
*Retrieved from resequencing data of Piel de Sapo and Védrantais (Sanseverino et al 2015)
