# Supplementary material for: Genetic regulation of volatile production in two melon introgression line collections with contrasting ripening behavior
Source: Hortic Res. 2024 Jan 16;11(3):uhae020. doi: 10.1093/hr/uhae020 (PMC10925849; doi:10.1093/hr/uhae020)
Supplement: Web_Material_uhae020 [file web_material_uhae020.zip › Supplementary table S9. Genotype of two fine mapping populations_R1.xlsx]

## Sheet: S9a
Supplementary Table S9a Genotype of lines used for C6.1 fine mapping (B is homozygous for PS alleles, V is homozygous for VED alleles, H is heterozygous)
Line	Generation	chromosome	Year	43.chr06.192644	6R1.chr06.1956683	6I1.chr06.2283235	6I2.chr06.2396961	6I2.5.chr06.2790467	6I2.75.chr06.2925816	6I3.chr06.3059995	6I3.2.chr06.3101838	6I3.4.chr06.3145143	6I3.6.chr06.3216941	6I3.8.chr06.3284509	6I4.chr06.3404909	6I4.5.chr06.3555198	6R2.chr06.3740133	44.chr06.4668974	45.chr06.9195571	46.chr06.16161069	47.chr06.Cm0354	48.chr06.27162827	49.chr06.31288929	50.chr06.Cm0334
Position DHL92 v3.6.1		6		192531	1956683	2283235	2396961	2790467	2925816	3059995	3101838	3145143	3216941	3284509	3404909	3555198	3740133	4668595	10272345	17238074	20714321	27488880	37384976	33254269
P61_28	pre-IL (F1)	6	2018	H	H	H	H	H	H	H	H	H	H	H	H	H	H	H	H	H	H	H	H	V
SUB-PS6.1a	IL	6	several	B	B	B	B	B	B	B	B	B	B	B	B	B	B	B	V	V	V	V	V	V
Recombinants
6R_28	F2	6	2021		B	B	B	V	V	V	V	V	V	V	V	V	V
6R_1	F2	6	2021		B	B	B	H	H	H	H	H	H	H	H	H	H
6R_2	F2	6	2021		B	B	B	H	H	H	H	H	H	H	H	H	H
6R_26	F2	6	2021		B	B	B	B	B	B	B	B	B	H	H	H	H
6R_27	F2	6	2021		B	B	B	B	B	B	B	B	B	B	B	B	H
6R_19	F2	6	2021		H	B	B	B	B	B	B	B	B	B	B	B	B
6R_36	F2	6	2021		H	B	B	B	B	B	B	B	B	B	B	B	B
6R_6	F2	6	2021		H	B	B	B	B	B	B	B	B	B	B	B	B
6R_22	F2	6	2021		V	V	V	B	B	B	B	B	B	B	B	B	B
6R_18	F2	6	2021		H	H	H	B	B	B	B	B	B	B	B	B	B
6R_32	F2	6	2021		H	H	H	B	B	B	B	B	B	B	B	B	B
6R_34	F2	6	2021		H	H	H	B	B	B	B	B	B	B	B	B	B
6R_37	F2	6	2021		H	H	H	B	B	B	B	B	B	B	B	B	B
6R_39	F2	6	2021		H	H	H	B	B	B	B	B	B	B	B	B	B
6R_4	F2	6	2021		H	H	H	B	B	B	B	B	B	B	B	B	B
6R_33	F2	6	2021		H	H	H	H	B	B	B	B	B	B	B	B	B
6R_35	F2	6	2021		H	H	H	H	B	B	B	B	B	B	B	B	B
6R_40	F2	6	2021		H	H	H	H	H	B	B	B	B	B	B	B	B
6R_16	F2	6	2021		H	H	H	H	H	B	B	B	B	B	B	B	B
6R_15	F2	6	2021		H	H	H	H	H	H	H	H	B	B	B	B	B
6R_31	F2	6	2021		H	H	H	H	H	H	H	H	H	B	B	B	B
6R_30	F2	6	2021		H	H	H	H	H	H	H	H	H	H	H	B	B
6R_20	F2	6	2021		H	H	H	H	H	H	H	H	H	H	H	H	B
6R_44	F2	6	2021		H	V	V	V	V	V	V	V	V	V	V	V	V
6R_7	F2	6	2021		H	V	V	V	V	V	V	V	V	V	V	V	V
6R_46	F2	6	2021		H	V	V	V	V	V	V	V	V	V	V	V	V
6R_47	F2	6	2021		H	NA	NA	V	V	V	V	V	V	V	V	V	V
6R_21	F2	6	2021		H	H	H	V	V	V	V	V	V	V	V	V	V
6R_41	F2	6	2021		H	H	H	V	V	V	V	V	V	V	V	V	V
6R_9	F2	6	2021		H	H	H	V	V	V	V	V	V	V	V	V	V
6R_8	F2	6	2021		H	H	H	H	V	V	V	V	V	V	V	V	V
6R_48	F2	6	2021		H	H	H	H	H	H	H	V	V	V	V	V	V
6R_43	F2	6	2021		H	H	H	H	H	H	H	H	V	V	V	V	V
6R_10	F2	6	2021		H	H	H	H	H	H	H	H	H	V	V	V	V
6R_45	F2	6	2021		H	H	H	H	H	H	H	H	H	H	H	V	V
6R_50	F2	6	2021		V	H	H	H	H	H	H	H	H	H	H	H	H
6R_54	F2	6	2021		V	H	H	H	H	H	H	H	H	H	H	H	H
6R_24	F2	6	2021		V	H?	H	H	H	H	H	H	H	H	H	H	H
6R_53	F2	6	2021		V	V	H	H	H	H	H	H	H	H	H	H	H
6R_51	F2	6	2021		V	V	V	V	H	H	H	H	H	H	H	H	H
6R_13	F2	6	2021		V	V	V	V	V	H	H	H	H	H	H	H	H
6R_49	F2	6	2021		V	V	V	V	V	H	H	H	H	H	H	H	H
6R_25	F2	6	2021		V	V	NA	NA	V	V	V	V	H	H	H	H	H
6R_55	F2	6	2021		V	V	V	V	V	V	V	V	V	H	H	H	H
6R_23	F2	6	2021		V	V	V	V	V	V	V	V	V	V	V	V	H
6R_29	F2	6	2021		B	H	H	V	V	V	V	V	V	V	V	V	V
6R_3	F2	6	2021		B	B	B	B	B	H	H	H	H	H	H	V	V
6R_12	F2	6	2021		V	H	B	B	B	B	B	B	B	B	B	B	B
6R_11	F2	6	2021		V	H	H	H	B	B	B	B	B	B	B	B	B
6R26_1	F3	6	2022		B	B	B	B	B	B	B	B	B	V	V	V	V
6R26_2	F3	6	2022		B	B	B	B	B	B	B	B	B	V	V	V	V
6R26_3	F3	6	2022		B	B	B	B	B	B	B	B	B	V	V	V	V
6R26_4	F3	6	2022		B	B	B	B	B	B	B	B	B	V	V	V	V
6R45_1	F3	6	2022		B	B	B	B	B	B	B	B	B	B	NA	V	V
6R45_2	F3	6	2022		H	NA	NA	NA	NA	B	B	B	B	B	NA	V	V
6R45_3	F3	6	2022		B	B	B	B	B	B	B	B	B	B	NA	V	V
6R45_4	F3	6	2022		H	NA	NA	NA	NA	B	B	B	B	B	NA	V	V
6R45_5	F3	6	2022		B	B	B	B	B	B	B	B	B	B	NA	V	V
6R27_1	F3	6	2022		B	B	B	B	B	B	B	B	B	B	B	B	V
6R27_2	F3	6	2022		B	B	B	B	B	B	B	B	B	B	B	B	V
6R27_3	F3	6	2022		B	B	B	B	B	B	B	B	B	B	B	B	V
6R27_4	F3	6	2022		B	B	B	B	B	B	B	B	B	B	B	B	V
6R55_1	F3	6	2022		V	V	V	V	V	V	V	V	V	B	B	B	B
6R55_2	F3	6	2022		V	V	V	V	V	V	V	V	V	B	NA	NA	H
6R55_3	F3	6	2022		V	V	V	V	V	V	V	V	V	B	B	B	B
6R55_4	F3	6	2022		V	V	V	V	V	V	V	V	V	B	B	B	B
6R55_5	F3	6	2022		V	V	V	V	V	V	V	V	V	B	B	B	B
6R30_1	F3	6	2022		V	V	V	V	V	V	V	V	V	V	NA	B	B
6R30_2	F3	6	2022		V	V	V	V	V	V	V	V	V	V	NA	B	B
6R30_3	F3	6	2022		V	V	V	V	V	V	NA	NA	NA	NA	NA	B	B
6R30_4	F3	6	2022		V	V	V	V	V	V	V	V	V	V	NA	B	B
6R30_5	F3	6	2022		V	V	V	V	V	V	V	V	V	V	NA	B	B

## Sheet: S9b
Supplementary Table S9b Genotype of lines used for C11.2 fine mapping (B is homozygous for PS alleles, V is homozygous for VED alleles, H is heterozygous)
Parental line	Generation	chromosome	Year	82.chr11.326178	83.chr11.5065308	84.chr011.Cm0422	85.chr11.16501717	86.chr011.Cm0429	87.chr11.25478675	11R1.chr11.31585050	88.chr011.SFMe132	11R0.chr11.32096998	11I1.chr11.32338980	11I2.chr11.32755551	11I3.chr11.32928874	11I3.5.chr11.33213009	11I3.75.chr11.33332519	11I4.chr11.33477716	11R2.chr11.33555451	89.chr11.34327714
Position DHL92 v3.6.1		11		326654	5065308	10934807	17337052	25184315	27841375	31585050	31744823	32096998	32338980	32755551	32928874	33213009	33332519	33477716	33555451	34327714
PS11.3	IL	11	2020	V	V	B	B	B	B	V	V	V	B	B	B	B	B	B	B	B
F1	pre-IL (F1)	11	2020	V	V	H	H	H	H	V	V	V	H	H	H	H	H	H	H	H
11PS	IL	11	2021-22	V	V	V	NA	NA	NA	V	V	V	B	B	B	B	B	B	B	NA
Recombinants
11R-23	F2	11	2021							V	V	V	B	H	H	H	H	H	H
11R-52	F2	11	2021							V	V	V	B	H	H	H	H	H	H
11R-8	F2	11	2021							V	V	V	B	H	H	H	H	H	H
11R-51	F2	11	2021							V	V	V	B	B	H	H	H	H	H
11R-20	F2	11	2021							V	V	V	B	B	B	H	H	H	H
11R-21	F2	11	2021							V	V	V	B	B	B	H	H	H	H
11R-22	F2	11	2021							V	V	V	B	B	B	B	H	H	H
11R-4	F2	11	2021							V	V	V	H	B	B	B	B	B	B
11R-45	F2	11	2021							V	V	V	H	B	B	B	B	B	B
11R-80	F2	11	2021							V	V	V	H	B	B	B	B	B	B
11R-2	F2	11	2021							V	V	V	H	H	B	B	B	B	B
11R-79	F2	11	2021							V	V	V	H	H	B	B	B	B	B
11R-1	F2	11	2021							V	V	V	H	H	NA	B	B	B	B
11R-40	F2	11	2021							V	V	V	H	H	H	B	B	B	B
11R-42	F2	11	2021							V	V	V	H	H	H	B	B	B	B
11R-15	F2	11	2021							V	V	V	H	H	H	H	B	B	B
11R-27	F2	11	2021							V	V	V	H	H	H	H	B	B	B
11R-3	F2	11	2021							V	V	V	H	H	H	H	B	B	B
11R-43	F2	11	2021							V	V	V	H	H	H	H	B	B	B
11R-14	F2	11	2021							V	V	V	V	V	V	NA	H	B	B
11R-67	F2	11	2021							V	V	V	V	V	V	V	V	B	B
11R-48	F2	11	2021							V	V	V	H	V	V	V	V	V	V
11R-49	F2	11	2021							V	V	V	H	V	V	V	V	V	V
11R-5	F2	11	2021							V	V	V	H	V	V	V	V	V	V
11R-70	F2	11	2021							V	V	V	H	V	V	V	V	V	V
11R-71	F2	11	2021							V	V	V	H	V	V	V	V	V	V
11R-50	F2	11	2021							V	V	V	H	H	V	V	V	V	V
11R-72	F2	11	2021							V	V	V	H	H	V	V	V	V	V
11R-19	F2	11	2021							V	V	V	H	H	H	V	V	V	V
11R-46	F2	11	2021							V	V	V	H	H	H	V	V	V	V
11R-47	F2	11	2021							V	V	V	H	H	H	H	V	V	V
11R-17	F2	11	2021							V	V	V	H	H	NA	NA	V	V	V
11R-74	F2	11	2021							V	V	V	H	H	H	H	V	NA	V
11R-18	F2	11	2021							V	V	V	H	H	H	H	NA	NA	V
11R-12	F2	11	2021							V	V	V	V	H	H	H	H	H	H
11R-13	F2	11	2021							V	V	V	V	H	H	H	H	H	H
11R-25	F2	11	2021							V	V	V	V	H	H	H	H	H	H
11R-26	F2	11	2021							V	V	V	V	H	H	H	NA	H	H
11R-31	F2	11	2021							V	V	V	V	H	H	H	H	H	H
11R-34	F2	11	2021							V	V	V	V	H	H	H	H	H	H
11R-53	F2	11	2021							V	V	V	V	H	H	H	H	H	H
11R-61	F2	11	2021							V	V	V	V	H	H	H	H	H	H
11R-63	F2	11	2021							V	V	V	V	H	H	H	NA	H	H
11R-64	F2	11	2021							V	V	V	V	H	H	H	H	H	H
11R-65	F2	11	2021							V	V	V	V	H	H	H	NA	H	H
11R-81	F2	11	2021							V	V	V	V	H	H	H	H	H	H
11R-78	F2	11	2021							V	V	V	V	H	H	H	NA	H	H
11R-24	F2	11	2021							V	V	V	V	V	H	H	H	H	H
11R-38	F2	11	2021							V	V	V	V	V	H	H	NA	H	H
11R-55	F2	11	2021							V	V	V	V	V	H	H	H	H	H
11R-75	F2	11	2021							V	V	V	V	V	H	NA	H	H	H
11R-76	F2	11	2021							V	V	V	V	V	H	H	NA	H	H
11R-11	F2	11	2021							V	V	V	V	V	V	H	H	H	H
11R-32	F2	11	2021							V	V	V	V	V	V	H	H	H	H
11R-35	F2	11	2021							V	V	V	V	V	V	H	H	H	H
11R-37	F2	11	2021							V	V	V	V	V	V	H	H	H	H
11R-29	F2	11	2021							V	V	V	V	V	V	V	V	H	H
11R-36	F2	11	2021							V	V	V	V	V	V	V	V	V	H
11R-60	F2	11	2021							V	V	V	V	V	V	V	V	V	H
11R-62	F2	11	2021							V	V	V	V	V	V	V	V	V	H
11R48_1	F3	11	2022							V	V	V	B	V	V	V	V	V	V
11R48_2	F3	11	2022							V	V	V	B	V	V	V	V	V	V
11R48_3	F3	11	2022							V	V	V	B	V	V	V	V	V	V
11R48_4	F3	11	2022							V	V	V	B	V	V	V	V	V	V
11R50_1	F3	11	2022							V	V	V	B	B	V	V	V	V	V
11R50_2	F3	11	2022							V	V	V	B	B	V	V	V	V	V
11R50_3	F3	11	2022							V	V	V	B	B	V	V	V	V	V
11R19_1	F3	11	2022							V	V	V	H	B	B	V	V	V	V
11R19_2	F3	11	2022							V	V	V	B	B	B	V	V	V	V
11R19_3	F3	11	2022							V	V	V	B	B	B	V	V	V	V
11R22_1	F3	11	2022							V	V	V	B	B	B	B	V	V	V
11R22_2	F3	11	2022							V	V	V	B	B	B	B	V	V	V
11R22_3	F3	11	2022							V	V	V	B	B	B	B	V	V	V
11R22_4	F3	11	2022							V	V	V	B	B	B	B	V	V	V
11R22_5	F3	11	2022							V	V	V	B	B	B	B	V	V	V
11R18_1	F3	11	2022							V	V	V	B	B	B	B	B	B	V
11R18_2	F3	11	2022							V	V	V	B	B	B	B	B	B	V
11R18_3	F3	11	2022							V	V	V	B	B	B	B	B	B	V
11R18_4	F3	11	2022							V	V	V	B	B	B	B	B	B	V
11R18_5	F3	11	2022							V	V	V	B	B	B	B	B	B	V
11R18_6	F3	11	2022							V	V	V	B	B	B	B	B	B	V
11R18_7	F3	11	2022							V	V	V	B	B	B	B	B	B	V
11R4_1	F3	11	2022							V	V	V	V	B	B	B	B	B	B
11R4_2	F3	11	2022							V	V	V	V	B	B	B	B	B	B
11R4_3	F3	11	2022							V	V	V	V	B	B	B	B	B	B
11R4_4	F3	11	2022							V	V	V	V	B	B	B	B	B	B
11R4_5	F3	11	2022							V	V	V	V	B	B	B	B	B	B
11R4_6	F3	11	2022							V	V	V	V	B	B	B	B	B	B
11R2_1	F3	11	2022							V	V	V	V	V	B	B	B	B	B
11R2_2	F3	11	2022							V	V	V	V	V	B	B	B	B	B
11R2_3	F3	11	2022							V	V	V	V	V	B	B	B	B	B
11R2_4	F3	11	2022							V	V	V	V	V	B	B	B	B	B
11R2_5	F3	11	2022							V	V	V	V	V	B	B	B	B	B
11R2_6	F3	11	2022							V	V	V	V	V	B	B	B	B	B
11R2_7	F3	11	2022							V	V	V	V	V	B	B	B	B	B
11R40_1	F3	11	2022							V	V	V	V	V	V	B	B	B	B
11R40_2	F3	11	2022							V	V	V	V	V	V	B	B	B	B
11R40_3	F3	11	2022							V	V	V	V	V	V	B	B	B	B
11R40_4	F3	11	2022							V	V	V	V	V	V	B	B	B	B
11R40_5	F3	11	2022							V	V	V	V	V	V	B	B	B	B
11R15_1	F3	11	2022							V	V	V	H	H	H	NA	B	B	B
11R15_2	F3	11	2022							V	V	V	V	V	V	NA	B	B	B
11R15_3	F3	11	2022							V	V	V	V	V	V	NA	B	B	B
11R29_1	F3	11	2022							V	V	V	V	V	V	V	V	B	B
11R29_2	F3	11	2022							V	V	V	V	V	V	V	V	B	B
11R29_3	F3	11	2022							V	V	V	V	V	V	V	V	B	B
11R29_4	F3	11	2022							V	V	V	V	V	V	V	V	H	H
11R29_5	F3	11	2022							V	V	V	V	V	V	V	V	B	B
11R29_6	F3	11	2022							V	V	V	V	V	V	V	V	B	B
11R36_1	F3	11	2022							V	V	V	V	V	V	V	V	V	B
11R36_2	F3	11	2022							V	V	V	V	V	V	V	V	V	B
11R36_3	F3	11	2022							V	V	V	V	V	V	V	V	V	B
11R36_4	F3	11	2022							V	V	V	V	V	V	V	V	V	B
11R36_5	F3	11	2022							V	V	V	V	V	V	V	V	V	B
11R36_6	F3	11	2022							V	V	V	V	V	V	V	V	V	B
