# Supplementary material for: Genetic regulation of volatile production in two melon introgression line collections with contrasting ripening behavior
Source: Hortic Res. 2024 Jan 16;11(3):uhae020. doi: 10.1093/hr/uhae020 (PMC10925849; doi:10.1093/hr/uhae020)
Supplement: Web_Material_uhae020 [file web_material_uhae020.zip › Supplementary table S10. Primers used for fine mapping_R1.xlsx]

## Sheet: S10
Supplementary Table S10 Primers designed for fine-mappings and position according to Cucumis melo L. Cv DHL92 v3.6.1
QTL	Marker	Chr	SNP Position (bp)	Primer name	Sequence 5'->3'
C6.1	6R1	6	1956683	6R1_A1	GAAGGTGACCAAGTTCATGCTCATTCCTCCCGCAAGCATGTCA
				6R1_A2	GAAGGTCGGAGTCAACGGATTCCTCCCGCAAGCATGTCG
				6R1_C1	TGCGACACTGAGAATGTCGAAGCT
	6I1	6	2283235	6I1_A1	GAAGGTGACCAAGTTCATGCTGCAAGAACCTGTAATTACAATATTATTAATAAA
				6I1_A2	GAAGGTCGGAGTCAACGGATTGCAAGAACCTGTAATTACAATATTATTAATAAC
				6I1_C1	GTCTTCAATTCAAGTCCCCTGCTTAATAT
	6I2	6	2396961	6I2_A1	GAAGGTGACCAAGTTCATGCTGTAACAAAGATTTTGTAATTCCCTCTATG
				6I2_A2	GAAGGTCGGAGTCAACGGATTCGTAACAAAGATTTTGTAATTCCCTCTATA
				6I2_C1	TAAGAAGTCTGGCACAGCAAATGGTAAA
	6I2.5	6	2790467	6I2_5_A1	GAAGGTGACCAAGTTCATGCTTGAAGGAGGCTTTAGCAGTGC
				6I2_5_A2	GAAGGTCGGAGTCAACGGATTCTTGAAGGAGGCTTTAGCAGTGT
				6I2_5_C1	CCGACTTGGAAACTGAGGACCAAAT
	6I2.75	6	2925816	6I2.75_A1	GAAGGTGACCAAGTTCATGCTACAAAATCATGAAAATTGAATTTTTAAACATTT
				6I2.75_A2	GAAGGTCGGAGTCAACGGATTACAAAATCATGAAAATTGAATTTTTAAACATTC
				6I2.75_C1	CCAATACCAAATACAACTTATTAGTGGAAT
	6I3	6	3059995	6I3_A1	GAAGGTGACCAAGTTCATGCTTGCAAGAGAACATGAGAAAGAGTTCT
				6I3_A2	GAAGGTCGGAGTCAACGGATTGCAAGAGAACATGAGAAAGAGTTCG
				6I3_C1	CCTCTTTATCCACGTTTTATAGTTCATGTA
	6I3.2	6	3101838	6I3.2_A1	GAAGGTGACCAAGTTCATGCTAACTCTATTCATAATATTGCACATTCAACG
				6I3.2_A2	GAAGGTCGGAGTCAACGGATTGAACTCTATTCATAATATTGCACATTCAACA
				6I3.2_C1	CTAGTGATCAAAACTAAAATCTTAGGTAAA
	6I3.4	6	3145143	6I3.4_A1	GAAGGTGACCAAGTTCATGCTGTTAAATGTGAATTTTAAATGAAATTGGTCAAG
				6I3.4_A2	GAAGGTCGGAGTCAACGGATTGTTAAATGTGAATTTTAAATGAAATTGGTCAAT
				6I3.4_C1	GTCAATAAGGAGAGAAAATTATGGAGGTAT
	6I3.6	6	3216941	6I3.6_A1	GAAGGTGACCAAGTTCATGCTCATAACAAAATACATATACACAACGTTTTCG
				6I3.6_A2	GAAGGTCGGAGTCAACGGATTATCATAACAAAATACATATACACAACGTTTTCT
				6I3.6_C1	TTCTATTATTTGTTTTCAACTATTCACGTT
	6I3.8	6	3284509	6I3.8_A1	GAAGGTGACCAAGTTCATGCTAATTATTATGATTATGTTATGGATATGGTCTA
				6I3.8_A2	GAAGGTCGGAGTCAACGGATTAATTATTATGATTATGTTATGGATATGGTCTC
				6I3.8_C1	ATTAATGAATTCTTTGACCAACCAATTTTA
	6I4	6	3404909	6I4_A1	GAAGGTGACCAAGTTCATGCTCGTGAAAATAATCAAAAACCTCAAAGATAAG
				6I4_A2	GAAGGTCGGAGTCAACGGATTAACGTGAAAATAATCAAAAACCTCAAAGATAAA
				6I4_C1	CTTCGCCTTCTCTTTGCTTAGCCTT
	6I4.5	6	3555198	6I4.5_A1	GAAGGTGACCAAGTTCATGCTAATTAAAAATGGACCAAGTATTCATGAACG
				6I4.5_A2	GAAGGTCGGAGTCAACGGATTAAAATTAAAAATGGACCAAGTATTCATGAACT
				6I4.5_C1	CAATCCCCCGTTATTTGATAATTATACAAA
	6R2	6	3740133	6R2_A1	GAAGGTGACCAAGTTCATGCTGGCTCAATTATACATAGCCCTATGAATT
				6R2_A2	GAAGGTCGGAGTCAACGGATTGCTCAATTATACATAGCCCTATGAATC
				6R2_C1	CAAAACTTTTGAGATACTCCTTCCTGCAA
C11.2	11R1	11	31585050	11R1_A1	GAAGGTGACCAAGTTCATGCTCAAGCTCCAAGGTCTCAAACTCTA
				11R1_A2	GAAGGTCGGAGTCAACGGATTAAGCTCCAAGGTCTCAAACTCTC
				11R1_C1	TCAGCCAATGAGTATTCTCGCCACT
	11I0	11	32096998	11I0_A1	GAAGGTGACCAAGTTCATGCTGAACTATACAACACAAGAAAACCATAATAC
				11I0_A2	GAAGGTCGGAGTCAACGGATTGAACTATACAACACAAGAAAACCATAATAT
				11I0_C1	TGCATTAACAATAGTCAAATTGGTTGGTTT
	11I1	11	32338980	11I1_A1	GAAGGTGACCAAGTTCATGCTTCTCAGCTGATATGTTAGCTTCTTC
				11I1_A2	GAAGGTCGGAGTCAACGGATTGTTCTCAGCTGATATGTTAGCTTCTTT
				11I1_C1	GCTGAAATTTGAGAAATGGACAAAAGGAAA
	11I2	11	32755551	11I2_A1	GAAGGTGACCAAGTTCATGCTGTTTCTCGCTCTCCGATTTAATTTTACT
				11I2_A2	GAAGGTCGGAGTCAACGGATTTCTCGCTCTCCGATTTAATTTTACC
				11I2_C1	TGGCTTCAAAATATTTGTTGACACGTACAA
	11I3	11	32928874	11I3_A1	GAAGGTGACCAAGTTCATGCTCATTTAATTATCCTATGCGTGAAGCC
				11I3_A2	GAAGGTCGGAGTCAACGGATTTCATTTAATTATCCTATGCGTGAAGCT
				11I3_C1	GGATATAATACTCCTGCTTAACAAATGCAT
	11I3.5	11	33213009	11I3_5_A1	GAAGGTGACCAAGTTCATGCTACAAATAATCCAATCAAATTTGTAGCAAAAGT
				11I3_5_A2	GAAGGTCGGAGTCAACGGATTACAAATAATCCAATCAAATTTGTAGCAAAAGA
				11I3_5_C1	TCAAAAAGCTTGACGAGTTGGATAACTATT
	113.75	11	33332519	11I3.75_A1	GAAGGTGACCAAGTTCATGCTATTGTTTTGGTGATTTGAACAATAAATTTTTTT
				11I3.75_A2	GAAGGTCGGAGTCAACGGATTGTTTTGGTGATTTGAACAATAAATTTTTTG
				11I3.75_C1	AATGTTATGCCAATCATTTTAATTATCTA
	11I4	11	33477716	11I4_A1	GAAGGTGACCAAGTTCATGCTAAAACCCAACTGCGTAAAGCCCT
				11I4_A2	GAAGGTCGGAGTCAACGGATTAAACCCAACTGCGTAAAGCCCC
				11I4_C1	GATTCCCAAAAGCAGCATCACCACAT
	11R2	11	33555451	11R2_A1	GAAGGTGACCAAGTTCATGCTGGCATGCACTGCAACACACAAG
				11R2_A2	GAAGGTCGGAGTCAACGGATTCGGCATGCACTGCAACACACAAA
				11R2_C1	TTTTGTTTGAAACTTTGGAGTGGGAGACT
